# Supplementary material for: Genome-wide analyses of direct target genes of four rice NAC-domain transcription factors involved in drought tolerance
Source: BMC Genomics. 2018 Jan 12;19:40. doi: 10.1186/s12864-017-4367-1 (PMC5767043; doi:10.1186/s12864-017-4367-1)
Supplement: Supplementary file 1 — List of primers used in this study. (XLSX 12 kb) [file 12864_2017_4367_MOESM1_ESM.xlsx]

## Sheet: Sheet1
	Gene ID	Forward primer	Reverse primer
	Os11g0708100-01	CAG CAA CCC CAC TGC ACA AG	CCG ACC CCT TTC CCA ACC AC
	Os08g0529800-01	CGG TGA GAG ACG GGG TTC TG	CTG GGG AAG GTA CTG CAC GG
	Os02g0139300-01	CGC TTG TGA AGG CTG GCT TG	GCG GCA CCA TCA AAG AAG GC
	Os03g0822000-01	TGT TCA ACT CCG GGC AGA GC	CGG TAC TCG GCG ATG TGG AG
	Os11g0657900-00	GCT GGA GTT GTC CCC GGT AG	CCC GCA GAA TTA GAC GGC GG
	Os03g0110500-01	TGC TGG GTC GCA AGA TCG AG	TGT ACT TGA CGT CCT TCC GGC
	Os12g0512100-01	TTC TAC CTC TTC GCG GCG TG	GGC GAC GAC CAC ACA AAA C
	Os08g0109400-01	GCA CCG CAG CTA TGA CTC TC	CGG TCC AGG CTT TCA GGA TC
	Os02g0730000-02	TTC TCA ACG TCG TCT CCG GC	GTC GAC ATC GGC GTC ATC CA
	Os05g0409500-00	AGC CAT CGT CGT CAC CTT CG	TTC CCC CAG AGC ACC GAG TA
	Os01g0718300-03	CCT TGT GGG GTG GGT CAA GC	TCA TCG ATC GAG CCC GCT GC
	Os07t0480800-01	GAT GCG CTT CCA CCT CTG GT	CCA GAT GGA GCC GTA CAC CC
	Os01g0859300-01	GCC AAC GGC GCA TGA TCA AG	TCA CCG CTA TGC CCG TTT CA
	Os10g0400200-01	GGA GTG GCT GCC CTA ACG G	CTG GGC TCG GCC TTG AGT AA
	Os05g0247100-01	CTG TCC ACG GGG CTC TTC TC	CCG TCC ATC CGG TCT TCT TG
	Os07g0274700-01	CGA GGT GTA CCC GCT CTT CC	CGG CAA AAC GGT GGC ATA TG
	Os09g0120033-01	TGG TCG GGA CCT CAT CGG AG	GAG AGG TCG ACG GTG TTG TC
	Os11g0701400-01	ACT TCT TCA TCG ACC GGG GC	TCG TCG CCG AAC ATC CTC AC
	Os10g0416500-04	ACC CGA ACA TCG CCA CCT CC	CGG TGA CGT TCC CGG TCT TG
	Os04g0494100-02	ACG AGA TAA ACG GGG CGA GC	ACC AGA GCG CCG TCT TGA AG
	Os08g0189400-01	CGC GCA TTG ACT ATG CAC CC	GGA TGA GCC CCT GAG GGA AC
	Os10g0161400-01	AAG CAG GAC TTC GTG GCT GG	GCT CCG GGC AAT TGT CGA TG
	Os12g0154700-01	GCA AAA CCC ACC ACA CAC GC	CTA AGT GCA GCG ATG GCA AC
