# Supplementary material for: Genome-wide analyses of direct target genes of four rice NAC-domain transcription factors involved in drought tolerance
Source: BMC Genomics. 2018 Jan 12;19:40. doi: 10.1186/s12864-017-4367-1 (PMC5767043; doi:10.1186/s12864-017-4367-1)
Supplement: Supplementary file 2 — Information about RNA-Seq data obtained by Illumina Hi-Seq 2500 sequencing. 1Raw seq. Reads no.: Total number of reads used in sequence analysis. 2Raw seq. Reads length: Total length of reads used in sequence analysis. 3GC (%): Percentage of GC found in sequence reads. 4Q20 (%): Percentage of bases with quality score of 20 or above. A base with a quality score of 20 has a probability of being an incorrect call of 1 in 100. (XLSX 14 kb) [file 12864_2017_4367_MOESM2_ESM.xlsx]

## Sheet: Table S1
	Additional file 1: Table S1. Information about RNA-Seq data obtained by Illumina Hi-Seq 2500 sequencing. 1Raw seq. reads no.: Total number of reads used in sequence analysis. 2Raw seq. reads length: Total length of reads used in sequence analysis. 3GC (%): Percentage of GC found in sequence reads. 4Q20 (%): Percentage of bases with quality score of 20 or above. A base with a quality score of 20 h…
		1st Samples						2nd Samples
		NT	MYC-NAC5	MYC-NAC6	MYC-NAC9	MYC-NAC10		NT	MYC-NAC5	MYC-NAC6	MYC-NAC9	MYC-NAC10
	Raw data information
	1Raw seq. reads no.	68792254	79101370	58563982	74712350	99605910		106997462	78906320	81398164	72545536	81300576
	2Raw seq. reads length	6948017654	7989238370	5914962182	7545947350	10060196910		10806743662	7969538320	8221214564	7327099136	8211358176
	3GC (%)	51.38	51.22	52.6	50.68	50.46		51.47	51.47	50.2	52.25	50.17
	4Q20 (%)	94.8	94.62	98.06	98.06	95.07		94.74	97.37	97.64	96.85	97.57
	Seq. reads no. after quality trim	65961382	75735736	58307208	74410676	95586466		102394974	78252562	81030712	72143642	80935582
	Seq. reads length after quality trim	6442150179	7386798961	5870882159	7495708220	9352457913		9994893769	7879451261	8159981953	7250154272	8151000375
	GC (%)	50.62	50.43	52.59	50.65	49.68		50.63	51.46	50.16	52.16	50.14
	Q20 (%)	98.87	98.82	98.34	98.34	98.95		98.89	97.88	97.94	97.35	97.87
	Genes mapped information
	Processed reads	32980691	37867868	29153604	37205338	47793233		51197487	39126281	40515356	36071821	40467791
	Mapped reads	29165249	34696004	26352915	33093925	43094436		45165758	35927340	37133850	32166479	36304663
	suppressed reads by multiple mapping	686462	831889	676751	863373	1138995		1045985	830281	910153	832851	898792
	overall read mapping ratio (%)	88.4	91.6	90.2	88.7	90.1		88.2	91.5	91.4	88.8	89.4
