# Supplementary material for: Genome-wide analyses of direct target genes of four rice NAC-domain transcription factors involved in drought tolerance
Source: BMC Genomics. 2018 Jan 12;19:40. doi: 10.1186/s12864-017-4367-1 (PMC5767043; doi:10.1186/s12864-017-4367-1)
Supplement: Supplementary file 3 — List of up- and down-regulated differentially expressed genes (DEGs) (|fold change| ≥ 1.5, and p value <0.05,) in RCc3:OsNAC5, 6, 9, and 10 rice plants. (XLSX 54 kb) [file 12864_2017_4367_MOESM3_ESM.xlsx]

## Sheet: Table S2
	Additional file 2: Table S2. List of up- and down-regulated differentially expressed genes (DEG) (|fold change| ≥ 1.5, and p value < 0.05) in RCc3:6MYC-OsNAC5, 6, 9, and 10 rice plants.
					OsNAC5			OsNAC6			OsNAC9			OsNAC10
transcript	Gene_ID		Description		f.c	p val		f.c	p val		f.c	p val		f.c	p val
	Up-regulation
Os07t0511400-01		Os07g0511400	Hypothetical protein.		402.326	0.00704178		532.088	0.00259184		494.098	0.00056609		488.662	0.0062697
Os03t0115800-01		Os03g0115800	Conserved hypothetical protein.		96.8683	3.55029e-05		65.6533	0.0106077		87.5362	8.74714e-05		64.7822	0.024552
Os03t0146100-05		Os03g0146100	Similar to cDNA clone:001-014-B06, full insert sequence.		26.711	0.00384112		63.2461	0.00207122		54.4024	0.0214626		123.093	0.00431363
Os03t0299700-01		Os03g0299700	Conserved hypothetical protein.		12.7347	0.00400614		41.7556	0.0168809		48.4835	0.000289359		44.8037	0.00562718
Os07t0162450-01		Os07g0162450	Protein of unknown function DUF3778 domain containing protein.		17.6444	0.000639112		32.1994	0.00687413		34.3979	0.000260462		5.51152	0.00111614
Os12t0508400-00		Os12g0508400	Conserved hypothetical protein.		14.1529	0.00186907		19.4913	0.00213259		23.8975	0.000219392		10.3511	0.000435815
Os03t0629800-01		Os03g0629800	Conserved hypothetical protein.		7.75563	0.00149239		17.7972	0.000518151		19.6303	6.34117e-05		17.1686	0.000887917
Os11t0471200-01		Os11g0471200	Conserved hypothetical protein.		3.82521	0.0171476		11.0971	0.00120719		11.1459	0.000411551		14.9745	0.00233044
Os07t0531500-01		Os07g0531500	Harpin-induced 1 domain containing protein.		5.05906	0.00188419		10.2199	0.00203223		21.4294	0.000858601		2.4191	0.00532425
Os11t0703900-02		Os11g0703900	Similar to Heat shock protein 70.		4.01295	0.0110473		6.71987	0.0483935		6.74345	0.0342233		8.6446	0.0421351
Os06t0122800-01		Os06g0122800	Hypothetical conserved gene.		6.2269	0.000484853		6.60437	0.000792821		5.46794	0.000889374		6.54942	0.00433692
Os01t0262401-00		Os01g0262401	Hypothetical genes.		5.27006	0.00838437		6.60763	0.0119217		5.81457	0.00483374		5.9683	0.013526
Os02t0772100-01		Os02g0772100	Conserved hypothetical protein.		5.63983	0.0101086		5.76192	0.000567188		2.87535	0.0167308		6.81853	0.00708462
Os07t0689600-01		Os07g0689600	Nicotianamine synthase 3 (EC 2.5.1.43) (S-adenosyl-L-methionine:S- adenosyl-L-methionine:S-adenosyl-methionine 3-amino-3- carboxypropyltransferase 3) (OsNAS3).		4.65998	0.00626472		4.82094	0.0223306		5.63117	0.00429876		3.52458	0.0131765
Os08t0496700-00		Os08g0496700	Myb/SANT-like domain domain containing protein.		4.16141	0.00547195		6.08628	0.00182084		1.69492	0.0274509		5.56701	0.00109985
Os07t0122000-01		Os07g0122000	Protein of unknown function DUF1719, Oryza sativa family protein.		5.93323	0.000107371		2.05544	0.0161412		1.8903	0.019908		5.23897	0.000384012
Os05t0100100-01		Os05g0100100	Similar to cDNA clone:006-204-G09, full insert sequence.		3.59912	0.00394859		3.9726	0.00196061		3.67113	0.00192155		3.55538	0.0206291
Os10t0159300-02		Os10g0159300	Conserved hypothetical protein.		3.21283	0.0082169		3.69164	0.0454598		2.97577	0.00392822		3.89502	0.0015941
Os03t0693700-01		Os03g0693700	Similar to Oxalate oxidase 1 (EC 1.2.3.4) (Germin).		2.82578	0.0404166		3.40486	0.0184242		5.02638	0.00717095		1.77333	0.0269481
Os12t0235800-03		Os12g0235800	Similar to Argininosuccinate synthase.		2.63396	0.0254285		3.63972	0.0156789		2.91573	0.0486561		3.60921	0.0140702
Os04t0153000-00		Os04g0153000	Similar to OSIGBa0147M20.4 protein.		2.70928	0.0274693		3.47005	0.0243518		1.58266	0.00649486		4.62727	0.0286595
Os07t0110000-01		Os07g0110000	Conserved hypothetical protein.		2.38315	0.000987173		3.75527	0.015354		2.54719	0.044976		3.31877	0.001096
Os03t0309400-01		Os03g0309400	Pectin lyase fold domain containing protein.		3.35584	0.043782		2.57921	0.0452847		2.70736	0.000544357		3.03206	0.0100407
Os04t0607400-01		Os04g0607400	Conserved hypothetical protein.		2.61693	0.00956269		2.64864	0.0281837		2.87224	0.000774848		2.66344	0.0157323
Os10t0159300-01		Os10g0159300	Conserved hypothetical protein.		2.11763	0.00583282		2.62323	0.0108737		1.98852	0.0285129		2.53868	0.0020662
Os11t0491600-00		Os11g0491600	Hypothetical conserved gene.		2.43284	0.0305513		2.16279	0.0396166		2.17471	0.0330988		2.33458	0.0187413
Os03t0732000-00		Os03g0732000	Similar to 4-hydroxy-3-methylbut-2-enyl diphosphate reductase.		1.85861	0.00393779		2.18464	0.0448656		2.21151	0.0236038		2.54516	0.00918062
Os01t0839900-01		Os01g0839900	Thaumatin, pathogenesis-related family protein.		1.53685	0.00743325		3.10077	0.0417616		2.4787	0.036587		1.51523	0.00842734
Os02t0593700-03		Os02g0593700	Similar to Ubiquitin-associated protein.		1.83727	0.0170134		2.26934	0.00720036		2.01722	0.0172355		2.25696	0.0214973
Os01t0133900-00		Os01g0133900	Similar to predicted protein.		1.51721	0.0191729		2.41353	0.00328103		2.27221	0.0110019		2.07199	0.0231531
Os01t0685800-01		Os01g0685800	Similar to ATP synthase beta chain, mitochondrial precursor (EC 3.6.3.14).		1.88847	0.041231		2.15741	0.00658817		2.03481	0.00767875		2.15197	0.012141
Os11t0604900-00		Os11g0604900	Similar to NB-ARC domain containing protein.		2.20186	0.0386323		2.09526	0.0345085		2.27008	0.0120146		1.65041	0.0357797
Os02t0232900-01		Os02g0232900	Similar to NOD26-like membrane integral protein ZmNIP1-1.		1.65156	0.00926148		2.29393	0.0261329		1.94877	0.00524736		2.28287	0.0245208
Os04t0553500-01		Os04g0553500	Pectin lyase fold domain containing protein.		1.72528	0.030819		2.02336	0.0128862		2.01604	0.0148737		2.36073	0.0248878
Os08t0529800-01		Os08g0529800	Alpha/beta hydrolase fold-1 domain containing protein.		1.70895	0.0163948		2.57269	0.0209863		1.89247	0.0129798		1.93121	0.0212987
Os01t0754800-01		Os01g0754800	Hypothetical protein.		1.81547	0.0196481		2.07483	0.0333866		1.85034	0.0108812		2.26612	0.014335
Os04t0411400-01		Os04g0411400	Similar to Terminal flower 1-like protein.		2.07219	0.0274637		1.90238	0.0226379		1.85333	0.0257336		2.0398	0.00772161
Os01t0326000-01		Os01g0326000	Similar to Peroxidase (Fragment).		1.703	0.0105645		2.40573	0.0119084		2.05674	0.00481284		1.66754	0.0239287
Os04t0271200-01		Os04g0271200	Protein-tyrosine phosphatase-like, PTPLA domain containing protein.		2.16357	0.00856634		1.746	0.0370139		1.65717	0.0122997		2.03983	0.0151224
Os11t0605100-01		Os11g0605100	NB-ARC domain containing protein.		2.01134	0.0357493		1.97884	0.0114584		1.69676	0.0220577		1.71647	0.0304477
Os10t0127350-00		Os10g0127350	Glycosyl transferase, family 14 domain containing protein.		1.65194	0.0356366		1.88232	0.0277761		1.9478	0.0285326		1.90087	0.039694
Os06t0156600-01		Os06g0156600	Lipase, GDSL domain containing protein.		1.67973	0.0254705		2.04931	0.00374245		1.71926	0.0249189		1.88579	0.0137497
Os10t0503600-01		Os10g0503600	Tetraspanin domain containing protein.		1.54119	0.0397586		1.77465	0.0401852		1.7463	0.0229413		1.61267	0.0271443
Os11t0235200-01		Os11g0235200	Peptide transporter (PTR) family transporter, Proton oligopeptide tansporter (POT), Panicle elongation		1.53141	0.0307989		1.53678	0.0318732		1.83424	0.028696		1.63521	0.0165762
Os03t0782500-01		Os03g0782500	Helix-loop-helix DNA-binding domain containing protein.		1.51685	0.036246		1.64012	0.00628123		1.81161	0.0261945		1.53557	0.0207664
	Down-regulation
Os10t0451900-01		Os10g0451900	Peptidase S8 and S53, subtilisin, kexin, sedolisin domain containing protein.		-103.153	0.00704776		-95.0265	0.0080983		-43.5207	5.74157e-05		-94.5946	0.00567568
Os05t0247800-01		Os05g0247800	Glycoside hydrolase, family 18 protein.		-138.882	0.00207803		-65.2128	0.0110277		-26.9294	0.000110336		-67.4374	0.00243158
Os06t0104900-01		Os06g0104900	Similar to L-lactate dehydrogenase B (EC 1.1.1.27) (LDH-B) (Fragment).		-61.8777	0.00321484		-66.5369	0.000591347		-25.3216	0.00438334		-73.66	0.000709305
Os10t0204400-01		Os10g0204400	Similar to Phosphoenolpyruvate carboxykinase (Fragment).		-50.1977	0.00701302		-66.4572	0.00885427		-24.9159	0.00992064		-62.1778	0.0023945
Os05t0469600-01		Os05g0469600	Similar to Pyruvate decarboxylase (Fragment).		-42.4045	3.7957e-05		-48.5912	0.000618791		-20.5299	0.000263672		-50.7014	0.0042163
Os03t0432100-01		Os03g0432100	Similar to Pyruvate, phosphate dikinase 2.		-43.0991	0.000514495		-51.3443	0.00018078		-17.3974	0.00290189		-19.1004	0.00242716
Os11t0530650-00		Os11g0530650	Hypothetical protein.		-35.3132	0.010268		-39.6022	0.00084778		-15.5313	0.0166023		-40.459	0.00181784
Os05t0469800-00		Os05g0469800	Pyruvate decarboxylase (EC 4.1.1.1) (Fragment).		-38.4271	0.00892562		-39.0269	0.00560057		-16.6129	0.00980874		-34.4679	0.0107867
Os10t0451700-01		Os10g0451700	Hypothetical protein.		-42.927	0.000222349		-32.711	0.00657527		-8.57849	0.0493519		-39.759	0.000109239
Os05t0469701-00		Os05g0469701	Hypothetical protein.		-32.8802	0.0108465		-33.9507	0.000578321		-19.143	0.000578417		-35.8672	4.14614e-05
Os08t0518900-01		Os08g0518900	Chitinase (EC 3.2.1.14).		-29.5136	0.00555957		-34.2461	0.000715037		-14.3099	0.0124003		-30.84	0.0109358
Os02t0587300-00		Os02g0587300	Conserved hypothetical protein.		-29.6519	0.000914314		-34.4784	0.0493507		-17.9427	0.017363		-23.6231	0.000274018
Os05t0469812-00		Os05g0469812	Hypothetical protein.		-26.6479	0.00186459		-29.9521	0.00238157		-16.0886	0.00314185		-28.1532	0.0037132
Os11t0530600-01		Os11g0530600	Similar to Chalcone synthase C2 (EC 2.3.1.74) (Naringenin-chalcone synthase C2).		-24.9438	0.0127303		-23.7471	0.0161244		-13.5756	0.0200192		-24.1077	0.00318413
Os02t0749700-00		Os02g0749700	Similar to cDNA, clone: J065097H05, full insert sequence.		-16.2773	0.00187471		-23.5175	0.00992752		-4.71387	0.00262526		-28.5954	0.00570168
Os09t0472900-01		Os09g0472900	Similar to Blight-associated protein p12 precursor.		-20.4048	0.000165682		-19.0983	0.00133325		-9.24172	0.0045255		-18.6909	0.00496568
Os11t0701400-01		Os11g0701400	Chitinase (EC 3.2.1.14) III C10150-rice (EC 3.2.1.14).		-17.8499	0.00169309		-16.3427	0.0179523		-13.1921	0.0418127		-19.3501	0.0218966
Os09t0483500-01		Os09g0483500	EF-Hand type domain containing protein.		-22.6332	0.000182925		-14.3938	0.00457748		-14.0768	0.0161521		-15.1774	0.00623925
Os10t0407200-01		Os10g0407200	Protein of unknown function DUF962 family protein.		-19.3685	0.00785404		-23.3552	0.0255469		-7.73627	0.045671		-14.839	0.0102697
Os11t0514500-01		Os11g0514500	Sorghum bicolor leucine-rich repeat-containing extracellular glycoprotein precursor.		-17.8115	0.001789		-22.8734	0.00653167		-10.0058	0.00202134		-10.2804	0.00703909
Os01t0928600-01		Os01g0928600	Serine palmitoyltransferase.		-17.7138	0.000860793		-13.6584	0.00975261		-13.9759	0.0100173		-15.5235	0.000524099
Os11t0702100-01		Os11g0702100	Similar to Class III chitinase homologue (OsChib3H-h) (Fragment).		-16.528	0.000193157		-11.1039	0.03244		-9.55663	0.0460425		-21.8273	0.000137571
Os10t0452100-01		Os10g0452100	Conserved hypothetical protein.		-16.9758	0.00454249		-12.0897	0.0452611		-11.8455	0.00136103		-15.4695	0.0128041
Os12t0555500-01		Os12g0555500	Probenazole-inducible protein PBZ1.		-20.448	0.00841966		-14.4251	0.000589517		-4.92063	0.00971261		-14.258	0.000504516
Os08t0477100-01		Os08g0477100	Similar to Latex allergen.		-10.7457	0.0136191		-16.3116	0.0411216		-7.67275	0.0214791		-18.0114	0.0058145
Os02t0571100-01		Os02g0571100	Terpenoid synthase domain containing protein.		-19.0671	0.00121285		-14.2613	0.00819848		-5.49564	0.0106448		-13.2007	0.027542
Os11t0701200-01		Os11g0701200	Glycoside hydrolase, family 18 protein.		-12.7683	0.000827757		-13.1782	0.000996462		-7.76589	0.00636678		-17.8874	0.00920712
Os09t0482800-01		Os09g0482800	EF hand domain containing protein.		-2.04352	0.0133694		-12.678	0.00771188		-10.4999	0.00173683		-22.169	0.000646171
Os01t0609200-00		Os01g0609200	Similar to Pleiotropic drug resistance protein 3.		-10.9658	0.000184412		-11.3238	0.00404794		-11.0011	0.00324306		-11.2702	0.0110768
Os07t0674800-01		Os07g0674800	Similar to AP2 domain transcription factor EREBP.		-8.74572	0.00086156		-14.4764	0.00430537		-6.85436	0.0450289		-12.7747	0.0020513
Os02t0808800-01		Os02g0808800	Similar to Cinnamoyl-CoA reductase (EC 1.2.1.44).		-2.85292	0.00850761		-9.73439	0.0050985		-2.94291	0.00847901		-25.2651	0.000607771
Os01t0615100-01		Os01g0615100	Similar to Substilin /chymotrypsin-like inhibitor (Proteinase inhibitor).		-7.4798	0.00262054		-9.696	0.0207217		-6.62751	0.00609192		-14.2991	0.0092278
Os01t0940700-02		Os01g0940700	Similar to Beta 1,3-glucanase.		-11.3817	0.00452144		-12.9802	0.00617814		-4.52359	0.0447957		-8.01121	0.00988744
Os09t0483100-01		Os09g0483100	EF-Hand type domain containing protein.		-9.30645	0.00122424		-9.75904	0.00728355		-8.88918	0.00518321		-7.07868	0.00987839
Os02t0811800-01		Os02g0811800	Similar to Cinnamoyl-CoA reductase (EC 1.2.1.44).		-5.93325	0.00129642		-2.47204	0.0241037		-4.52177	0.0138494		-19.8967	0.000275887
Os01t0729700-01		Os01g0729700	Hypothetical protein.		-8.13093	0.00303037		-8.64348	5.0854e-05		-7.0186	0.000124788		-8.7915	0.000524902
Os06t0683800-01		Os06g0683800	Conserved hypothetical protein.		-7.07655	0.00956611		-7.64555	0.0428905		-5.80534	0.0290692		-11.7908	0.000156284
Os11t0701600-00		Os11g0701600	Glycoside hydrolase, family 18, catalytic domain domain containing protein.		-8.83857	0.0207247		-8.28345	0.00930129		-6.4787	0.0217452		-5.75411	0.0228208
Os01t0498802-01		Os01g0498802	Non-protein coding transcript.		-7.66715	0.000448838		-6.46932	0.000120332		-5.38075	0.0410804		-7.67183	7.66791e-05
Os02t0802500-01		Os02g0802500	Similar to H(+)-translocating (Pyrophosphate-ENERGIZED) inorganic pyrophosphatase beta-1 polypeptide (EC 3.6.1.1) (Fragment).		-7.14166	0.021025		-8.2021	0.0066531		-4.31169	0.0426594		-7.27861	0.0222576
Os07t0127700-01		Os07g0127700	Similar to Pathogenesis-related protein class 1.		-7.64593	0.0333709		-7.99284	0.0168685		-5.57065	0.000124705		-4.71753	0.0186186
Os12t0197100-01		Os12g0197100	Pre-ATP-grasp fold domain containing protein.		-6.53447	0.0335002		-8.18514	0.0101204		-4.06611	0.00153262		-6.47909	0.000138055
Os10t0116800-01		Os10g0116800	Similar to Purple acid phosphatase.		-6.00318	0.00381232		-7.41219	0.00641804		-5.47099	0.00456919		-6.10407	0.0324912
Os05t0104700-01		Os05g0104700	Leucine-rich repeat, N-terminal domain containing protein.		-6.61288	0.0424272		-6.59835	0.028394		-3.67836	0.00067934		-7.87728	0.00363513
Os08t0189500-01		Os08g0189500	Germin-like protein 8-6, Disease resistance		-5.28199	0.00519939		-7.05932	0.0244793		-5.83847	0.0144171		-5.96614	0.03763
Os03t0850400-01		Os03g0850400	Similar to Aspartokinase.		-5.34153	0.00355628		-6.13099	0.0136795		-4.63522	0.020172		-7.56235	0.000855586
Os03t0830500-01		Os03g0830500	Similar to PGPS/D12.		-4.56865	0.0060663		-7.48678	0.00613484		-4.37981	0.00971034		-7.07043	0.00329968
Os10t0452300-01		Os10g0452300	Eggshell protein family protein.		-7.4995	0.006298		-4.96741	0.00809286		-4.42721	0.00809372		-6.57472	0.00203982
Os07t0535100-01		Os07g0535100	Cyclin-like F-box domain containing protein.		-6.35242	0.0109544		-5.27207	0.0132575		-6.24466	0.000131699		-4.87251	5.14491e-05
Os02t0587800-01		Os02g0587800	Virulence factor, pectin lyase fold family protein.		-5.96601	0.0202838		-6.53901	0.0256512		-3.73464	0.0312901		-6.37316	0.0153378
Os07t0217600-01		Os07g0217600	Cytochrome P450 family protein.		-6.90621	0.00277902		-5.67616	0.0150756		-4.33871	0.00365474		-5.19834	0.00415664
Os05t0555600-01		Os05g0555600	Similar to Glutamate synthase [NADH], amyloplastic.		-5.85912	0.00249791		-5.53013	0.0281337		-5.58506	0.0354473		-5.04833	0.0039925
Os06t0521900-00		Os06g0521900	Plant peroxidase domain containing protein.		-3.78238	0.0456428		-7.02359	0.0383528		-3.91338	0.024192		-7.11583	0.00644384
Os11t0543500-01		Os11g0543500	Similar to H0502B11.6 protein.		-5.63805	0.00920672		-5.62027	0.029699		-5.31351	0.0169081		-4.52781	0.0216962
Os03t0183500-01		Os03g0183500	Protein of unknown function DUF581 family protein.		-2.74019	0.00785632		-5.33803	0.00487036		-7.01865	0.0121667		-5.90633	0.00567151
Os08t0534300-00		Os08g0534300	Similar to calmodulin binding protein.		-4.25586	0.00403814		-6.20135	0.0330188		-4.77095	0.0218197		-5.45575	0.0315341
Os08t0534950-00		Os08g0534950	Similar to calmodulin binding protein.		-4.25586	0.00403814		-6.20135	0.0330188		-4.77095	0.0218197		-5.45575	0.0315341
Os06t0707300-02		Os06g0707300	Cyclin-like F-box domain containing protein.		-4.46443	0.0193704		-5.97047	0.0445842		-6.43026	0.0473574		-3.25689	0.0242608
Os04t0104350-00		Os04g0104350	Hypothetical protein.		-5.20089	0.0356992		-4.68319	0.0226985		-4.39327	0.034842		-5.62015	0.0279115
Os12t0154900-00		Os12g0154900	Germin-like protein 12-3, Disease resistance		-2.34981	0.0218643		-6.53322	0.00462847		-4.10515	0.0141254		-6.85093	0.00824266
Os05t0194900-01		Os05g0194900	Similar to Pyrophosphate-fructose-6-phosphate 1-phosphotransferase-like protein (Pyrophosphate-dependent phosphofructo-1-kinase-like protein).		-3.77125	0.0297872		-4.9528	0.0288744		-3.88195	0.0115767		-7.09327	0.00283092
Os02t0570400-01		Os02g0570400	Similar to Ent-kaurene synthase 1A.		-4.38677	0.00378231		-4.19162	0.0222032		-3.59234	0.0254964		-7.21682	0.0165012
Os01t0127100-01		Os01g0127100	Hypothetical protein.		-3.14502	0.0435763		-2.84356	0.0335745		-9.76885	0.00362515		-2.90398	0.0183065
Os03t0341000-01		Os03g0341000	Similar to AP2 domain containing protein RAP2.2 (Fragment).		-3.9241	0.0416747		-5.93073	0.00477859		-2.71668	0.0276952		-5.74154	0.0369398
Os11t0643100-01		Os11g0643100	Transferase family protein.		-4.73344	0.0032436		-5.25279	0.00815175		-2.37485	0.0298409		-5.78475	0.00499874
Os03t0816700-01		Os03g0816700	Tubby, C-terminal domain containing protein.		-4.39575	0.0198014		-4.57594	0.00406203		-4.29927	0.030499		-4.56019	0.0284226
Os02t0570800-00		Os02g0570800	Hypothetical protein.		-5.37116	0.00747757		-4.93849	0.00188593		-3.86181	0.00712938		-3.60991	0.0267916
Os06t0549900-01		Os06g0549900	FAD linked oxidase, N-terminal domain containing protein.		-4.66049	0.000170438		-5.25957	0.004517		-3.96423	0.00130219		-3.19486	0.0109593
Os07t0535200-01		Os07g0535200	Cyclin-like F-box domain containing protein.		-4.61885	0.0214795		-4.03291	0.00269849		-4.53864	0.00778641		-3.7637	0.0104225
Os12t0154800-00		Os12g0154800	RmlC-like jelly roll fold domain containing protein.		-2.65238	0.0237286		-4.62152	0.00107647		-3.78917	0.010622		-5.88418	0.00555065
Os06t0569500-01		Os06g0569500	Similar to Ent-kaurene oxidase 1 (Fragment).		-3.39631	0.00898102		-3.43563	0.0191839		-2.71516	0.0219595		-7.12677	0.000926944
Os08t0137900-01		Os08g0137900	Similar to Chemocyanin precursor (Basic blue protein) (Plantacyanin).		-3.19997	0.00118076		-3.87677	0.0284932		-2.95718	0.0213664		-6.47254	0.0270014
Os08t0346900-00		Os08g0346900	Hypothetical conserved gene.		-2.65723	0.00385801		-4.84248	0.0491688		-1.79136	0.0355401		-7.10561	0.00148256
Os07t0496250-01		Os07g0496250	Similar to Expansin-like B1.		-4.63634	0.0219565		-4.13104	0.0141331		-3.05164	0.0143953		-4.39492	0.0378332
Os03t0437200-01		Os03g0437200	Zinc finger, C2H2-type domain containing protein.		-1.81574	0.020296		-3.85609	0.0111011		-3.80601	0.0253277		-6.13101	0.0303467
Os01t0847100-01		Os01g0847100	Conserved hypothetical protein.		-3.38586	0.0419458		-4.3263	0.00417903		-4.30271	0.0398664		-3.55645	0.0275306
Os08t0480400-01		Os08g0480400	Similar to cupin, RmlC-type.		-3.93307	0.0131571		-4.13994	0.0284171		-3.69135	0.0113209		-3.60414	0.007573
Os01t0609300-01		Os01g0609300	Similar to Pleiotropic drug resistance protein 3.		-3.06118	0.0019583		-3.55258	0.0127051		-3.24202	0.0149774		-5.37495	0.00935454
Os05t0145100-01		Os05g0145100	Conserved hypothetical protein.		-3.62969	0.00185642		-3.96776	0.00368594		-3.62585	0.00811429		-3.94785	0.0111789
Os02t0168200-01		Os02g0168200	Similar to Transfactor-like protein.		-4.689	0.0159742		-3.56721	0.00688689		-3.41783	0.00702209		-3.47766	0.00907205
Os02t0464550-01		Os02g0464550	Hypothetical protein.		-3.94053	0.0427503		-3.70027	0.0372343		-3.50132	0.0394482		-3.82942	0.0237223
Os12t0154700-01		Os12g0154700	Germin-like protein 12-1, Disease resistance		-2.33325	0.0126594		-5.16026	0.0015406		-3.28876	0.0213736		-4.12496	0.0425634
Os04t0180500-00		Os04g0180500	Hypothetical protein.		-2.38469	0.00855275		-2.44843	0.0208356		-3.09071	0.0131039		-6.9621	0.0154719
Os12t0448900-01		Os12g0448900	Similar to Pathogen-inducible alpha-dioxygenase.		-3.63702	0.0093442		-3.98622	0.00655568		-3.42589	0.00665311		-3.63838	0.0281478
Os11t0428800-01		Os11g0428800	Cupredoxin domain containing protein.		-5.40246	0.0027655		-4.00656	0.0188455		-2.4438	0.0160854		-2.79392	0.00617031
Os02t0572000-01		Os02g0572000	Hypothetical protein.		-4.02864	0.00143185		-3.43842	0.0387763		-2.92265	0.0483616		-3.97922	0.00409757
Os06t0586000-01		Os06g0586000	Conserved hypothetical protein.		-2.76603	0.0024728		-3.38921	0.00748171		-2.4874	0.00601392		-5.67714	0.0256311
Os08t0508800-01		Os08g0508800	Lipoxygenase, chloroplast precursor (EC 1.13.11.12).		-2.63896	0.00956935		-4.17015	0.0302142		-2.62509	0.00542722		-4.84568	0.00389783
Os08t0529000-01		Os08g0529000	Similar to Auxin efflux carrier component 1 (PIN-FORMED protein) (AtPIN1).		-4.17693	0.0014661		-3.6636	0.0031947		-4.20411	0.0161353		-2.05154	0.022889
Os08t0114300-01		Os08g0114300	D-arabinono-1,4-lactone oxidase domain containing protein.		-3.44578	0.0245106		-4.12237	0.00298733		-2.8508	0.0079376		-3.56556	0.0110482
Os05t0403000-01		Os05g0403000	Peptidase aspartic, catalytic domain containing protein.		-3.58311	0.00378727		-3.6504	0.00668496		-3.06337	0.0047385		-3.62451	0.0288613
Os04t0179700-01		Os04g0179700	Syn-pimara-7,15-diene synthase.		-2.53591	0.0195197		-3.03928	0.0143601		-2.86979	0.0339515		-5.24755	0.00206346
Os01t0124550-00		Os01g0124550	Hypothetical protein.		-3.56647	0.00687265		-3.69946	0.000123008		-2.79228	0.00157342		-3.62542	0.00658427
Os01t0795400-01		Os01g0795400	Similar to Subtilase.		-4.39486	0.0173579		-3.18202	0.00961232		-2.26406	0.0263954		-3.83624	0.00725233
Os07t0673400-01		Os07g0673400	Rossmann-like alpha/beta/alpha sandwich fold domain containing protein.		-3.92887	0.00816379		-3.25464	0.010732		-1.91847	0.0349097		-4.53262	0.0319406
Os06t0521400-00		Os06g0521400	Haem peroxidase family protein.		-3.05835	0.0451517		-3.55941	0.00121666		-2.35183	0.00570449		-4.52157	0.00550257
Os02t0569000-01		Os02g0569000	Cytochrome P450 family protein.		-3.75893	0.00621475		-3.50248	0.00690192		-2.82456	0.0139056		-3.39733	0.00751834
Os12t0555000-01		Os12g0555000	Similar to Probenazole-inducible protein PBZ1.		-2.49082	0.00998306		-3.42278	0.000587593		-2.33279	0.0101519		-5.18218	0.00286948
Os11t0244100-00		Os11g0244100	Transferase family protein.		-2.65949	0.0334902		-2.96375	0.0360181		-2.44655	0.00619		-5.34511	0.00219252
Os07t0590100-01		Os07g0590100	Zinc finger, C2H2 domain containing protein.		-3.37969	0.0382927		-3.71143	0.000951458		-2.56461	0.0156556		-3.6568	0.012669
Os03t0570100-01		Os03g0570100	Similar to Cytochrome P450 79A1 (EC 1.14.13.41) (Tyrosine N-monooxygenase) (Cytochrome P450Tyr).		-3.97186	0.0445428		-3.59393	0.0348571		-2.64283	0.0254328		-3.09973	0.002232
Os01t0564300-01		Os01g0564300	Peptidyl-prolyl cis-trans isomerase, FKBP-type domain containing protein.		-3.59577	0.00386276		-5.77693	0.0163944		-1.65395	0.0478507		-2.2695	0.0186945
Os05t0554000-02		Os05g0554000	Similar to predicted protein.		-3.19351	0.0110531		-3.97931	0.029324		-2.85752	0.00951213		-3.26201	0.0169041
Os02t0275200-01		Os02g0275200	Xyloglucan fucosyltransferase family protein.		-3.33234	0.00258506		-3.26934	0.0489533		-3.11506	0.0278525		-3.55585	0.0181631
Os03t0700200-01		Os03g0700200	Conserved hypothetical protein.		-3.13527	0.0417757		-3.76862	0.0105561		-3.01629	0.00598002		-3.30738	0.00796108
Os11t0210500-01		Os11g0210500	Similar to Alcohol dehydrogenase.		-1.92341	0.00571309		-4.38653	0.00476996		-2.27637	0.00778747		-4.49758	0.00139339
Os01t0168100-01		Os01g0168100	KIP1-like domain containing protein.		-1.8486	0.0159526		-3.54693	0.0015962		-3.82337	0.0131464		-3.80263	0.0195766
Os05t0554000-01		Os05g0554000	Similar to cDNA clone:001-123-D07, full insert sequence.		-3.72243	0.0305125		-3.82838	0.0196024		-2.57319	0.0106459		-2.73704	0.00258431
Os09t0507300-01		Os09g0507300	Similar to L-ascorbate oxidase precursor (EC 1.10.3.3) (Ascorbase) (ASO).		-3.48477	0.0410769		-3.48677	0.0375576		-2.36514	0.0241073		-3.47374	0.0458603
Os08t0347000-00		Os08g0347000	Hypothetical conserved gene.		-1.93531	0.0045277		-4.14951	0.0400895		-1.586	0.0245046		-5.05847	0.0391626
Os02t0539200-01		Os02g0539200	Zinc finger, RING/FYVE/PHD-type domain containing protein.		-2.0561	0.0451457		-3.28262	0.00772081		-2.90488	0.0104203		-4.36304	0.00461348
Os11t0151400-01		Os11g0151400	Cytochrome P450 family protein.		-1.74609	0.000536269		-2.69465	0.00132398		-3.24914	0.0238416		-4.74571	0.0307465
Os10t0418900-01		Os10g0418900	Hypothetical conserved gene.		-2.90143	0.0459078		-3.46138	0.0394335		-1.98238	0.0234921		-3.91692	0.00896899
Os08t0331800-01		Os08g0331800	Conserved hypothetical protein.		-2.40418	0.0102928		-2.4426	0.00701243		-1.86624	0.00972402		-5.45299	0.00663532
Os09t0323500-01		Os09g0323500	Protein of unknown function DUF833 family protein.		-2.92398	0.0290413		-3.05226	0.0311569		-3.12094	0.0205632		-2.90252	0.00995828
Os03t0741100-01		Os03g0741100	Basic helix-loop-helix dimerisation region bHLH domain containing protein.		-1.56765	0.00617931		-2.69521	0.034689		-3.25182	0.0130562		-4.44789	0.0197237
Os04t0103900-01		Os04g0103900	Similar to Chalcone synthase.		-3.08811	0.0182057		-2.96709	0.00716057		-2.7374	0.00384322		-3.11191	0.00312009
Os05t0263100-00		Os05g0263100	Similar to SHR5-receptor-like kinase (Fragment).		-3.42188	0.00354922		-3.44341	0.00453732		-2.67706	0.0195841		-2.2217	0.0293429
Os11t0340477-01		Os11g0340477	Zinc finger, C2H2-type domain containing protein.		-1.96643	0.00795557		-3.26155	0.0193798		-2.44139	0.0113961		-4.09422	0.0171412
Os06t0145300-00		Os06g0145300	Transferase domain containing protein.		-2.86721	0.00629215		-2.95032	0.00617949		-2.95886	0.0256055		-2.97221	0.00995726
Os03t0437100-01		Os03g0437100	Zinc finger, C2H2-type domain containing protein.		-1.96643	0.00795557		-3.26155	0.0193798		-2.41672	0.0188053		-4.09422	0.0171412
Os04t0578000-01		Os04g0578000	Similar to 1-aminocyclopropane-1-carboxylate synthase (EC 4.4.1.14) (Fragment).		-2.29959	0.00281996		-3.06218	0.0490076		-2.49801	0.00130146		-3.5471	0.00173235
Os11t0607900-01		Os11g0607900	Hypothetical conserved gene.		-3.6445	0.000959453		-3.50899	0.0211025		-2.13056	0.0235881		-2.10601	0.0215
Os09t0542900-01		Os09g0542900	Conserved hypothetical protein.		-1.61481	0.0239126		-3.02194	0.0145133		-3.38642	0.0420709		-3.27937	0.0069603
Os01t0841700-01		Os01g0841700	Similar to Isoform ERG1b of Elicitor-responsive protein 1.		-1.96761	0.00430971		-3.04699	0.0357503		-2.72892	0.0011808		-3.45034	0.00153789
Os02t0570700-01		Os02g0570700	Cytochrome P450 family protein.		-3.17879	0.0364072		-3.06084	0.0150637		-2.51877	0.0465342		-2.28932	0.023807
Os08t0152000-00		Os08g0152000	Aquaporin NIP3-2.		-2.50564	0.0187701		-2.85152	0.0148388		-2.39275	0.0388548		-3.29532	0.0171945
Os01t0248701-00		Os01g0248701	Terpenoid synthase domain containing protein.		-2.74013	0.0201899		-2.87634	0.0195321		-3.00947	0.0188728		-2.38381	0.00364472
Os09t0471000-01		Os09g0471000	Similar to cupin, RmlC-type.		-2.95038	0.00987679		-3.05019	0.0106293		-2.2218	0.00650125		-2.6507	0.00186045
Os02t0270350-00		Os02g0270350	Hypothetical protein.		-2.12458	0.0442739		-2.64876	0.0243013		-2.39723	0.0109543		-3.68325	0.00658524
Os05t0186300-01		Os05g0186300	Similar to NADP-malic enzyme.		-2.22963	0.0103964		-2.59053	4.40592e-05		-2.42555	0.033621		-3.53739	0.0186001
Os10t0370500-01		Os10g0370500	Glycoside hydrolase, catalytic core domain containing protein.		-2.67228	0.0108297		-2.11376	0.0343232		-2.58251	0.0136764		-3.41324	0.023821
Os08t0442400-01		Os08g0442400	Similar to BABY BOOM.		-2.66514	0.0326752		-2.58035	0.00298795		-2.8029	0.00244036		-2.67393	0.0134712
Os07t0190000-01		Os07g0190000	Similar to 1-deoxy-D-xylulose 5-phosphate synthase 2 precursor.		-2.25853	0.0419145		-2.23363	0.0462985		-2.32988	0.0266556		-3.87853	0.0377888
Os10t0419400-01		Os10g0419400	Similar to SIPL.		-2.56036	0.0257387		-2.61314	0.0131467		-1.50525	0.030795		-3.90844	0.00417612
Os08t0189700-01		Os08g0189700	Similar to Oxalate oxidase-like protein or germin-like protein (Germin-like 8) (Germin-like 12).		-2.25954	0.0302854		-2.89932	0.0383663		-2.51738	0.0154983		-2.73634	0.0067517
Os08t0173300-01		Os08g0173300	Conserved hypothetical protein.		-1.6163	0.0458348		-2.84284	0.0053404		-2.13706	0.00917224		-3.707	0.00709568
Os10t0113000-01		Os10g0113000	Similar to Chalcone reductase homologue (Fragment).		-2.72271	0.0451118		-2.30517	0.000742656		-2.47319	0.0299223		-2.67724	0.00459308
Os11t0474900-00		Os11g0474900	Similar to Stemar-13-ene synthase.		-1.7932	0.00172955		-2.51507	0.00691553		-2.07203	0.0356657		-3.77407	0.0115757
Os03t0122300-01		Os03g0122300	Similar to Flavanone 3-hydroxylase-like protein.		-2.63771	0.00301915		-2.28597	0.00310917		-2.64327	0.0377858		-2.37245	0.0195576
Os08t0189200-01		Os08g0189200	Similar to Oxalate oxidase (Fragment).		-2.41734	0.000598397		-2.34044	0.000836408		-2.79266	0.0335088		-2.23666	0.0278949
Os09t0368200-00		Os09g0368200	Similar to polyamine oxidase precursor.		-2.70825	0.000849601		-2.63968	0.00135276		-1.6891	0.0163316		-2.71188	0.000476925
Os04t0182225-00		Os04g0182225	Non-protein coding transcript.		-2.68671	0.0127011		-2.48627	0.0153		-2.21544	0.0367281		-2.31566	0.0322303
Os04t0688500-01		Os04g0688500	Peroxidase (EC 1.11.1.7).		-2.35028	0.0100335		-2.55637	0.00843784		-2.31059	0.0114049		-2.45625	0.0401499
Os09t0555850-00		Os09g0555850	Hypothetical gene.		-2.61023	0.0146452		-2.23823	0.0210261		-1.73982	0.0256103		-2.85368	0.0156104
Os11t0116300-01		Os11g0116300	Chalcone isomerase domain containing protein.		-1.85729	0.049848		-2.67302	0.0361041		-2.0533	0.0196284		-2.83847	0.00543537
Os06t0184400-00		Os06g0184400	Similar to predicted protein.		-1.84848	0.016728		-2.62544	0.0280577		-2.30239	0.0469299		-2.61356	0.00394284
Os07t0676600-01		Os07g0676600	Similar to DNA binding protein.		-1.55652	0.0190019		-2.79518	0.0461327		-3.46314	0.0108784		-1.50912	0.010231
Os07t0120650-01		Os07g0120650	Protein of unknown function DUF538 family protein.		-2.45021	0.0409609		-2.19501	0.000616904		-1.99136	0.000806794		-2.65233	0.0208384
Os04t0180400-01		Os04g0180400	Similar to Cytochrome P450 99A2.		-1.87626	0.0263862		-1.80583	0.0270323		-2.08701	0.0419981		-3.48253	0.00932055
Os04t0249600-02		Os04g0249600	Rhodanese-like domain containing protein.		-2.49027	0.0205045		-2.52669	0.00132401		-1.70716	0.0423678		-2.49769	0.046869
Os02t0803300-01		Os02g0803300	Epsin-like, N-terminal domain containing protein.		-1.57209	0.0299709		-2.5059	0.00288037		-2.21931	0.00379915		-2.91431	0.00936566
Os05t0530400-01		Os05g0530400	Heat stress transcription factor Spl7 (Heat shock transcription factor) (Heat shock factor RHSF10).		-2.17016	0.0056401		-2.38809	0.0173394		-2.31319	0.00526462		-2.2908	0.0145651
Os09t0328600-01		Os09g0328600	Hypothetical conserved gene.		-1.57264	0.00880622		-2.80704	0.0239265		-2.22631	0.0174174		-2.55374	0.00958904
Os12t0576750-00		Os12g0576750	Similar to nucleotide pyrophosphatase/phosphodiesterase.		-2.40558	0.0098457		-2.46428	0.0375564		-2.26308	0.00809359		-1.98956	0.00877209
Os06t0637400-01		Os06g0637400	Conserved hypothetical protein.		-2.36518	0.0229352		-2.35047	0.00606927		-1.79797	0.0104694		-2.60188	0.0174679
Os09t0551251-00		Os09g0551251	Similar to H0105C05.10 protein.		-1.98747	0.0314666		-2.45489	0.00180828		-2.21279	0.0347496		-2.44822	0.0295314
Os06t0701700-01		Os06g0701700	Ion transporter , Na+/K+ symport		-1.93832	0.00836987		-2.84942	0.00349159		-2.23532	0.0322804		-1.93011	0.0268155
Os12t0491800-01		Os12g0491800	Similar to Ent-kaurene synthase 1A.		-2.3862	0.000920108		-2.32364	0.00597162		-2.03593	0.00152571		-2.20684	0.0337814
Os01t0108600-01		Os01g0108600	Basic helix-loop-helix dimerisation region bHLH domain containing protein.		-2.18597	0.00810875		-2.14642	0.0359568		-2.27847	0.0141898		-2.31364	0.0499742
Os07t0522500-01		Os07g0522500	Similar to PDR6 ABC transporter.		-1.86248	0.0391416		-1.90818	0.0103738		-1.83581	0.00616841		-3.08325	0.00253798
Os04t0395800-01		Os04g0395800	Tify domain containing protein.		-1.98655	2.6944e-05		-2.12607	0.000168595		-2.074	0.047428		-2.49414	0.0302922
Os02t0626532-01		Os02g0626532	Hypothetical gene.		-1.67117	0.0251656		-2.26147	0.0126403		-2.08099	0.00987463		-2.65189	0.0171165
Os12t0111800-00		Os12g0111800	Similar to Class III peroxidase 136.		-2.09239	0.0301167		-2.14853	0.025433		-2.2639	7.49678e-06		-2.05242	0.00774161
Os01t0866133-00		Os01g0866133	Hypothetical gene.		-1.80032	0.00804481		-2.3067	0.00616114		-2.23137	0.00601919		-2.19984	0.0295018
Os03t0402800-01		Os03g0402800	Tify domain containing protein.		-1.57248	0.0131857		-2.28233	0.00491175		-1.88283	0.0101497		-2.78757	0.000411544
Os10t0142900-01		Os10g0142900	Similar to RNA methyltransferase, TrmH family protein, expressed.		-2.1539	0.0205934		-2.16277	0.0124257		-2.24851	0.000277492		-1.94992	0.000174476
Os07t0669700-01		Os07g0669700	Potassium transporter 4 (AtPOT4) (AtKUP3) (AtKT4).		-1.55952	0.00918876		-2.24331	0.022591		-1.88336	0.0289307		-2.66876	0.0220589
Os02t0694100-01		Os02g0694100	Cyclin-like F-box domain containing protein.		-1.9794	0.000429833		-2.38315	0.0328693		-2.00673	0.000269246		-1.97063	0.0423181
Os07t0550900-01		Os07g0550900	Similar to Receptor-like protein kinase 6.		-1.88564	0.0140046		-2.14313	0.00124134		-2.10318	0.0179692		-2.16841	0.00133957
Os06t0195025-00		Os06g0195025	Hypothetical protein.		-1.53038	0.0170873		-2.24627	0.0128858		-2.03319	0.00417107		-2.4426	0.0222211
Os05t0506800-01		Os05g0506800	Hypothetical conserved gene.		-1.91245	0.0361596		-2.31776	0.0220565		-2.08548	0.0392126		-1.83544	0.0457783
Os11t0608500-00		Os11g0608500	Non-protein coding transcript.		-2.12244	0.00743212		-2.20428	0.0236106		-1.78582	0.0337749		-2.03452	0.0305999
Os08t0518150-00		Os08g0518150	Hypothetical protein.		-1.57144	0.0446448		-2.21489	0.0333672		-1.84979	0.0134376		-2.46528	0.00931408
Os01t0609501-00		Os01g0609501	Hypothetical protein.		-1.95644	0.00435996		-2.04742	0.00520047		-1.63821	0.0317302		-2.44001	0.00254803
Os05t0404700-01		Os05g0404700	Similar to MBD1.		-2.2658	0.019887		-2.14018	0.0215412		-1.89919	0.0146812		-1.76687	0.0274838
Os09t0551500-00		Os09g0551500	Similar to S-locus receptor-like kinase RLK14.		-2.02586	0.0397897		-2.02845	0.0473264		-1.93082	0.0153097		-2.01474	0.0279569
Os08t0384500-01		Os08g0384500	ABC transporter-like domain containing protein.		-1.86625	0.011484		-1.90338	0.00459805		-1.58983	0.0238707		-2.59557	0.00225696
Os01t0584900-01		Os01g0584900	WRKY transcription factor 28-like (WRKY5) (WRKY transcription factor 77).		-1.95287	0.019428		-1.92461	0.00970485		-1.65595	0.0386568		-2.35792	0.00614537
Os06t0168500-01		Os06g0168500	Similar to Syntaxin-like protein (Fragment).		-1.81424	0.0435951		-2.11372	0.0387931		-1.84723	0.00459416		-2.10061	0.00686714
Os05t0405000-02		Os05g0405000	Similar to Isoform 2 of Pyruvate, phosphate dikinase 1, chloroplastic.		-1.72111	0.0142121		-2.42573	0.020443		-1.55733	0.00815241		-2.1375	0.0149705
Os09t0397800-01		Os09g0397800	Hypothetical gene.		-1.83111	0.0105983		-1.90657	0.0464495		-2.35247	0.0118939		-1.69346	0.0443629
Os06t0671600-01		Os06g0671600	Beta tubulin, autoregulation binding site domain containing protein.		-2.04644	0.00415232		-1.68707	0.0268022		-1.98469	0.0304733		-2.04294	0.00260474
Os05t0442400-01		Os05g0442400	Similar to MybSt1.		-2.23313	0.00728142		-2.0065	0.0489456		-1.90515	0.00635021		-1.59256	0.0122168
Os11t0608300-01		Os11g0608300	Barley stem rust resistance protein.		-1.95787	0.0485175		-2.11278	0.0467808		-1.83947	0.0213911		-1.82238	0.0372559
Os05t0405600-01		Os05g0405600	Similar to Cytochrome P450 CYP721B4.		-1.77733	0.0201997		-2.17022	0.028951		-2.02314	0.0110387		-1.74444	0.00360386
Os02t0270200-01		Os02g0270200	Similar to Subtilase.		-1.8571	0.0475942		-1.88863	0.0154813		-1.80001	0.0459787		-2.16225	0.0344488
Os10t0442950-00		Os10g0442950	Similar to white-brown-complex ABC transporter family.		-1.56569	0.0147514		-2.05864	0.0221785		-1.76314	0.00708099		-2.22356	0.0206583
Os08t0260600-01		Os08g0260600	Tetraspanin domain containing protein.		-1.7362	0.00877949		-2.22748	0.021019		-1.81561	0.022175		-1.8216	0.00883953
Os08t0189900-00		Os08g0189900	Similar to Oxalate oxidase-like protein or germin-like protein (Germin-like 8) (Germin-like 12).		-1.62951	0.0110955		-2.04432	0.016351		-1.93679	0.0305957		-1.96574	0.0110498
Os04t0449700-00		Os04g0449700	Hypothetical protein.		-1.71083	0.0236274		-2.04994	0.0260827		-1.772	0.0368544		-2.00808	0.0214244
Os02t0808350-00		Os02g0808350	Hypothetical protein.		-1.89628	0.0414654		-1.94926	0.0201273		-1.73215	0.0320795		-1.94654	0.0366155
Os02t0806900-01		Os02g0806900	Pyridoxal phosphate-dependent transferase, major region, subdomain 1 domain containing protein.		-1.77535	0.0241682		-1.93072	0.0351637		-1.88695	0.00920088		-1.83396	0.0040114
Os04t0111100-00		Os04g0111100	Similar to H0215A08.1 protein.		-1.58283	0.0269099		-2.03652	0.0465969		-1.6321	0.0392757		-2.13479	0.0121496
Os01t0612500-01		Os01g0612500	Phospholipase/carboxylesterase domain containing protein.		-2.36106	0.0131522		-1.67385	0.0384085		-1.63825	2.40448e-05		-1.65996	0.00121986
Os10t0136150-00		Os10g0136150	Similar to F-box domain containing protein, expressed.		-1.832	0.0191012		-1.78419	0.0250742		-2.09023	0.0147794		-1.60255	0.0499682
Os03t0595600-00		Os03g0595600	Similar to Glutathione S-transferase, N-terminal domain containing protein, expressed.		-1.72856	0.0143872		-1.98479	0.0114396		-1.9677	0.0321342		-1.6119	0.0428651
Os12t0227400-01		Os12g0227400	Allyl alcohol dehydrogenase.		-1.60217	0.0457005		-2.1943	0.0451279		-1.74969	0.0448783		-1.69453	0.0220117
Os05t0269200-00		Os05g0269200	Similar to inner membrane transport protein.		-1.7631	0.0109974		-1.84261	0.00603758		-1.83518	0.0173957		-1.78773	0.020746
Os03t0142500-01		Os03g0142500	Zinc finger, RING/FYVE/PHD-type domain containing protein.		-1.50538	0.0212574		-2.04481	0.0060663		-1.75924	0.0333296		-1.79237	0.00203683
Os02t0111600-01		Os02g0111600	Serine/threonine protein kinase-related domain containing protein.		-1.86535	0.00463434		-1.98715	0.0263762		-1.5881	0.00860581		-1.60421	0.0114729
Os04t0616300-01		Os04g0616300	Similar to H0525G02.10 protein.		-1.66316	0.000635911		-1.81629	0.0401828		-1.90104	0.017706		-1.62252	0.0277265
Os11t0224040-00		Os11g0224040	Hypothetical protein.		-1.82102	0.0212506		-1.77624	0.0101861		-1.83067	0.0289514		-1.52249	0.0414022
Os04t0371100-00		Os04g0371100	Similar to OSIGBa0134J07.7 protein.		-1.76046	0.00105085		-1.80356	0.0373326		-1.52025	0.00642178		-1.82915	0.0179406
Os03t0300400-01		Os03g0300400	Pathogen-related protein (JIOsPR10).		-1.58521	0.0176594		-1.63748	0.0487735		-1.71024	0.0259982		-1.9179	0.00860311
Os07t0406350-00		Os07g0406350	Hypothetical protein.		-1.57876	0.0412535		-1.71337	0.00694035		-1.6312	0.0242161		-1.79524	0.00937725
Os01t0957200-01		Os01g0957200	Protein of unknown function DUF3411 domain containing protein.		-1.62778	0.0121397		-1.7115	0.00993958		-1.73305	0.00713571		-1.62221	0.0368354
Os07t0536400-00		Os07g0536400	Conserved hypothetical protein.		-1.77213	0.0425939		-1.59492	0.0480789		-1.69827	0.0121431		-1.62864	0.0126206
Os06t0247500-01		Os06g0247500	Similar to Pyrophosphate-fructose 6-phosphate 1-phosphotransferase (EC 2.7.1.90) (Fragment).		-1.52768	0.0104424		-1.68828	0.0305738		-1.6345	0.00677547		-1.77047	0.00621252
Os09t0484300-02		Os09g0484300	Similar to Polyubiquitin-like protein.		-1.59912	0.0181031		-1.62569	0.00980086		-1.6949	0.015439		-1.63198	0.0104885
Os11t0198900-01		Os11g0198900	Hypothetical conserved gene.		-1.58735	0.0126858		-1.65873	0.00472751		-1.64932	0.0160233		-1.57909	0.0089907
Os11t0618300-01		Os11g0618300	Hypothetical conserved gene.		-1.66763	0.0257389		-1.65186	0.0315155		-1.51171	0.0439939		-1.58614	0.0402724
Os05t0586200-01		Os05g0586200	Gretchen hagen 3 (GH3) family protein, Phytochrome, Jasmonate signaling		-1.52533	0.0367278		-1.67671	0.00516407		-1.59473	0.0121234		-1.5547	0.03665
