# Supplementary material for: Genome-wide analyses of direct target genes of four rice NAC-domain transcription factors involved in drought tolerance
Source: BMC Genomics. 2018 Jan 12;19:40. doi: 10.1186/s12864-017-4367-1 (PMC5767043; doi:10.1186/s12864-017-4367-1)
Supplement: Supplementary file 4 — Gene ontology analysis of genes that are up-regulated in RCc3: OsNAC5, 6, 9, and 10 transgenic roots. Genes were associated with gene ontology (GO) terms, including Biological Process, Molecular Function, and Cellular components. FDR, False Discovery Rate, p-value <0.05 using AgriGO and REVIGO. Main enriched processes are presented for each of RCc3:OsNAC5, 6, 9, and 10. (XLSX 15 kb) [file 12864_2017_4367_MOESM4_ESM.xlsx]

## Sheet: Table S3
	Additional file 3: Table S3. Gene ontology analysis of genes that are up-regulated in RCc3:6MYC-OsNAC5, 6, 9, and 10 transgenic roots. Genes were associated with gene ontology (GO) terms, including Biological Process, Molecular Function, and Cellular components. FDR, False Discovery Rate, p-value < 0.05 using AgriGO and REVIGO. Main enriched processes are presented for each of RCc3:OsNAC5, 6, 9, …
		Class		GO type		GO number and Description		Query term/ total		p value		FDR
		Gene group in at least 1 in any of the 4 RCc3:OsNACs.		Molecular Function		GO:0016762, Xyloglucan:xyloglucosyl transferase activity		12/ 1445		7.6e-07		0.00059
						GO:0045735, Nutrient reservoir activity		16/ 1445		1e-05		0.0039
						GO:0016798, Hydrolase activity, Acting on glycosyl bonds		48/ 1445		4.2e-05		0.011
						GO:0004553, Hydrolase activity, Hydrolyzing O-glycosyl compounds		45/ 1445		6.1e-05		0.012
				Cellular Component		GO:0031982, Vesicle; GO:0031988, Membrane-bounded vesicle; GO:0016023, Cytoplasmic membrane-bounded vesicle; GO:0031410, Cytoplasmic vesicle		451/ 1445		9.6e-21		7.1e-19
						GO:0016020, Membrane		300/ 1445		3.2e-08		1.8e-06
						GO:0005576, Extracellular region		41/ 1445		5.1e-07		2.3e-05
						GO:0048046, Apoplast		22/ 1445		8.7e-06		0.00034
						GO:0005618, Cell wall		20/ 1445		1.9e-05		0.00067
						GO:0044425, Membrane part		115/ 1445		3.4e-05		0.00094
						GO:0031224, Intrinsic to membrane		101/ 1445		3.2e-05		0.00094
						GO:0030312, External encapsulating structure		20/ 1445		4e-05		0.00095
						GO:0016021, Integral to membrane		99/ 1445		4.2e-05		0.00095
						GO:0005615, Extracellular space; GO:0044421, extracellular region part		15/ 1445		5.7e-05		0.0012
						GO:0044464, Cell part; GO:0005623, Cell		1202/ 1445		0.00072		0.013
		Gene group in which 2 plants overlap in the 4 transgenic.		Biological Process		GO:0005975, Carbohydrate metabolic process		28/ 387		4.3e-05		0.023
						GO:0044262, Cellular carbohydrate metabolic process		15/ 387		9.7e-05		0.026
				Molecular Function		GO:0004553, Hydrolase activity, Hydrolyzing O-glycosyl compounds		19/ 387		2.8e-05		0.0029
						GO:0016762, Xyloglucan:xyloglucosyl transferase activity		6/ 387		9.9e-06		0.0029
						GO:0016798, Hydrolase activity, acting on glycosyl bonds		20/ 387		2.3e-05		0.0029
				Cellular Component		GO:0031982, Vesicle; GO:0031988, Membrane-bounded vesicle; GO:0016023, Cytoplasmic membrane-bounded vesicle; GO:0031410, Cytoplasmic vesicle		125/ 387		4.4e-08		1.4e-06
						GO:0048046, Apoplast		11/ 387		5.2e-06		0.00014
						GO:0005618, Cell wall		9/ 387		7.5e-05		0.0016
						GO:0030312, External encapsulating structure		9/ 387		0.00011		0.0021
						GO:0005576, Extracellular region		13/ 387		0.00065		0.011
						GO:0044425, Membrane part		35/ 387		0.002		0.029
						GO:0016021, Integral to membrane		30/ 387		0.0029		0.037
						GO:0031224, Intrinsic to membrane		30/ 387		0.0036		0.043
		Gene group in which 3 plants overlap in the 4 transgenic.		Cellular Component		GO:0031982, Vesicle; GO:0031988, Membrane-bounded vesicle; GO:0016023, Cytoplasmic membrane-bounded vesicle; GO:0031410, Cytoplasmic vesicle		44/ 126		0.00012		0.0023
