# Supplementary material for: Genome-wide analyses of direct target genes of four rice NAC-domain transcription factors involved in drought tolerance
Source: BMC Genomics. 2018 Jan 12;19:40. doi: 10.1186/s12864-017-4367-1 (PMC5767043; doi:10.1186/s12864-017-4367-1)
Supplement: Supplementary file 5 — List of genes associated with gene ontologies, including Biological Process, Molecular Function, and Cellular components. (XLSX 152 kb) [file 12864_2017_4367_MOESM5_ESM.xlsx]

## Sheet: Table S4
Additional file 4: Table S4. List of genes associated with gene ontologies, including Biological Process, Molecular Function, and Cellular components.
GO_No.	GO:0031982, GO:0016023, GO:0031988, GO:0031410		GO:0005975	GO:0044262	GO:0004553	GO:0016762	GO:0016798	GO:0031982, GO:0016023, GO:0031410, GO:0031988	GO:0048046	GO:0005618	GO:0030312	GO:0005576	GO:0044425	GO:0016021	GO:0031224		GO:0016762	GO:0045735	GO:0016798	GO:0004553	GO:0016023, GO:0031988, GO:0031982, GO:0031410	GO:0016020	GO:0005576	GO:0048046	GO:0005618	GO:0044425	GO:0031224	GO:0030312	GO:0016021	GO:0005615, GO:0044421	GO:0044464, GO:0005623
term_type	C		P	P	F	F	F	C	C	C	C	C	C	C	C		F	F	F	F	C	C	C	C	C	C	C	C	C	C	C
Term	vesicle, cytoplasmic membrane-bounded vesicle, membrane-bounded vesicle, cytoplasmic vesicle		carbohydrate metabolic process	cellular carbohydrate metabolic process	hydrolase activity, hydrolyzing O-glycosyl compounds	xyloglucan:xyloglucosyl transferase activity	hydrolase activity, acting on glycosyl bonds	vesicle, cytoplasmic membrane-bounded vesicle, cytoplasmic vesicle, membrane-bounded vesicle	apoplast	cell wall	external encapsulating structure	extracellular region	membrane part	integral to membrane	intrinsic to membrane		xyloglucan:xyloglucosyl transferase activity	nutrient reservoir activity	hydrolase activity, acting on glycosyl bonds	hydrolase activity, hydrolyzing O-glycosyl compounds	cytoplasmic membrane-bounded vesicle, membrane-bounded vesicle, vesicle, cytoplasmic vesicle	membrane	extracellular region	apoplast	cell wall	membrane part	intrinsic to membrane	external encapsulating structure	integral to membrane	extracellular space, extracellular region part	cell part, cell
queryitem	44		28	15	19	6	20	125	11	9	9	13	35	30	30		12	16	48	45	451	300	41	22	20	115	101	20	99	15	1202
querytotal	126		387	387	387	387	387	387	387	387	387	387	387	387	387		1445	1445	1445	1445	1445	1445	1445	1445	1445	1445	1445	1445	1445	1445	1445
bgitem	4738		713	274	371	25	399	4738	110	99	105	261	1234	1030	1048		25	62	399	371	4736	3523	261	110	99	1234	1048	105	1030	65	18466
bgtotal	23155		23155	23155	23155	23155	23155	23155	23155	23155	23155	23155	23155	23155	23155		23155	23155	23155	23155	23155	23155	23155	23155	23155	23155	23155	23155	23155	23155	23155
pvalue	0.00012		4.3e-05	9.7e-05	2.8e-05	9.9e-06	2.3e-05	4.4e-08	5.2e-06	7.5e-05	0.00011	0.00065	0.002	0.0029	0.0036		7.6e-07	1e-05	4.2e-05	6.1e-05	9.6e-21	3.2e-08	5.1e-07	8.7e-06	1.9e-05	3.4e-05	3.2e-05	4e-05	4.2e-05	5.7e-05	0.00072
FDR	0.0023		0.023	0.026	0.0029	0.0029	0.0029	1.4e-06	0.00014	0.0016	0.0021	0.011	0.029	0.037	0.043		0.00059	0.0039	0.011	0.012	7.1e-19	1.8e-06	2.3e-05	0.00034	0.00067	0.00094	0.00094	0.00095	0.00095	0.0012	0.013
entries
	Os08g0529800		Os01g0220100	Os02g0575800	Os01g0220100	Os02g0696500	Os01g0160800	Os01g0112000	Os02g0532500	Os01g0743200	Os01g0743200	Os01g0220100	Os01g0307500	Os01g0307500	Os01g0307500		Os02g0696500	Os01g0762500	Os01g0160800	Os01g0220100	Os01g0111700	Os01g0117900	Os01g0220100	Os01g0850700	Os01g0743200	Os01g0225000	Os01g0225000	Os01g0743200	Os01g0225000	Os01g0850700	Os01g0100400
	Os02g0575800		Os01g0518500	Os02g0696500	Os01g0518500	Os03g0239000	Os01g0220100	Os01g0128200	Os02g0696500	Os02g0696500	Os02g0696500	Os02g0532500	Os01g0533900	Os01g0533900	Os01g0533900		Os03g0239000	Os01g0976200	Os01g0220100	Os01g0287600	Os01g0112000	Os01g0134500	Os01g0850700	Os02g0532500	Os02g0696500	Os01g0226600	Os01g0226600	Os02g0696500	Os01g0226600	Os02g0532500	Os01g0101700
	Os08g0490600		Os02g0139300	Os02g0790500	Os02g0139300	Os04g0631200	Os01g0518500	Os01g0188900	Os03g0239000	Os03g0239000	Os03g0239000	Os02g0696500	Os01g0574500	Os01g0574500	Os01g0574500		Os04g0604200	Os02g0249600	Os01g0287600	Os01g0329300	Os01g0115800	Os01g0139600	Os02g0532500	Os02g0696500	Os03g0102500	Os01g0239200	Os01g0239200	Os03g0102500	Os01g0239200	Os03g0693700	Os01g0104900
	Os10g0503600		Os02g0575800	Os03g0119500	Os02g0696500	Os06g0697000	Os02g0139300	Os01g0207600	Os03g0693700	Os03g0309400	Os03g0309400	Os03g0239000	Os01g0685800	Os01g0719300	Os01g0719300		Os04g0604800	Os02g0249800	Os01g0329300	Os01g0518500	Os01g0117900	Os01g0142800	Os02g0696500	Os03g0239000	Os03g0161600	Os01g0307500	Os01g0307500	Os03g0161600	Os01g0307500	Os05g0197200	Os01g0106300
	Os02g0139300		Os02g0696500	Os03g0239000	Os02g0771700	Os07g0480800	Os02g0696500	Os01g0210500	Os04g0631200	Os04g0553500	Os04g0553500	Os03g0693700	Os01g0719300	Os02g0219800	Os02g0219800		Os04g0631200	Os02g0249900	Os01g0518500	Os01g0739700	Os01g0121800	Os01g0170300	Os02g0744200	Os03g0693700	Os03g0239000	Os01g0527700	Os01g0527700	Os03g0239000	Os01g0527700	Os05g0277500	Os01g0106600
	Os02g0219800		Os02g0771700	Os03g0416500	Os03g0132900	Os10g0577500	Os02g0771700	Os01g0216500	Os05g0277500	Os04g0631200	Os04g0631200	Os04g0631200	Os02g0219800	Os02g0232900	Os02g0232900		Os06g0335900	Os02g0453600	Os01g0739700	Os01g0944700	Os01g0128200	Os01g0202800	Os02g0786900	Os04g0604200	Os03g0309400	Os01g0533900	Os01g0533900	Os03g0309400	Os01g0533900	Os05g0458500	Os01g0111700
	Os12g0611900		Os02g0790500	Os03g0732000	Os03g0239000		Os03g0132900	Os01g0220100	Os06g0697000	Os06g0697000	Os06g0697000	Os05g0277500	Os02g0232900	Os02g0532800	Os02g0532800		Os06g0696600	Os02g0532500	Os01g0944700	Os02g0139300	Os01g0169800	Os01g0222800	Os03g0102500	Os04g0604800	Os04g0553500	Os01g0574400	Os01g0574400	Os04g0553500	Os01g0574400	Os06g0573600	Os01g0112000
	Os12g0159600		Os03g0119500	Os04g0485300	Os03g0243700		Os03g0239000	Os01g0326000	Os07g0480800	Os07g0480800	Os07g0480800	Os05g0477600	Os02g0532800	Os02g0658100	Os02g0658100		Os06g0697000	Os03g0693700	Os02g0139300	Os02g0696500	Os01g0188900	Os01g0225000	Os03g0161600	Os04g0631200	Os04g0604200	Os01g0574500	Os01g0574500	Os04g0604200	Os01g0574500	Os07g0214100	Os01g0115800
	Os11g0703900		Os03g0132900	Os04g0631200	Os04g0631200		Os03g0243700	Os01g0531400	Os08g0189100	Os10g0577500	Os10g0577500	Os06g0697000	Os02g0631100	Os02g0670900	Os02g0670900		Os07g0480800	Os03g0766100	Os02g0696500	Os02g0752200	Os01g0207600	Os01g0226600	Os03g0239000	Os05g0197200	Os04g0604800	Os01g0621200	Os01g0621200	Os04g0604800	Os01g0621200	Os07g0214300	Os01g0117900
	Os03g0859100		Os03g0239000	Os06g0258900	Os05g0578600		Os04g0631200	Os01g0533900	Os10g0577500			Os07g0480800	Os02g0658100	Os02g0744600	Os02g0744600		Os08g0237800	Os05g0197200	Os02g0752200	Os02g0771700	Os01g0210500	Os01g0238200	Os03g0645000	Os05g0277500	Os04g0631200	Os01g0673800	Os01g0680200	Os04g0631200	Os01g0680200	Os07g0214600	Os01g0118600
	Os06g0156600		Os03g0243700	Os06g0697000	Os06g0320200		Os05g0578600	Os01g0613800	Os11g0708100			Os08g0189100	Os02g0670900	Os03g0146100	Os03g0146100		Os08g0240500	Os05g0277500	Os02g0771700	Os03g0132900	Os01g0214600	Os01g0239200	Os03g0693700	Os05g0458500	Os06g0335900	Os01g0680200	Os01g0719300	Os06g0335900	Os01g0719300	Os07g0215500	Os01g0121800
	Os03g0309400		Os03g0416500	Os07g0480800	Os06g0356800		Os06g0320200	Os01g0631500				Os10g0577500	Os02g0688500	Os03g0150800	Os03g0150800		Os10g0577500	Os05g0499100	Os02g0802200	Os03g0161600	Os01g0215500	Os01g0247900	Os04g0604200	Os06g0335900	Os06g0696600	Os01g0685800	Os01g0835500	Os06g0696600	Os01g0835500	Os08g0189100	Os01g0128200
	Os03g0385400		Os03g0732000	Os08g0120600	Os06g0697000		Os06g0356800	Os01g0699900				Os11g0708100	Os02g0744600	Os03g0370600	Os03g0370600			Os07g0206500	Os03g0132900	Os03g0239000	Os01g0216500	Os01g0253400	Os04g0604800	Os06g0573600	Os06g0697000	Os01g0719300	Os01g0878700	Os06g0697000	Os01g0878700	Os09g0539200	Os01g0133900
	Os01g0786500		Os04g0485300	Os10g0577500	Os07g0480800		Os06g0697000	Os01g0718300					Os03g0119500	Os04g0105300	Os04g0105300			Os08g0189100	Os03g0161600	Os03g0243700	Os01g0220100	Os01g0262500	Os04g0631200	Os06g0696600	Os07g0480800	Os01g0835500	Os01g0881300	Os07g0480800	Os01g0881300	Os10g0371000	Os01g0134500
	Os04g0616700		Os04g0631200	Os12g0611900	Os07g0529700		Os07g0480800	Os01g0743200					Os03g0146100	Os04g0271200	Os04g0271200			Os10g0400200	Os03g0239000	Os04g0376400	Os01g0222800	Os01g0266800	Os05g0197200	Os06g0697000	Os08g0237800	Os01g0878700	Os01g0966000	Os08g0237800	Os01g0966000	Os11g0708100	Os01g0139600
	Os11g0241700		Os05g0578600		Os07g0656200		Os07g0529700	Os01g0754800					Os03g0150800	Os04g0587500	Os04g0587500			Os12g0269200	Os03g0243700	Os04g0413500	Os01g0223700	Os01g0307500	Os05g0277500	Os07g0480800	Os08g0240500	Os01g0881300	Os02g0219800	Os08g0240500	Os02g0219800		Os01g0142800
	Os05g0169600		Os06g0258900		Os10g0577500		Os07g0656200	Os01g0786500					Os03g0370600	Os04g0680800	Os04g0680800				Os04g0376400	Os04g0604200	Os01g0243700	Os01g0315700	Os05g0458500	Os08g0189100	Os08g0450200	Os01g0966000	Os02g0232900	Os08g0450200	Os02g0232900		Os01g0153200
	Os07g0437000		Os06g0320200		Os11g0700900		Os10g0577500	Os01g0804400					Os04g0105300	Os05g0126100	Os05g0126100				Os04g0413500	Os04g0604800	Os01g0247900	Os01g0527700	Os05g0477600	Os08g0237800	Os09g0571100	Os02g0162000	Os02g0301100	Os09g0571100	Os02g0301100		Os01g0164800
	Os03g0760800		Os06g0356800		Os11g0704600		Os11g0700900	Os01g0822900					Os04g0271200	Os05g0214300	Os05g0214300				Os04g0604200	Os04g0631200	Os01g0263000	Os01g0533900	Os06g0335900	Os08g0240500	Os10g0555900	Os02g0219800	Os02g0513100	Os10g0555900	Os02g0513100		Os01g0169800
	Os05g0277500		Os06g0697000				Os11g0704600	Os01g0839900					Os04g0587500	Os05g0424000	Os05g0424000				Os04g0604800	Os05g0138200	Os01g0266100	Os01g0567400	Os06g0573600	Os09g0539200	Os10g0577500	Os02g0232900	Os02g0532800	Os10g0577500	Os02g0532800		Os01g0170300
	Os11g0708100		Os07g0480800					Os01g0849000					Os04g0680800	Os05g0426000	Os05g0426000				Os04g0631200	Os05g0244500	Os01g0276800	Os01g0574400	Os06g0621900	Os10g0577500		Os02g0301100	Os02g0658100		Os02g0658100		Os01g0176700
	Os01g0822900		Os07g0529700					Os01g0859200					Os05g0126100	Os06g0232300	Os06g0232300				Os05g0138200	Os05g0247100	Os01g0279800	Os01g0574500	Os06g0696600	Os11g0708100		Os02g0513100	Os02g0670900		Os02g0670900		Os01g0184000
	Os01g0533900		Os07g0656200					Os01g0976200					Os05g0214300	Os06g0651900	Os06g0651900				Os05g0244500	Os05g0495900	Os01g0283000	Os01g0593600	Os06g0697000			Os02g0532800	Os02g0689200		Os02g0689200		Os01g0185300
	Os03g0411100		Os08g0120600					Os02g0139300					Os05g0424000	Os07g0448100	Os07g0448100				Os05g0247100	Os05g0578600	Os01g0309100	Os01g0614700	Os07g0124900			Os02g0631100	Os02g0693700		Os02g0693700		Os01g0188900
	Os03g0693700		Os10g0577500					Os02g0219800					Os05g0426000	Os07g0666900	Os07g0666900				Os05g0495900	Os06g0131500	Os01g0312500	Os01g0621200	Os07g0214100			Os02g0658100	Os02g0725300		Os02g0725300		Os01g0190500
	Os01g0326000		Os11g0700900					Os02g0234200					Os05g0549000	Os07g0693500	Os07g0693500				Os05g0578600	Os06g0320200	Os01g0326000	Os01g0626300	Os07g0214300			Os02g0670900	Os02g0744600		Os02g0744600		Os01g0192300
	Os07g0115300		Os11g0704600					Os02g0532500					Os06g0232300	Os08g0388900	Os08g0388900				Os06g0131500	Os06g0335900	Os01g0327500	Os01g0673800	Os07g0214600			Os02g0688500	Os02g0768200		Os02g0768200		Os01g0195400
	Os02g0757100		Os12g0611900					Os02g0575800					Os06g0651900	Os10g0503600	Os10g0503600				Os06g0320200	Os06g0356800	Os01g0531400	Os01g0675500	Os07g0215500			Os02g0689200	Os02g0773400		Os02g0773400		Os01g0202800
	Os01g0718300							Os02g0658100					Os07g0448100	Os10g0547500	Os10g0547500				Os06g0335900	Os06g0573600	Os01g0533900	Os01g0680200	Os07g0475400			Os02g0693700	Os03g0146100		Os03g0146100		Os01g0207600
	Os06g0691200							Os02g0667600					Os07g0666900	Os12g0512100	Os12g0512100				Os06g0356800	Os06g0696600	Os01g0550800	Os01g0685800	Os07g0480800			Os02g0725300	Os03g0150800		Os03g0150800		Os01g0210500
	Os01g0839900							Os02g0696500					Os07g0693500						Os06g0573600	Os06g0697000	Os01g0559900	Os01g0699900	Os08g0189100			Os02g0744600	Os03g0170900		Os03g0170900		Os01g0214600
	Os01g0112000							Os02g0700600					Os08g0388900						Os06g0696600	Os07g0480800	Os01g0594300	Os01g0703300	Os08g0237800			Os02g0768200	Os03g0223000		Os03g0223000		Os01g0215500
	Os01g0754800							Os02g0757100					Os10g0503600						Os06g0697000	Os07g0529700	Os01g0610800	Os01g0719300	Os08g0240500			Os02g0773400	Os03g0231700		Os03g0231700		Os01g0216500
	Os02g0834300							Os02g0771700					Os10g0547500						Os07g0480800	Os07g0539400	Os01g0613800	Os01g0833400	Os09g0539200			Os03g0119500	Os03g0244600		Os03g0244600		Os01g0217000
	Os04g0191400							Os02g0833900					Os12g0512100						Os07g0529700	Os07g0656200	Os01g0631500	Os01g0833800	Os10g0371000			Os03g0146100	Os03g0370600		Os03g0370600		Os01g0220100
	Os04g0191500							Os02g0834300											Os07g0539400	Os08g0237800	Os01g0668100	Os01g0835500	Os10g0439200			Os03g0150800	Os03g0416200		Os03g0594400		Os01g0222800
	Os04g0422700							Os03g0239000											Os07g0656200	Os08g0240500	Os01g0691100	Os01g0847900	Os10g0555900			Os03g0170900	Os03g0594400		Os03g0667300		Os01g0223700
	Os04g0619800							Os03g0309400											Os08g0237800	Os09g0533200	Os01g0699900	Os01g0850900	Os10g0556100			Os03g0223000	Os03g0667300		Os03g0837100		Os01g0225000
	Os05g0103800							Os03g0369000											Os08g0240500	Os09g0539200	Os01g0718300	Os01g0866500	Os10g0577500			Os03g0231700	Os03g0756300		Os03g0853200		Os01g0226600
	Os06g0364500							Os03g0370600											Os08g0489300	Os10g0493600	Os01g0726100	Os01g0869800	Os11g0557000			Os03g0244600	Os03g0837100		Os04g0105300		Os01g0228500
	Os07g0580700							Os03g0385400											Os09g0533200	Os10g0577500	Os01g0739700	Os01g0871600	Os11g0708100			Os03g0370600	Os03g0853200		Os04g0233400		Os01g0238200
	Os10g0159300							Os03g0411100											Os09g0539200	Os11g0291500	Os01g0743200	Os01g0871900				Os03g0416200	Os04g0105300		Os04g0271200		Os01g0239200
	Os11g0479000							Os03g0693700											Os10g0493600	Os11g0673200	Os01g0754800	Os01g0872500				Os03g0594400	Os04g0233400		Os04g0376700		Os01g0243400
	Os12g0508400							Os03g0701800											Os10g0577500	Os11g0700900	Os01g0756600	Os01g0872600				Os03g0667300	Os04g0271200		Os04g0490900		Os01g0243700
								Os03g0760800											Os11g0291500	Os11g0704600	Os01g0756900	Os01g0878700				Os03g0756300	Os04g0376700		Os04g0550900		Os01g0247900
								Os03g0788300											Os11g0673200		Os01g0762500	Os01g0881300				Os03g0837100	Os04g0490900		Os04g0574700		Os01g0253400
								Os03g0850800											Os11g0700900		Os01g0786500	Os01g0895200				Os03g0853200	Os04g0550900		Os04g0587500		Os01g0262500
								Os03g0858400											Os11g0704600		Os01g0804400	Os01g0896400				Os04g0105300	Os04g0574700		Os04g0642000		Os01g0263000
								Os03g0859100													Os01g0805400	Os01g0906000				Os04g0233400	Os04g0587500		Os04g0644800		Os01g0266100
								Os04g0191400													Os01g0822900	Os01g0925300				Os04g0271200	Os04g0642000		Os04g0652400		Os01g0266800
								Os04g0191500													Os01g0839900	Os01g0966000				Os04g0376700	Os04g0644800		Os04g0680800		Os01g0267300
								Os04g0307200													Os01g0849000	Os02g0114100				Os04g0490900	Os04g0652400		Os04g0684300		Os01g0275600
								Os04g0418800													Os01g0850700	Os02g0119800				Os04g0550900	Os04g0680800		Os05g0113300		Os01g0276800
								Os04g0422700													Os01g0859200	Os02g0146500				Os04g0574700	Os04g0684300		Os05g0126100		Os01g0278900
								Os04g0526600													Os01g0881300	Os02g0162000				Os04g0587500	Os05g0113300		Os05g0196100		Os01g0279200
								Os04g0574200													Os01g0896400	Os02g0184200				Os04g0642000	Os05g0126100		Os05g0214300		Os01g0279800
								Os04g0616700													Os01g0913100	Os02g0219800				Os04g0644800	Os05g0196100		Os05g0219900		Os01g0283000
								Os04g0619800													Os01g0933900	Os02g0232900				Os04g0652400	Os05g0214300		Os05g0418100		Os01g0285300
								Os04g0631200													Os01g0935800	Os02g0272400				Os04g0680800	Os05g0219900		Os05g0424000		Os01g0287600
								Os04g0644400													Os01g0944700	Os02g0301100				Os04g0684300	Os05g0418100		Os05g0426000		Os01g0293000
								Os04g0685200													Os01g0976200	Os02g0435000				Os05g0113300	Os05g0424000		Os06g0116400		Os01g0303800
								Os05g0103800													Os01g0976900	Os02g0513100				Os05g0126100	Os05g0426000		Os06g0128200		Os01g0306400
								Os05g0126100													Os02g0100600	Os02g0532800				Os05g0196100	Os06g0116400		Os06g0143700		Os01g0307500
								Os05g0160300													Os02g0138000	Os02g0612100				Os05g0214300	Os06g0128200		Os06g0228500		Os01g0309100
								Os05g0163200													Os02g0139300	Os02g0631100				Os05g0219900	Os06g0143700		Os06g0232300		Os01g0312500
								Os05g0169600													Os02g0159800	Os02g0649900				Os05g0418100	Os06g0228500		Os06g0294200		Os01g0315700
								Os05g0209600													Os02g0184200	Os02g0650300				Os05g0424000	Os06g0232300		Os06g0295000		Os01g0326000
								Os05g0277500													Os02g0205200	Os02g0658100				Os05g0426000	Os06g0294200		Os06g0556000		Os01g0327500
								Os05g0362500													Os02g0219800	Os02g0670900				Os05g0533800	Os06g0295000		Os06g0651900		Os01g0329300
								Os05g0381400													Os02g0234200	Os02g0676400				Os05g0549000	Os06g0556000		Os06g0656300		Os01g0390400
								Os05g0477600													Os02g0240100	Os02g0688500				Os06g0116400	Os06g0651900		Os07g0448100		Os01g0393000
								Os06g0156600													Os02g0249600	Os02g0689200				Os06g0128200	Os06g0656300		Os07g0523600		Os01g0512200
								Os06g0241100													Os02g0249800	Os02g0693700				Os06g0143700	Os07g0448100		Os07g0576000		Os01g0518500
								Os06g0253600													Os02g0249900	Os02g0700500				Os06g0228500	Os07g0523600		Os07g0666900		Os01g0527700
								Os06g0320200													Os02g0250400	Os02g0715200				Os06g0232300	Os07g0576000		Os07g0693500		Os01g0531400
								Os06g0356800													Os02g0264800	Os02g0725300				Os06g0294200	Os07g0666900		Os08g0241800		Os01g0533900
								Os06g0364500													Os02g0453600	Os02g0731900				Os06g0295000	Os07g0693500		Os08g0388900		Os01g0542700
								Os06g0651900													Os02g0508100	Os02g0744200				Os06g0556000	Os08g0241800		Os08g0554900		Os01g0549100
								Os06g0681200													Os02g0510600	Os02g0744600				Os06g0651900	Os08g0388900		Os09g0392400		Os01g0550800
								Os06g0691200													Os02g0532500	Os02g0760200				Os06g0656300	Os08g0554900		Os09g0439100		Os01g0559900
								Os06g0697000													Os02g0575800	Os02g0764200				Os07g0209000	Os09g0392400		Os09g0439700		Os01g0566500
								Os07g0104100													Os02g0605400	Os02g0768200				Os07g0435300	Os09g0439100		Os09g0467300		Os01g0567400
								Os07g0115300													Os02g0634700	Os02g0773400				Os07g0448100	Os09g0439700		Os09g0505400		Os01g0574400
								Os07g0437000													Os02g0642200	Os02g0802200				Os07g0523600	Os09g0467300		Os09g0507600		Os01g0574500
								Os07g0480800													Os02g0658100	Os02g0822000				Os07g0576000	Os09g0505400		Os09g0517600		Os01g0574800
								Os07g0490100													Os02g0667600	Os03g0102500				Os07g0620300	Os09g0507600		Os09g0554300		Os01g0585600
								Os07g0496700													Os02g0669000	Os03g0119500				Os07g0621600	Os09g0517600		Os10g0503600		Os01g0593600
								Os07g0529700													Os02g0689000	Os03g0137600				Os07g0666900	Os09g0554300		Os10g0513200		Os01g0594300
								Os07g0580700													Os02g0696500	Os03g0146100				Os07g0693500	Os10g0503600		Os10g0513300		Os01g0610800
								Os07g0591700													Os02g0700600	Os03g0150800				Os08g0241800	Os10g0513200		Os10g0547500		Os01g0613800
								Os07g0625400													Os02g0731400	Os03g0170900				Os08g0388900	Os10g0513300		Os10g0579200		Os01g0614700
								Os07g0655900													Os02g0734800	Os03g0194300				Os08g0554900	Os10g0547500		Os11g0137000		Os01g0618700
								Os07g0656200													Os02g0744200	Os03g0216500				Os09g0392400	Os10g0579200		Os11g0181400		Os01g0621200
								Os08g0189100													Os02g0752200	Os03g0223000				Os09g0439100	Os11g0137000		Os11g0508600		Os01g0626300
								Os08g0467500													Os02g0756600	Os03g0231700				Os09g0439700	Os11g0181400		Os11g0660400		Os01g0631500
								Os08g0490600													Os02g0757100	Os03g0235900				Os09g0467300	Os11g0508600		Os12g0242800		Os01g0646700
								Os08g0502400													Os02g0758800	Os03g0244600				Os09g0505400	Os11g0660400		Os12g0512100		Os01g0655500
								Os08g0529800													Os02g0768200	Os03g0246500				Os09g0507600	Os12g0242800		Os12g0633200		Os01g0657400
								Os08g0564700													Os02g0769200	Os03g0298300				Os09g0517600	Os12g0512100		Os12g0641400		Os01g0660700
								Os09g0380300													Os02g0771700	Os03g0304800				Os09g0554300	Os12g0633200				Os01g0660800
								Os09g0461500													Os02g0786900	Os03g0305600				Os10g0184300	Os12g0641400				Os01g0662300
								Os09g0466100													Os02g0802200	Os03g0309200				Os10g0503600					Os01g0666600
								Os10g0155100													Os02g0813800	Os03g0370600				Os10g0513200					Os01g0668100
								Os10g0159300													Os02g0822200	Os03g0416200				Os10g0513300					Os01g0673800
								Os10g0409400													Os02g0833900	Os03g0439700				Os10g0547500					Os01g0675500
								Os10g0412700													Os02g0834300	Os03g0571900				Os10g0579200					Os01g0680200
								Os10g0503600													Os03g0102500	Os03g0594400				Os11g0137000					Os01g0685800
								Os10g0547500													Os03g0103300	Os03g0667300				Os11g0181400					Os01g0691100
								Os10g0554800													Os03g0115000	Os03g0700800				Os11g0508600					Os01g0692000
								Os10g0577500													Os03g0120000	Os03g0713400				Os11g0660400					Os01g0692100
								Os11g0107000													Os03g0149200	Os03g0751100				Os12g0104800					Os01g0699900
								Os11g0233800													Os03g0154700	Os03g0756300				Os12g0242800					Os01g0701700
								Os11g0241700													Os03g0192600	Os03g0767900				Os12g0512100					Os01g0703300
								Os11g0479000													Os03g0211900	Os03g0784400				Os12g0633200					Os01g0708700
								Os11g0502700													Os03g0216500	Os03g0795800				Os12g0641400					Os01g0716500
								Os11g0602600													Os03g0223000	Os03g0800000									Os01g0718300
								Os11g0657900													Os03g0231700	Os03g0818300									Os01g0719100
								Os11g0700900													Os03g0239000	Os03g0837100									Os01g0719300
								Os11g0703900													Os03g0247200	Os03g0853200									Os01g0726100
								Os11g0704600													Os03g0261100	Os03g0859500									Os01g0738000
								Os11g0708100													Os03g0278000	Os04g0105300									Os01g0739700
								Os12g0159600													Os03g0287700	Os04g0233400									Os01g0743200
								Os12g0460100													Os03g0290900	Os04g0271200									Os01g0748300
								Os12g0508400													Os03g0297800	Os04g0373400									Os01g0753100
								Os12g0611900													Os03g0300900	Os04g0376700									Os01g0754800
																					Os03g0309400	Os04g0404900									Os01g0756200
																					Os03g0366100	Os04g0414000									Os01g0756600
																					Os03g0368000	Os04g0441900									Os01g0756900
																					Os03g0369000	Os04g0457300									Os01g0758500
																					Os03g0370600	Os04g0460400									Os01g0761300
																					Os03g0385100	Os04g0462400									Os01g0762500
																					Os03g0385400	Os04g0490900									Os01g0772200
																					Os03g0411100	Os04g0496300									Os01g0777400
																					Os03g0416200	Os04g0502800									Os01g0786500
																					Os03g0421800	Os04g0515900									Os01g0804400
																					Os03g0607200	Os04g0531900									Os01g0805400
																					Os03g0608000	Os04g0538400									Os01g0822900
																					Os03g0645000	Os04g0541900									Os01g0833400
																					Os03g0647800	Os04g0550900									Os01g0833800
																					Os03g0663400	Os04g0553500									Os01g0834100
																					Os03g0676300	Os04g0574700									Os01g0835500
																					Os03g0693700	Os04g0587500									Os01g0835900
																					Os03g0701800	Os04g0605500									Os01g0839900
																					Os03g0709100	Os04g0642000									Os01g0847900
																					Os03g0709300	Os04g0644400									Os01g0849000
																					Os03g0758500	Os04g0644800									Os01g0849100
																					Os03g0760800	Os04g0649700									Os01g0850700
																					Os03g0766100	Os04g0652400									Os01g0850900
																					Os03g0788200	Os04g0670000									Os01g0851300
																					Os03g0788300	Os04g0680800									Os01g0853000
																					Os03g0788600	Os04g0684300									Os01g0854500
																					Os03g0800000	Os04g0686800									Os01g0855200
																					Os03g0807500	Os04g0689500									Os01g0856600
																					Os03g0817500	Os04g0689700									Os01g0859200
																					Os03g0818100	Os05g0106200									Os01g0859300
																					Os03g0820600	Os05g0111200									Os01g0866000
																					Os03g0822000	Os05g0113300									Os01g0866500
																					Os03g0850800	Os05g0119100									Os01g0869800
																					Os03g0850900	Os05g0126100									Os01g0871600
																					Os03g0852400	Os05g0167600									Os01g0871900
																					Os03g0857500	Os05g0196100									Os01g0872500
																					Os03g0858400	Os05g0214300									Os01g0872600
																					Os03g0859100	Os05g0219900									Os01g0873100
																					Os04g0109500	Os05g0335800									Os01g0878000
																					Os04g0128900	Os05g0357700									Os01g0878700
																					Os04g0175600	Os05g0370600									Os01g0880400
																					Os04g0191400	Os05g0381400									Os01g0881300
																					Os04g0191500	Os05g0409500									Os01g0895200
																					Os04g0208200	Os05g0418100									Os01g0896400
																					Os04g0307200	Os05g0424000									Os01g0899200
																					Os04g0308000	Os05g0426000									Os01g0906000
																					Os04g0357700	Os05g0477600									Os01g0908100
																					Os04g0376400	Os05g0513800									Os01g0912600
																					Os04g0376700	Os05g0526400									Os01g0913100
																					Os04g0387600	Os05g0533800									Os01g0913600
																					Os04g0388900	Os05g0549000									Os01g0924000
																					Os04g0390800	Os05g0565100									Os01g0925300
																					Os04g0404400	Os05g0571400									Os01g0933500
																					Os04g0410600	Os05g0594500									Os01g0933900
																					Os04g0413500	Os06g0116400									Os01g0935800
																					Os04g0415800	Os06g0128200									Os01g0935900
																					Os04g0418800	Os06g0143700									Os01g0944700
																					Os04g0422700	Os06g0146800									Os01g0949900
																					Os04g0423800	Os06g0202100									Os01g0951400
																					Os04g0445100	Os06g0228500									Os01g0952800
																					Os04g0494600	Os06g0232300									Os01g0954500
																					Os04g0494900	Os06g0264500									Os01g0958100
																					Os04g0505200	Os06g0268800									Os01g0966000
																					Os04g0526600	Os06g0270200									Os01g0976200
																					Os04g0533300	Os06g0273800									Os01g0976900
																					Os04g0537800	Os06g0294200									Os02g0100600
																					Os04g0550900	Os06g0295000									Os02g0101900
																					Os04g0570000	Os06g0494400									Os02g0104500
																					Os04g0574200	Os06g0495500									Os02g0114100
																					Os04g0576900	Os06g0556000									Os02g0119800
																					Os04g0579200	Os06g0598800									Os02g0123500
																					Os04g0600100	Os06g0607100									Os02g0131300
																					Os04g0604200	Os06g0621900									Os02g0138000
																					Os04g0604800	Os06g0651900									Os02g0139000
																					Os04g0616700	Os06g0656300									Os02g0139300
																					Os04g0619800	Os06g0703300									Os02g0146500
																					Os04g0631200	Os06g0708700									Os02g0147700
																					Os04g0644400	Os06g0715100									Os02g0152400
																					Os04g0685200	Os06g0731200									Os02g0152500
																					Os04g0689500	Os07g0134000									Os02g0159800
																					Os05g0103800	Os07g0209000									Os02g0160500
																					Os05g0112800	Os07g0258400									Os02g0162000
																					Os05g0126100	Os07g0435300									Os02g0163400
																					Os05g0132500	Os07g0448100									Os02g0165500
																					Os05g0149000	Os07g0509200									Os02g0171100
																					Os05g0160300	Os07g0523600									Os02g0178700
																					Os05g0163200	Os07g0524900									Os02g0184200
																					Os05g0163300	Os07g0576000									Os02g0187700
																					Os05g0169600	Os07g0591700									Os02g0191600
																					Os05g0197200	Os07g0605400									Os02g0203700
																					Os05g0209600	Os07g0620300									Os02g0205200
																					Os05g0210100	Os07g0621600									Os02g0214900
																					Os05g0217000	Os07g0649300									Os02g0219800
																					Os05g0247100	Os07g0655900									Os02g0227200
																					Os05g0277500	Os07g0666900									Os02g0228900
																					Os05g0329100	Os07g0693500									Os02g0232000
																					Os05g0329300	Os08g0155400									Os02g0232900
																					Os05g0329700	Os08g0241800									Os02g0234200
																					Os05g0362500	Os08g0369000									Os02g0240100
																					Os05g0381400	Os08g0388900									Os02g0249600
																					Os05g0418100	Os08g0462900									Os02g0249800
																					Os05g0419800	Os08g0539100									Os02g0249900
																					Os05g0432200	Os08g0540000									Os02g0250400
																					Os05g0458500	Os08g0554900									Os02g0258200
																					Os05g0459700	Os08g0561600									Os02g0264800
																					Os05g0477600	Os09g0129600									Os02g0272300
																					Os05g0489200	Os09g0320400									Os02g0272400
																					Os05g0495900	Os09g0325000									Os02g0273900
																					Os05g0499100	Os09g0330700									Os02g0301100
																					Os05g0517500	Os09g0372900									Os02g0327700
																					Os05g0531400	Os09g0392400									Os02g0328300
																					Os05g0550300	Os09g0426000									Os02g0435000
																					Os05g0581900	Os09g0426500									Os02g0453600
																					Os06g0128200	Os09g0439100									Os02g0458100
																					Os06g0131500	Os09g0439700									Os02g0467200
																					Os06g0156600	Os09g0444800									Os02g0473000
																					Os06g0168700	Os09g0445600									Os02g0483500
																					Os06g0207200	Os09g0452200									Os02g0484200
																					Os06g0208800	Os09g0467300									Os02g0497700
																					Os06g0241100	Os09g0467400									Os02g0503900
																					Os06g0253600	Os09g0500900									Os02g0508100
																					Os06g0266800	Os09g0505400									Os02g0510600
																					Os06g0269300	Os09g0507600									Os02g0513100
																					Os06g0273500	Os09g0517600									Os02g0522100
																					Os06g0273800	Os09g0518500									Os02g0532500
																					Os06g0287000	Os09g0543100									Os02g0532800
																					Os06g0320200	Os09g0548200									Os02g0566400
																					Os06g0335900	Os09g0554300									Os02g0567800
																					Os06g0356800	Os09g0559800									Os02g0575800
																					Os06g0364500	Os09g0560600									Os02g0588700
																					Os06g0514800	Os09g0565600									Os02g0605400
																					Os06g0537700	Os10g0110600									Os02g0608900
																					Os06g0544100	Os10g0178200									Os02g0612100
																					Os06g0547100	Os10g0184300									Os02g0613900
																					Os06g0547400	Os10g0195000									Os02g0614200
																					Os06g0573600	Os10g0344900									Os02g0623400
																					Os06g0621900	Os10g0439200									Os02g0626400
																					Os06g0634500	Os10g0503600									Os02g0631100
																					Os06g0642600	Os10g0513200									Os02g0634700
																					Os06g0643500	Os10g0513300									Os02g0639300
																					Os06g0647400	Os10g0547500									Os02g0642200
																					Os06g0651900	Os10g0555900									Os02g0649900
																					Os06g0681200	Os10g0573700									Os02g0650300
																					Os06g0686400	Os10g0579200									Os02g0658100
																					Os06g0687600	Os11g0104400									Os02g0667600
																					Os06g0691200	Os11g0129200									Os02g0669000
																					Os06g0696600	Os11g0134900									Os02g0670900
																					Os06g0697000	Os11g0135000									Os02g0676400
																					Os06g0731200	Os11g0135300									Os02g0678800
																					Os07g0104100	Os11g0135900									Os02g0688500
																					Os07g0107300	Os11g0137000									Os02g0689000
																					Os07g0107800	Os11g0181400									Os02g0689200
																					Os07g0112700	Os11g0235200									Os02g0693700
																					Os07g0115300	Os11g0471200									Os02g0696500
																					Os07g0119400	Os11g0508600									Os02g0700500
																					Os07g0124900	Os11g0660400									Os02g0700600
																					Os07g0132300	Os11g0672900									Os02g0707200
																					Os07g0141100	Os11g0707600									Os02g0708000
																					Os07g0160600	Os12g0104800									Os02g0715200
																					Os07g0193600	Os12g0126000									Os02g0725300
																					Os07g0194300	Os12g0132300									Os02g0729400
																					Os07g0198300	Os12g0133000									Os02g0730000
																					Os07g0209000	Os12g0133100									Os02g0731400
																					Os07g0213600	Os12g0239900									Os02g0731900
																					Os07g0214100	Os12g0242800									Os02g0734400
																					Os07g0214300	Os12g0288000									Os02g0734800
																					Os07g0214600	Os12g0507400									Os02g0740500
																					Os07g0215500	Os12g0512100									Os02g0742000
																					Os07g0216600	Os12g0514300									Os02g0744200
																					Os07g0236200	Os12g0611900									Os02g0744600
																					Os07g0239500	Os12g0613600									Os02g0747400
																					Os07g0249900	Os12g0628400									Os02g0752200
																					Os07g0253000	Os12g0633200									Os02g0756600
																					Os07g0274700	Os12g0638300									Os02g0757100
																					Os07g0290200	Os12g0641400									Os02g0757800
																					Os07g0294800										Os02g0758800
																					Os07g0418600										Os02g0759000
																					Os07g0418700										Os02g0759700
																					Os07g0429700										Os02g0760200
																					Os07g0437000										Os02g0764200
																					Os07g0475400										Os02g0765900
																					Os07g0480800										Os02g0768200
																					Os07g0490100										Os02g0769100
																					Os07g0496700										Os02g0769200
																					Os07g0529700										Os02g0771700
																					Os07g0539400										Os02g0772100
																					Os07g0550500										Os02g0773400
																					Os07g0557700										Os02g0779300
																					Os07g0568700										Os02g0781800
																					Os07g0573400										Os02g0786900
																					Os07g0580700										Os02g0790500
																					Os07g0591700										Os02g0791500
																					Os07g0599700										Os02g0798200
																					Os07g0600200										Os02g0802200
																					Os07g0605400										Os02g0803700
																					Os07g0625400										Os02g0813800
																					Os07g0625600										Os02g0822000
																					Os07g0631300										Os02g0822200
																					Os07g0638500										Os02g0828200
																					Os07g0639000										Os02g0828400
																					Os07g0645000										Os02g0828500
																					Os07g0655900										Os02g0833400
																					Os07g0656200										Os02g0833900
																					Os07g0658600										Os02g0834300
																					Os07g0659800										Os03g0102500
																					Os07g0674500										Os03g0103300
																					Os07g0674700										Os03g0109900
																					Os07g0676900										Os03g0115000
																					Os07g0688700										Os03g0115100
																					Os07g0694300										Os03g0115800
																					Os08g0112900										Os03g0119500
																					Os08g0189100										Os03g0120000
																					Os08g0207800										Os03g0120400
																					Os08g0237800										Os03g0132900
																					Os08g0240500										Os03g0137600
																					Os08g0369000										Os03g0145700
																					Os08g0442700										Os03g0146100
																					Os08g0446800										Os03g0146500
																					Os08g0450200										Os03g0149000
																					Os08g0467500										Os03g0149200
																					Os08g0478000										Os03g0150800
																					Os08g0490600										Os03g0154700
																					Os08g0502400										Os03g0157800
																					Os08g0506400										Os03g0157900
																					Os08g0524400										Os03g0161400
																					Os08g0529800										Os03g0161600
																					Os08g0546300										Os03g0167100
																					Os08g0554900										Os03g0170600
																					Os08g0556400										Os03g0170900
																					Os08g0556900										Os03g0175800
																					Os08g0564700										Os03g0187500
																					Os09g0110100										Os03g0192600
																					Os09g0334600										Os03g0194300
																					Os09g0380300										Os03g0196500
																					Os09g0381400										Os03g0211900
																					Os09g0388000										Os03g0216500
																					Os09g0439700										Os03g0223000
																					Os09g0442700										Os03g0227900
																					Os09g0461500										Os03g0231700
																					Os09g0462100										Os03g0232200
																					Os09g0466100										Os03g0235900
																					Os09g0469300										Os03g0239000
																					Os09g0476800										Os03g0243700
																					Os09g0500900										Os03g0244600
																					Os09g0501100										Os03g0245700
																					Os09g0507600										Os03g0246500
																					Os09g0533200										Os03g0247200
																					Os09g0536400										Os03g0249900
																					Os09g0538800										Os03g0259300
																					Os09g0539200										Os03g0261100
																					Os09g0539700										Os03g0263000
																					Os09g0554300										Os03g0278000
																					Os09g0565600										Os03g0286200
																					Os09g0571100										Os03g0287100
																					Os10g0109300										Os03g0287700
																					Os10g0146200										Os03g0290900
																					Os10g0155100										Os03g0297800
																					Os10g0159300										Os03g0298300
																					Os10g0177400										Os03g0298900
																					Os10g0349300										Os03g0300900
																					Os10g0371000										Os03g0304800
																					Os10g0394200										Os03g0305600
																					Os10g0400200										Os03g0309200
																					Os10g0409400										Os03g0309400
																					Os10g0412700										Os03g0321400
																					Os10g0413500										Os03g0325500
																					Os10g0439200										Os03g0329200
																					Os10g0453900										Os03g0349600
																					Os10g0456600										Os03g0366100
																					Os10g0457200										Os03g0368000
																					Os10g0491400										Os03g0369000
																					Os10g0493600										Os03g0370600
																					Os10g0503600										Os03g0377600
																					Os10g0503800										Os03g0385100
																					Os10g0516900										Os03g0385400
																					Os10g0521500										Os03g0411100
																					Os10g0536700										Os03g0414100
																					Os10g0543800										Os03g0416200
																					Os10g0547500										Os03g0416500
																					Os10g0552600										Os03g0421800
																					Os10g0554800										Os03g0431600
																					Os10g0555900										Os03g0439700
																					Os10g0556100										Os03g0448600
																					Os10g0569400										Os03g0571900
																					Os10g0577500										Os03g0583900
																					Os11g0107000										Os03g0587100
																					Os11g0112400										Os03g0594400
																					Os11g0157200										Os03g0607200
																					Os11g0180000										Os03g0608000
																					Os11g0215100										Os03g0610400
																					Os11g0233800										Os03g0611200
																					Os11g0241700										Os03g0617500
																					Os11g0242600										Os03g0645000
																					Os11g0249900										Os03g0647800
																					Os11g0291500										Os03g0659700
																					Os11g0302500										Os03g0663400
																					Os11g0448700										Os03g0667300
																					Os11g0456000										Os03g0676300
																					Os11g0479000										Os03g0693700
																					Os11g0490100										Os03g0700800
																					Os11g0502700										Os03g0701800
																					Os11g0508600										Os03g0709100
																					Os11g0545600										Os03g0709300
																					Os11g0557000										Os03g0712800
																					Os11g0602600										Os03g0713400
																					Os11g0644700										Os03g0720300
																					Os11g0657900										Os03g0724800
																					Os11g0673200										Os03g0729600
																					Os11g0700900										Os03g0732000
																					Os11g0703100										Os03g0737000
																					Os11g0703900										Os03g0747100
																					Os11g0704600										Os03g0748700
																					Os11g0708100										Os03g0751100
																					Os12g0104800										Os03g0751200
																					Os12g0123500										Os03g0753600
																					Os12g0152100										Os03g0756300
																					Os12g0159600										Os03g0758500
																					Os12g0204500										Os03g0759700
																					Os12g0218300										Os03g0760800
																					Os12g0242800										Os03g0766100
																					Os12g0269200										Os03g0767900
																					Os12g0460100										Os03g0769100
																					Os12g0508400										Os03g0782500
																					Os12g0530100										Os03g0784100
																					Os12g0568900										Os03g0784400
																					Os12g0611900										Os03g0788200
																															Os03g0788300
																															Os03g0788600
																															Os03g0793000
																															Os03g0795800
																															Os03g0796600
																															Os03g0800000
																															Os03g0807500
																															Os03g0811400
																															Os03g0817500
																															Os03g0818100
																															Os03g0818300
																															Os03g0820600
																															Os03g0822000
																															Os03g0828100
																															Os03g0829000
																															Os03g0837100
																															Os03g0850800
																															Os03g0850900
																															Os03g0852400
																															Os03g0853200
																															Os03g0853800
																															Os03g0855600
																															Os03g0857400
																															Os03g0857500
																															Os03g0858400
																															Os03g0858700
																															Os03g0859100
																															Os03g0859500
																															Os03g0862200
																															Os04g0105300
																															Os04g0109500
																															Os04g0115900
																															Os04g0128900
																															Os04g0151800
																															Os04g0165700
																															Os04g0175600
																															Os04g0191400
																															Os04g0191500
																															Os04g0196300
																															Os04g0206500
																															Os04g0206700
																															Os04g0208200
																															Os04g0218400
																															Os04g0233400
																															Os04g0271200
																															Os04g0304400
																															Os04g0307200
																															Os04g0308000
																															Os04g0309400
																															Os04g0311400
																															Os04g0357700
																															Os04g0373400
																															Os04g0376400
																															Os04g0376700
																															Os04g0382400
																															Os04g0387600
																															Os04g0388900
																															Os04g0390800
																															Os04g0399800
																															Os04g0404400
																															Os04g0404900
																															Os04g0410600
																															Os04g0413500
																															Os04g0414000
																															Os04g0415100
																															Os04g0415800
																															Os04g0418800
																															Os04g0419600
																															Os04g0422700
																															Os04g0423800
																															Os04g0431100
																															Os04g0441900
																															Os04g0444600
																															Os04g0445100
																															Os04g0449900
																															Os04g0451200
																															Os04g0457300
																															Os04g0460400
																															Os04g0462400
																															Os04g0479200
																															Os04g0485300
																															Os04g0488600
																															Os04g0490900
																															Os04g0494600
																															Os04g0494900
																															Os04g0496300
																															Os04g0497600
																															Os04g0502800
																															Os04g0505200
																															Os04g0510000
																															Os04g0510300
																															Os04g0515900
																															Os04g0517000
																															Os04g0526600
																															Os04g0529700
																															Os04g0531900
																															Os04g0533300
																															Os04g0537800
																															Os04g0538400
																															Os04g0541700
																															Os04g0541900
																															Os04g0550600
																															Os04g0550900
																															Os04g0551300
																															Os04g0553500
																															Os04g0570000
																															Os04g0574200
																															Os04g0574700
																															Os04g0576900
																															Os04g0579200
																															Os04g0587500
																															Os04g0599800
																															Os04g0600100
																															Os04g0600900
																															Os04g0603800
																															Os04g0604200
																															Os04g0604800
																															Os04g0605500
																															Os04g0616700
																															Os04g0619800
																															Os04g0631200
																															Os04g0642000
																															Os04g0644400
																															Os04g0644800
																															Os04g0645200
																															Os04g0649700
																															Os04g0652400
																															Os04g0656800
																															Os04g0660000
																															Os04g0670000
																															Os04g0675400
																															Os04g0677000
																															Os04g0680800
																															Os04g0684300
																															Os04g0685200
																															Os04g0686800
																															Os04g0689500
																															Os04g0689700
																															Os04g0691600
																															Os05g0103800
																															Os05g0106000
																															Os05g0106200
																															Os05g0111200
																															Os05g0111300
																															Os05g0112800
																															Os05g0113300
																															Os05g0119100
																															Os05g0121400
																															Os05g0122600
																															Os05g0126100
																															Os05g0132500
																															Os05g0138200
																															Os05g0139100
																															Os05g0149000
																															Os05g0149500
																															Os05g0160300
																															Os05g0163200
																															Os05g0163300
																															Os05g0165200
																															Os05g0167600
																															Os05g0169600
																															Os05g0170000
																															Os05g0193600
																															Os05g0196100
																															Os05g0197200
																															Os05g0209600
																															Os05g0210100
																															Os05g0214300
																															Os05g0217000
																															Os05g0219900
																															Os05g0229000
																															Os05g0230700
																															Os05g0232700
																															Os05g0237100
																															Os05g0247100
																															Os05g0277300
																															Os05g0277500
																															Os05g0298200
																															Os05g0324600
																															Os05g0326700
																															Os05g0329100
																															Os05g0329300
																															Os05g0329700
																															Os05g0331200
																															Os05g0335800
																															Os05g0354400
																															Os05g0357700
																															Os05g0358400
																															Os05g0362500
																															Os05g0367900
																															Os05g0370300
																															Os05g0370600
																															Os05g0381400
																															Os05g0389500
																															Os05g0405900
																															Os05g0409500
																															Os05g0418100
																															Os05g0419500
																															Os05g0419800
																															Os05g0424000
																															Os05g0426000
																															Os05g0432200
																															Os05g0438700
																															Os05g0439000
																															Os05g0454200
																															Os05g0458500
																															Os05g0459700
																															Os05g0462700
																															Os05g0475400
																															Os05g0477600
																															Os05g0485500
																															Os05g0488600
																															Os05g0489200
																															Os05g0489800
																															Os05g0495900
																															Os05g0499100
																															Os05g0513800
																															Os05g0517500
																															Os05g0526400
																															Os05g0526900
																															Os05g0531400
																															Os05g0533800
																															Os05g0540100
																															Os05g0549000
																															Os05g0550300
																															Os05g0565100
																															Os05g0571400
																															Os05g0578600
																															Os05g0579600
																															Os05g0581700
																															Os05g0581900
																															Os05g0592300
																															Os05g0594500
																															Os06g0105400
																															Os06g0115700
																															Os06g0116400
																															Os06g0122800
																															Os06g0126000
																															Os06g0128200
																															Os06g0131500
																															Os06g0143700
																															Os06g0145600
																															Os06g0146800
																															Os06g0156600
																															Os06g0168700
																															Os06g0202100
																															Os06g0207200
																															Os06g0208800
																															Os06g0215200
																															Os06g0222400
																															Os06g0225400
																															Os06g0228500
																															Os06g0232300
																															Os06g0241100
																															Os06g0244000
																															Os06g0252300
																															Os06g0253600
																															Os06g0264500
																															Os06g0266800
																															Os06g0268800
																															Os06g0269300
																															Os06g0270200
																															Os06g0270900
																															Os06g0273500
																															Os06g0273800
																															Os06g0280900
																															Os06g0287000
																															Os06g0294200
																															Os06g0295000
																															Os06g0320200
																															Os06g0328800
																															Os06g0334300
																															Os06g0335900
																															Os06g0354700
																															Os06g0356800
																															Os06g0364500
																															Os06g0494400
																															Os06g0495500
																															Os06g0498400
																															Os06g0514800
																															Os06g0530400
																															Os06g0536200
																															Os06g0537700
																															Os06g0544100
																															Os06g0547100
																															Os06g0547400
																															Os06g0556000
																															Os06g0562200
																															Os06g0573600
																															Os06g0589900
																															Os06g0597400
																															Os06g0598800
																															Os06g0607100
																															Os06g0610800
																															Os06g0613500
																															Os06g0621900
																															Os06g0634500
																															Os06g0642600
																															Os06g0643500
																															Os06g0643900
																															Os06g0647400
																															Os06g0651900
																															Os06g0656300
																															Os06g0663900
																															Os06g0675200
																															Os06g0681200
																															Os06g0681300
																															Os06g0686400
																															Os06g0687400
																															Os06g0687600
																															Os06g0691200
																															Os06g0692800
																															Os06g0695500
																															Os06g0696600
																															Os06g0697000
																															Os06g0703300
																															Os06g0704400
																															Os06g0708700
																															Os06g0712600
																															Os06g0714300
																															Os06g0715100
																															Os06g0716000
																															Os06g0725000
																															Os06g0725700
																															Os06g0729800
																															Os06g0731200
																															Os07g0104100
																															Os07g0107300
																															Os07g0107800
																															Os07g0109700
																															Os07g0112700
																															Os07g0115300
																															Os07g0119400
																															Os07g0122000
																															Os07g0124900
																															Os07g0132300
																															Os07g0133500
																															Os07g0134000
																															Os07g0141100
																															Os07g0160400
																															Os07g0160600
																															Os07g0185000
																															Os07g0193600
																															Os07g0194300
																															Os07g0197100
																															Os07g0198300
																															Os07g0209000
																															Os07g0213600
																															Os07g0214100
																															Os07g0214300
																															Os07g0214600
																															Os07g0215500
																															Os07g0216600
																															Os07g0227600
																															Os07g0236200
																															Os07g0239500
																															Os07g0249900
																															Os07g0253000
																															Os07g0258400
																															Os07g0274700
																															Os07g0290200
																															Os07g0294800
																															Os07g0295400
																															Os07g0407700
																															Os07g0418600
																															Os07g0418700
																															Os07g0420000
																															Os07g0429700
																															Os07g0435300
																															Os07g0435400
																															Os07g0437000
																															Os07g0438700
																															Os07g0439000
																															Os07g0448100
																															Os07g0475400
																															Os07g0480800
																															Os07g0490100
																															Os07g0491900
																															Os07g0496700
																															Os07g0508300
																															Os07g0509200
																															Os07g0523600
																															Os07g0524900
																															Os07g0529600
																															Os07g0529700
																															Os07g0531500
																															Os07g0539400
																															Os07g0545400
																															Os07g0549900
																															Os07g0550500
																															Os07g0557700
																															Os07g0568700
																															Os07g0573400
																															Os07g0576000
																															Os07g0580700
																															Os07g0591700
																															Os07g0599700
																															Os07g0600200
																															Os07g0601000
																															Os07g0605400
																															Os07g0606600
																															Os07g0608100
																															Os07g0614500
																															Os07g0620300
																															Os07g0621600
																															Os07g0622700
																															Os07g0625400
																															Os07g0625600
																															Os07g0631300
																															Os07g0638000
																															Os07g0638400
																															Os07g0638500
																															Os07g0639000
																															Os07g0645000
																															Os07g0646800
																															Os07g0649300
																															Os07g0655900
																															Os07g0656200
																															Os07g0658200
																															Os07g0658300
																															Os07g0658600
																															Os07g0659800
																															Os07g0666900
																															Os07g0674500
																															Os07g0674700
																															Os07g0676900
																															Os07g0685300
																															Os07g0688700
																															Os07g0689800
																															Os07g0689900
																															Os07g0690200
																															Os07g0693500
																															Os07g0694300
																															Os08g0109400
																															Os08g0109500
																															Os08g0112700
																															Os08g0112900
																															Os08g0119500
																															Os08g0120600
																															Os08g0139000
																															Os08g0155400
																															Os08g0157600
																															Os08g0171100
																															Os08g0189100
																															Os08g0198700
																															Os08g0207800
																															Os08g0237800
																															Os08g0240500
																															Os08g0241300
																															Os08g0241800
																															Os08g0248700
																															Os08g0249400
																															Os08g0249600
																															Os08g0299000
																															Os08g0305000
																															Os08g0339200
																															Os08g0369000
																															Os08g0388900
																															Os08g0403300
																															Os08g0430700
																															Os08g0433600
																															Os08g0442700
																															Os08g0444500
																															Os08g0446800
																															Os08g0450200
																															Os08g0451500
																															Os08g0462900
																															Os08g0467500
																															Os08g0472400
																															Os08g0476100
																															Os08g0478000
																															Os08g0490600
																															Os08g0498600
																															Os08g0502400
																															Os08g0503000
																															Os08g0504800
																															Os08g0506400
																															Os08g0517100
																															Os08g0520700
																															Os08g0524400
																															Os08g0529800
																															Os08g0531100
																															Os08g0539100
																															Os08g0540000
																															Os08g0546300
																															Os08g0547900
																															Os08g0550100
																															Os08g0554900
																															Os08g0556400
																															Os08g0556900
																															Os08g0561600
																															Os08g0564700
																															Os09g0110100
																															Os09g0114500
																															Os09g0129500
																															Os09g0129600
																															Os09g0131200
																															Os09g0133800
																															Os09g0247500
																															Os09g0286600
																															Os09g0307300
																															Os09g0320400
																															Os09g0325000
																															Os09g0325800
																															Os09g0330700
																															Os09g0334600
																															Os09g0370000
																															Os09g0372900
																															Os09g0375600
																															Os09g0380300
																															Os09g0381400
																															Os09g0388000
																															Os09g0392400
																															Os09g0413500
																															Os09g0426000
																															Os09g0426500
																															Os09g0433600
																															Os09g0439100
																															Os09g0439700
																															Os09g0442700
																															Os09g0442800
																															Os09g0444800
																															Os09g0445600
																															Os09g0449400
																															Os09g0449500
																															Os09g0452200
																															Os09g0457900
																															Os09g0461500
																															Os09g0462100
																															Os09g0465500
																															Os09g0466100
																															Os09g0466300
																															Os09g0467300
																															Os09g0467400
																															Os09g0469300
																															Os09g0469400
																															Os09g0469600
																															Os09g0471900
																															Os09g0476800
																															Os09g0480400
																															Os09g0481400
																															Os09g0481800
																															Os09g0482600
																															Os09g0488800
																															Os09g0500100
																															Os09g0500900
																															Os09g0501100
																															Os09g0502000
																															Os09g0505400
																															Os09g0507600
																															Os09g0517600
																															Os09g0518200
																															Os09g0518500
																															Os09g0527500
																															Os09g0533200
																															Os09g0536400
																															Os09g0538800
																															Os09g0539200
																															Os09g0539700
																															Os09g0543100
																															Os09g0548200
																															Os09g0554300
																															Os09g0555500
																															Os09g0559800
																															Os09g0560600
																															Os09g0565600
																															Os09g0570600
																															Os09g0570800
																															Os09g0571100
																															Os10g0109300
																															Os10g0110600
																															Os10g0118200
																															Os10g0122500
																															Os10g0146200
																															Os10g0155100
																															Os10g0159300
																															Os10g0177400
																															Os10g0178200
																															Os10g0184300
																															Os10g0188100
																															Os10g0195000
																															Os10g0213800
																															Os10g0329300
																															Os10g0340800
																															Os10g0344900
																															Os10g0349300
																															Os10g0363100
																															Os10g0371000
																															Os10g0373400
																															Os10g0376900
																															Os10g0390800
																															Os10g0394200
																															Os10g0400200
																															Os10g0409400
																															Os10g0412700
																															Os10g0413500
																															Os10g0427700
																															Os10g0427900
																															Os10g0439200
																															Os10g0453900
																															Os10g0456600
																															Os10g0457200
																															Os10g0465000
																															Os10g0478100
																															Os10g0480200
																															Os10g0491400
																															Os10g0492200
																															Os10g0493600
																															Os10g0502400
																															Os10g0503600
																															Os10g0503800
																															Os10g0510000
																															Os10g0513200
																															Os10g0513300
																															Os10g0516100
																															Os10g0516900
																															Os10g0521500
																															Os10g0528300
																															Os10g0532600
																															Os10g0536700
																															Os10g0540000
																															Os10g0543800
																															Os10g0547200
																															Os10g0547500
																															Os10g0552600
																															Os10g0553800
																															Os10g0553900
																															Os10g0554800
																															Os10g0555900
																															Os10g0556100
																															Os10g0557600
																															Os10g0566800
																															Os10g0567900
																															Os10g0568900
																															Os10g0569400
																															Os10g0573700
																															Os10g0577500
																															Os10g0579200
																															Os10g0579500
																															Os11g0104400
																															Os11g0107000
																															Os11g0107700
																															Os11g0112400
																															Os11g0119900
																															Os11g0129200
																															Os11g0134900
																															Os11g0135000
																															Os11g0135300
																															Os11g0135900
																															Os11g0137000
																															Os11g0157200
																															Os11g0170900
																															Os11g0175700
																															Os11g0180000
																															Os11g0181400
																															Os11g0184900
																															Os11g0215100
																															Os11g0222000
																															Os11g0233800
																															Os11g0235200
																															Os11g0241700
																															Os11g0242600
																															Os11g0249900
																															Os11g0267000
																															Os11g0287000
																															Os11g0291500
																															Os11g0302500
																															Os11g0438700
																															Os11g0441500
																															Os11g0446000
																															Os11g0448700
																															Os11g0456000
																															Os11g0471200
																															Os11g0479000
																															Os11g0490100
																															Os11g0491600
																															Os11g0502700
																															Os11g0508600
																															Os11g0518900
																															Os11g0545000
																															Os11g0545600
																															Os11g0550800
																															Os11g0557000
																															Os11g0566800
																															Os11g0586900
																															Os11g0602600
																															Os11g0605100
																															Os11g0621500
																															Os11g0638000
																															Os11g0640000
																															Os11g0644700
																															Os11g0657900
																															Os11g0660400
																															Os11g0661000
																															Os11g0668300
																															Os11g0672900
																															Os11g0673200
																															Os11g0700500
																															Os11g0700900
																															Os11g0703100
																															Os11g0703900
																															Os11g0704600
																															Os11g0707600
																															Os11g0708100
																															Os12g0104800
																															Os12g0112500
																															Os12g0119800
																															Os12g0123500
																															Os12g0126000
																															Os12g0132300
																															Os12g0133000
																															Os12g0133100
																															Os12g0149700
																															Os12g0152100
																															Os12g0159600
																															Os12g0169300
																															Os12g0183100
																															Os12g0204500
																															Os12g0218300
																															Os12g0228500
																															Os12g0233400
																															Os12g0235300
																															Os12g0239900
																															Os12g0242800
																															Os12g0268000
																															Os12g0269200
																															Os12g0288000
																															Os12g0297500
																															Os12g0460100
																															Os12g0480100
																															Os12g0507400
																															Os12g0508400
																															Os12g0512100
																															Os12g0514300
																															Os12g0530000
																															Os12g0530100
																															Os12g0568900
																															Os12g0572000
																															Os12g0577600
																															Os12g0587200
																															Os12g0597500
																															Os12g0611900
																															Os12g0612700
																															Os12g0613600
																															Os12g0614600
																															Os12g0622900
																															Os12g0626200
																															Os12g0628400
																															Os12g0633200
																															Os12g0638300
																															Os12g0641400
