# Supplementary material for: Genome-wide analyses of direct target genes of four rice NAC-domain transcription factors involved in drought tolerance
Source: BMC Genomics. 2018 Jan 12;19:40. doi: 10.1186/s12864-017-4367-1 (PMC5767043; doi:10.1186/s12864-017-4367-1)
Supplement: Supplementary file 6 — ChIP-Seq data obtained by Illumina Hi-Seq 2500 sequencing. (XLSX 16 kb) [file 12864_2017_4367_MOESM6_ESM.xlsx]

## Sheet: Table S5
	Additional file 5: Table S5. ChIP-Seq data obtained by Illumina Hi-Seq 2500 sequencing.
	Supplementary Table S5-1. Raw data statistics
		Sample id	Total read bases*	Total reads	GC(%)	Q20(%)	Q30(%)
		NT-total-input-AR002	5586884286	55315686	45.83	96.56	91.58
		NT-α-myc-AR004	5504516160	54500160	45.7	91.52	87.46
		NAC10myc-α-myc-AR012	4521664152	44768952	46.99	94.02	90.12
		NAC5myc-α-myc-AR005	4195993490	41544490	45.64	91.51	87.4
		NAC6myc-α-myc-AR006	5493380708	54389908	47.84	94.33	90.43
		NAC9myc-α-myc-AR007	4912182470	48635470	47.86	89.93	85.85
	Supplementary Table S5-2. Trimmed data statistics
		Sample id	Total read bases*	Total reads	GC(%)	Q20(%)	Q30(%)
		NT-total-input-AR002	5273699138	53659788	45.26	99.13	94.68
		NT-α-myc-AR004	4692496405	48576818	45.28	99.16	95.54
		NAC10myc-α-myc-AR012	4041589430	41698176	46.7	99.28	95.8
		NAC5myc-α-myc-AR005	3506459387	36990666	45.04	99.17	95.59
		NAC6myc-α-myc-AR006	4959275602	50972634	47.59	99.3	95.82
		NAC9myc-α-myc-AR007	4050714427	42269926	47.64	99.2	95.45
		* Total read bases = Total reads x Read length
		· Total read bases : Total number of bases sequenced
		· Total reads : Total number of reads
		· GC(%) : GC content
		· Q20(%) : Ratio of reads that have phred quality score over 20
		· Q30(%) : Ratio of reads that have phred quality score over 30
	Supplementary Table S5-3. Mapped data statistics
