# Supplementary material for: Genome-wide analyses of direct target genes of four rice NAC-domain transcription factors involved in drought tolerance
Source: BMC Genomics. 2018 Jan 12;19:40. doi: 10.1186/s12864-017-4367-1 (PMC5767043; doi:10.1186/s12864-017-4367-1)
Supplement: Supplementary file 7 — Direct target genes of OsNAC5, 6, 9, and 10 identified by merging of chromatin immunoprecipitation (ChIP)-Seq and RNA-Seq data sets. Each color showed that Log2 ratio ≥ 1.0 in ChIP, and f.c. (fold change) ≥ 1.5, p-value <0.05 in RNA-seq, and red, sky blue, light green, and purple mean OsNAC5, OsNAC6, OsNAC9, and OsNAC10, respectively. 975 sheet means a total of 975 genomic loci, including 460 promoters, 11 5’ UTR, 211 exons, 116 introns, 148 TTs, and 28 3’ UTRs, and 460 sheet means 460 promoters that were enriched in at least one of the OsNACs. Distance to TSS, the distance between the nearest TSS and the center of the peak/region. (XLSX 1228 kb) [file 12864_2017_4367_MOESM7_ESM.xlsx]

## Sheet: 975
									Additional file 6: Table S6. Direct target genes of OsNAC5, 6, 9, BS 10 identified merging of chromatin immunoprecipitation (ChIP)-Seq and RNA-Seq data sets. Each color showed that Log2 ratio ≥ 1.0 in ChIP, and f.c. (fold change) ≥ 1.5, p-value < 0.05 in RNA-seq, and red, sky blue, light green, and purple mean OsNAC5, OsNAC6, OsNAC9, and OsNAC10, respectively. 975 and 460 sheet mean a total of 97…
PeakID	Chr	Start	End											Nearest PromoterID	Entrez ID	Nearest Unigene	Nearest Refseq	Gene Name	Gene Type	Chromosome Name	Gene start (bp)	Gene end (bp)	Gene Strand	Gene Symbol	Gene description	Overlap	Overlap_region	Overlap_length	Overlap_with	Merged_Peak_region	Merged_Peak_sequence	NT-total-input-AR002.rpm	NAC6myc-a-myc-AR006.rpm	NAC6myc-a-Pol2-AR015.rpm	NAC5myc-a-myc-AR005.rpm	NAC5myc-a-Pol2-AR014.rpm	NAC9myc-a-myc-AR007.rpm	NAC9myc-a-Pol2-AR016.rpm	NAC10myc-a-myc-AR012.rpm	NAC10myc-a-Pol2-AR018.rpm
																																											OsNAC5						OsNAC6
									Gene ID	Description	Binding Location		Distance to TSS																														ChIP			RNA-seq			ChIP
PeakID	Chr	Start	End									Annotation position(strand)		Nearest PromoterID	Entrez ID	Nearest Unigene	Nearest Refseq	Gene Name	Gene Type	Chromosome Name	Gene start (bp)	Gene end (bp)	Gene Strand	Gene Symbol	Gene description	Overlap	Overlap_region	Overlap_length	Overlap_with	Merged_Peak_region	Merged_Peak_sequence	NT-total-input-AR002.rpm	NAC6myc-a-myc-AR006.rpm	NAC6myc-a-Pol2-AR015.rpm	NAC5myc-a-myc-AR005.rpm	NAC5myc-a-Pol2-AR014.rpm	NAC9myc-a-myc-AR007.rpm	NAC9myc-a-Pol2-AR016.rpm	NAC10myc-a-myc-AR012.rpm	NAC10myc-a-Pol2-AR018.rpm			log2 ratio	OsNAC5_pol2		f.c.	p-value		log2 ratio
NAC10myc-a-Pol2-AR018_chr07-11	chr07	20806734	20806916	AGGCAAGCAGGTTTAGTTTAAGCAGCAGCTCGCCGCCGGCAATAATGCCGCCGTACCGGCTGCCGATGTACCGGGAGAGGCCGGCGGTGAGGTGCATCAACTTCCTCTGCGCCGTGCTGCTCACCATGGTGCTCGTCGCCGGCATCATCATGTTCGTGCTGTGGCTCAGCCTCCGGCCGCAC	32.2	0.952			Os07g0531500	Harpin-induced 1 domain containing protein.	exon (Os07g0531500, exon 1 of 1)	7:20806779-20807095(+)	170	Os07g0531500	4343454	Os.69172	NM_001066387	Os07g0531500	protein-coding	7	20806655	20807495	+		Os07g0531500 protein; Putative uncharacterized protein P0681F05.132; cDNA, clone: J065122B10, full insert sequence [Source:UniProtKB/TrEMBL;Acc:Q8GVN7]	non-overlap						0.37797	3.11624	0.290736	3.26831	0	0.967258	0	0	7.24508			3.1122	-		5.05906	0.00188419		3.04346
NAC6myc-a-myc-AR006_chr03-409	chr03	609484	609684	CCAAAAATGTTTTAGATCCCGGCGATCGACTTCAAATACCCCATACAAACAACCTGTTTGAATTTCTTTCTCTTAGCCGCAATAAATAATTACATCAATTTCAGAGTAAGTATGGTTGGTTGGTTGGTTTGTTGGGTTTCTCCCCGGCCTCCGGTCAACCACTCAGCAAGCACGAGGCACATCCACACCGTCCGTCCCAT	30.5	0.736			Os03g0110500	KIP1-like domain containing protein.	promoter-TSS	3:608881-609981(+)	-297	Os03g0110500	4331354	Os.49574	NM_001055251	Os03g0110500	protein-coding	3	609881	614424	+		Kinase interacting protein, putative, expressed; Os03g0110500 protein; Putative uncharacterized protein OSJNBb0043C10.3 [Source:UniProtKB/TrEMBL;Acc:Q8H7V8]	non-overlap						1.51188	6.75185	0.290736	5.62876	3.12037	4.51387	3.03608	3.00236	0.362254			1.89647	1.04537		2.56681	0.000391032		2.15894
NAC9myc-a-myc-AR007_chr04-1518	chr04	27845775	27845955	TGAGCTCAGCCAGTGGTGAATCAAAAGGCAACTTGGCATCCGTGTGGAAATGGGTTGCACCGGAAGCTTCCGCTGCACCGCTAACGGCTAGAATTGCTCCGATGCACAGCCGACTAGCAAATAATATTCCACAGTCCACCCGGCTCCATTGTGTGTCATACCACCATTTTTCTGCGGGAG	22.6	0.737			Os04g0556400	Similar to UDP-glycosyltransferase UGT93B9.	promoter-TSS	4:27845608-27846708(-)	-157	Os04g0556400	4336628	Os.53972	NM_001060060	Os04g0556400	protein-coding	4	27843255	27845708	-		OSJNBb0012E24.10 protein [Source:UniProtKB/TrEMBL;Acc:Q7XSN7]	non-overlap						0.680347	3.24608	0	1.45258	2.4112	5.80355	3.23196	1.50118	0			1.09428	1.82541		2.18396	0.0382976		2.25436
NAC10myc-a-Pol2-AR018_chr04-5192	chr04	6225531	6225713	ATCGGTGTGTAGGCTGACGAAGAGTCTCCAGTTTCAGAATTTGTACTTTCAGCATTGTTGCTGCTAACACCTCCAACACCGGTGCTTGACGATTGCCCTTGTAAACCGCCAAGGGATGAGGCTGTTCCAGTGACAGCTAGTTTGCGTTCTTCTTTCAGACCTTTGCGAGAAAAGATCGCTTT	26.7	0.853			Os04g0191400	Conserved hypothetical protein.	exon (Os04g0191400, exon 2 of 2)	4:6225441-6225811(-)	954	Os04g0191400	4335123	Os.7695	NM_001058737	Os04g0191400	protein-coding	4	6225157	6226576	-		OSJNBa0059D20.11 protein; Os04g0191400 protein; cDNA clone:J023091G07, full insert sequence [Source:UniProtKB/TrEMBL;Acc:Q7XX47]	non-overlap						1.81426	4.02514	3.1981	4.35775	0	3.06298	10.8711	3.90306	5.34325			1.2642	-		1.66482	0.00463018		1.14966
NAC6myc-a-myc-AR006_chr01-829	chr01	549880	550080	CGCGGCAGCAAGGTTCGTTACCATCCTCAAGTGATGCTGTAAATTTCGGCGAACTAAGCCATCATCCATTGTTCTTGCTTGCTTATGGTATAATGTCAACATGTTATGCAGACGGGGGTCACGGTTTGGGCACGACGTCCTCATCGATGGGATGCTCAAGGATGGGCTGTGGGATGTGTATAATGATTTCCCAATGGGAA	28.6	0.789			Os01g0110400	Similar to Acetyl-CoA C-acetyltransferase.	intron (Os01g0110400, intron 3 of 12)	1:549893-549991(+)	823	Os01g0110400	4326136	Os.1637	NM_001048332	Os01g0110400	protein-coding	1	549157	552574	+		Os01g0110400 protein; Putative acetoacetyl-coenzyme A thiolase; Uncharacterized protein; cDNA clone:J033121P11, full insert sequence [Source:UniProtKB/TrEMBL;Acc:Q9ASK5]	non-overlap						1.81426	5.97279	3.05273	7.44449	1.41835	0.16121	0	0.300236	0			2.03679	-0.355165		2.09888	0.0387293		1.71903
NAC6myc-a-myc-AR006_chr05-246	chr05	20303742	20303942	AAGCTCCTTTATTGATCCGTGCAGTGGTAAATTAACATGCCAATGCTTGGTGAATCAAATATGTAAGTGTCAAGTGTCACCCTTGATCTATTTTTTTCTCATTCCTTTCAATGCTATGCAGAATTGCAGGGATGAAAGCTGGCAAAGCATGGCAAAGTATTGCATAGAAGTTGTCCCAAATCTTTTGAGGGATAACAGCG	34.4	0.775			Os05g0415200	Similar to Phytochelatin synthase.	intron (Os05g0415200, intron 3 of 4)	5:20303805-20303975(+)	1747	Os05g0415200	4338799	Os.18004	NM_001062089	Os05g0415200	protein-coding	5	20302095	20304710	+		Os05g0415200 protein [Source:UniProtKB/TrEMBL;Acc:Q0DI55]	non-overlap						1.43629	7.7906	4.94252	4.35775	1.98569	1.6121	0	3.60283	2.08296			1.60124	0.467297		1.55787	0.043741		2.43939
NAC6myc-a-myc-AR006_chr05-1463	chr05	20001578	20001778	ACACTAGGCTGGGGTACTAAGTCGGCTCGGGAGTTAGCACCACCCAGATCCGGTCTCTCCTTGACCGGTACTTGGTGAGGATACCGTTGAAGGAGGCAGCAGGGCTAGGGGCGGAGGAGGTAGCGCGTGGTGGAGTTGCAAGTGGCAAGGTTGGGGGATGTGGAGGCAGCATGCTGGTGAAGTGGCTGGTGGCGGGGTTG	22.1	0.654			Os05g0409500	Similar to MtN21 protein.	promoter		-1999	Os05g0409500	4338773	Os.58645	NM_001062064	Os05g0409500	protein-coding	5	19997585	19999679	-		Os05g0409500 protein; Putative uncharacterized protein OSJNBb0014K18.13 [Source:UniProtKB/TrEMBL;Acc:Q6I568]	non-overlap						0.831535	4.67436	2.61663	5.08404	0.56734	4.35266	0	2.70212	2.53578			2.61213	-0.551563		1.5449	0.0212953		2.49092
NAC10myc-a-Pol2-AR018_chr03-2787	chr03	28604483	28604665	GGCTTTTATTAAATTCTTCTCAAAATACACATCACATAAATCATATATTCCTCTCTATACTTGCCAACAATCAACTAACCTGCAACAAAGCAGAGGCCTAAACACGAAGACGGTCATTCAGCAACGTAGGACACTGACAGAATTATTGGATCTACTTCCCGGATATTTAGAGATTGCCACTA	27.2	0.953			Os03g0709300	Similar to Chemocyanin precursor (Basic blue protein) (Plantacyanin).	TTS (Os03g0709200)	3:28604559-28604935(+)	1751	Os03g0709300	4333872	Os.4715	NM_001057579	Os03g0709300	protein-coding	3	28604458	28606325	-		Chemocyanin, putative, expressed; Os03g0709300 protein; Plastocyanin-like domain, putative; cDNA clone:J023015O19, full insert sequence [Source:UniProtKB/TrEMBL;Acc:Q53RK6]	non-overlap						1.05832	2.72671	2.18052	3.9946	0	0	0	2.552	5.43381			1.91628	-		1.47869	0.0448731		1.36539
NAC5myc-a-myc-AR005_chr01-650	chr01	21666246	21666402	GAAAGCTCACCATCGTCTTCGTCGGTGGCTCCCGGCCTCGCGACGAAGAAAGGCTCGGACGGCACGGAGCCCTCCTCGTGCCAGCTCTTGGCCTTCTTCTCCACCAGGTCGATCTTGGTGAGCGTGTTGGGGAAGTTGCACGGGCGACGCGCGCCG	54.5	0.887			Os01g0566500	Similar to Dioxygenase RAMOSUS1.	exon (Os01g0566500, exon 4 of 5)	1:21666257-21666549(-)	1980	Os01g0566500	4327933	Os.37454	NM_001049898	Os01g0566500	protein-coding	1	21665759	21668304	-	CCD8A	Carotenoid cleavage dioxygenase 8 homolog A, chloroplastic [Source:UniProtKB/Swiss-Prot;Acc:Q93VD5]	non-overlap						1.20951	2.46702	2.03515	10.8944	0.141835	2.41814	0	4.2033	0			3.17109	-3.09213		1.57292	0.0108112		1.02835
NAC9myc-a-Pol2-AR016_chr02-2953	chr02	2873048	2873194	GCACCCCACCGCTGCCATGGCAGCTCCGTTTCAAGATGGCAGTGGAGATAGCCACTGGCTTGCTCTATCTACACAAGATGAAACCTGAAGCCTTTGTCCACCGTGATCTCAAGCCTGGAAACATCCTCCTTGACAAAGATTTCGTT	36.2	0.974			Os02g0152400	Similar to Ribulose bisphosphate carboxylase (EC 4.1.1.39) (Fragment).	exon (Os02g0152300, exon 9 of 10)	2:2872919-2873659(+)	-1830	Os02g0152400	4328326	Os.37946	NM_001052452	Os02g0152400	protein-coding	2	2874951	2876254	+		Ribulose bisphosphate carboxylase small chain [Source:UniProtKB/TrEMBL;Acc:Q67IU5]	non-overlap						0.831535	4.8042	0	9.07864	3.97138	3.54661	7.24742	1.20094	0			3.44863	2.25579		11.1682	0.000600677		2.53045
NAC6myc-a-myc-AR006_chr04-1932	chr04	28910950	28911150	ACGACGGAGAGGTCGTACTTACCCGCTCCGGTGGAGGCCAGGGTCTGGATGTGGCCCTTGATGGTCTTGAGCGACGCCTTGGGCGCGTACTGCGGCAAGGCGTGGTACTGCAGAAGCGTCACCAGCTCGGCGCTGGTCAGCTTGCTCAGATCCGGCAGGCCCTTGGCCTGGAACGCGTCGTCGTTGGGCGCGAACAGCGT	22.7	0.63			Os04g0574200	FAS1 domain domain containing protein.	exon (Os04g0574200, exon 1 of 1)	4:28910512-28911752(-)	803	Os04g0574200	4336730	Os.11593	NM_001060152	Os04g0574200	protein-coding	4	28910272	28911853	-		OSJNBa0019K04.16 protein; Os04g0574200 protein [Source:UniProtKB/TrEMBL;Acc:Q7XTY1]	non-overlap						0.831535	4.41467	0	1.81573	2.55303	3.06298	0	0	1.81127			1.1267	1.61836		2.26239	0.00030961		2.40846
NAC9myc-a-myc-AR007_chr03-1152	chr03	18121758	18121938	TGCTTCTTGACGTGGTTGAGCACGACACGTGTGCCTCAACATCGGTGGTGGTGAAGTTCTGCTCTAGATTGAAGGTGAGGTGGTGAAGCAACGCCTCCCGCCGCTGCTCCCCGGTGCTCCCCTGTCACCGCTGAGCCACTCAGCCTCAGCCTTAGCCTAGTAGGCAGGATTACAGGAGCT	21	0.565			Os03g0431600	Hypothetical conserved gene.	javascript:set_feature_details('Os11g0592100')	3:18121081-18122181(+)	2195	Os03g0431600	9267341	Os.98318	NM_001186555	Os03g0431600	protein-coding	3	18119653	18121181	+			non-overlap						1.05832	4.8042	2.03515	2.90517	0.425505	4.19145	0.881442	1.80141	1.90183			1.45685	-1.31452		1.53667	0.0341722		2.18252
NAC9myc-a-Pol2-AR016_chr05-4275	chr05	19999770	19999916	AATCTTTTGGTCAGGCAAAACGATACTGTCACGCCGGCTTGAATAACATGACAACGTTATTTGATCATGCCGGTCTGCCAGATGACAACTGTCATGTCAACTGCGGGTGACGTGATCGTGTTATTTTGTCACGTAAGACGGATTGA	37.2	0.974			Os05g0409500	Similar to MtN21 protein.	promoter-TSS	5:19999579-20000679(-)	-164	Os05g0409500	4338773	Os.58645	NM_001062064	Os05g0409500	protein-coding	5	19997585	19999679	-		Os05g0409500 protein; Putative uncharacterized protein OSJNBb0014K18.13 [Source:UniProtKB/TrEMBL;Acc:Q6I568]	non-overlap						0.831535	2.07749	3.1981	1.63416	1.98569	4.67508	7.44329	1.80141	1.44902			0.974697	1.25579		1.5449	0.0212953		1.32099
NAC5myc-a-myc-AR005_chr02-1029	chr02	35890595	35890751	AGAGAGACTAGTGTTGTCAGGGACGCTGAAGCAGCCGTGAGACTGGTGGACGCCCTTGCCGGCGGCCTCGAGCAGGAAGGTGGAGTTGGCGCTGCCGCTGCTGAAGAGGAGGCACCAGAAGAAGGGCCCGCGGCGGTGCGCGCGGTCGAACCCGGC	20	0.917			Os02g0834300	Beta tubulin, autoregulation binding site domain containing protein.	promoter-TSS	2:35889753-35890853(-)	772	Os02g0834300	4331274	Os.53630	NM_001055175	Os02g0834300	protein-coding	2	35890433	35891445	-		Ferredoxin-like; Os02g0834300 protein; cDNA clone:002-157-F01, full insert sequence [Source:UniProtKB/TrEMBL;Acc:Q6EP30]	non-overlap						0.37797	3.24608	0.726841	3.9946	1.41835	1.93452	2.74227	2.25177	3.07916			3.40171	1.90787		1.27738	0.0870747		3.10235
NAC10myc-a-Pol2-AR018_chr01-9203	chr01	37014479	37014661	CTAATTAAGTTGTCCTTTGGTGACAAATATTTCCTGGTGCCATAGACCAATTAGCATCTGAGTGGATTATAACAGCAGGTGCATCGTCGCCGTGCAGGATTGAGGAGGAAGAAGCAGCCAAAGGCAATAATGGCGCAGGCGGAGAAGACGAGCGAGAGATTTTCTCTGTATGCGGAATCTCC	32.6	0.809			Os01g0856600	Nsp1-like, C-terminal family protein.	promoter		-1053	Os01g0856600	4324750	Os.25247	NM_001051382	Os01g0856600	protein-coding	1	37005748	37013517	-		Os01g0856600 protein [Source:UniProtKB/TrEMBL;Acc:Q0JHL7]	non-overlap						0.907129	4.15499	0	3.63146	0.709175	2.25693	0	1.95153	6.52057			2.00117	-0.355165		1.11526	0.16979		2.19546
NAC10myc-a-Pol2-AR018_chr07-845	chr07	25583707	25583889	tgagtgaaggattataagctctccttgttggagtaaaaatgtggtgctgatcatcaggggctagagactgctctagagcgtccaatggatcgtcccggatccctcctccctcttttactaggcatggacctccttttatacctcaaggggttaccgcatgggcccaaaaacctagctccggt	21.7	0.683			Os07g0619400	EF-Hand type domain containing protein.	promoter		-1230	Os07g0619400	4343925	Os.12018	NM_001066828	Os07g0619400	protein-coding	7	25585028	25585758	+		Os07g0619400 protein; Putative uncharacterized protein P0560B08.113; cDNA clone:001-106-C08, full insert sequence [Source:UniProtKB/TrEMBL;Acc:Q8LHQ5]	non-overlap						1.51188	4.54452	3.77957	3.63146	0	5.96475	0	3.00236	4.25649			1.2642	-		1.11588	0.26321		1.58778
NAC10myc-a-Pol2-AR018_chr03-236	chr03	29457981	29458163	CAGCGACGGCGGTCGAATGGTGCCGATGACGGCAGAAGGCAGAGGACTTGCGGTAGATACCCGTCAGCCTCTGCATCGGCGTCCATGTCCATTGCAAAGATGGCAAGGAGGTAGCCGCCGCCATCGGCGTCGGGTTGTTGCCGGACGGGGTGCGGGCAGTAGGTCACAGACGGGAGAAACCT	35.8	0.943			Os03g0724800	Conserved hypothetical protein.	promoter-TSS	3:29457062-29458162(-)	630	Os03g0724800	4333959	Os.55664	NM_001057660	Os03g0724800	protein-coding	3	29457009	29458702	-			non-overlap						1.13391	2.59687	9.30356	2.54202	0	3.22419	0	2.85224	7.33565			1.16467	-		1.08814	0.228691		1.19546
NAC5myc-a-myc-AR005_chr02-419	chr02	17464001	17464157	GCAGGCCAAGGCCTCCACCCTCCATCGGATCGGAAAGGAAACCCTAAGCGAAGCGGAGGAGAGAAAGCAATGGCATCCCTGAGCAAGCGCGGCGGCGGCGGCGGCGAGGGGGAGGGCATCCTGGCCTCCTTctcccggtcttcggtggcggcgcat	36.3	0.784			Os02g0496900	Mitochondrial import receptor, TOM9-2 subunit, plant domain.	promoter-TSS	2:17463027-17464127(+)	52	Os02g0496900	4329408	Os.6440	NM_001053427	Os02g0496900	protein-coding	2	17464027	17464615	+		Os02g0496900 protein; Putative uncharacterized protein OJ1288_D09.11; cDNA clone:001-029-E12, full insert sequence [Source:UniProtKB/TrEMBL;Acc:Q6K929]	non-overlap						0.37797	0.908903	0	7.26292	7.6591	1.93452	0	4.50353	0.271691			4.2642	4.34083		1.27995	0.211287		1.26585
NAC9myc-a-Pol2-AR016_chr07-2158	chr07	25583975	25584121	cttgctgcctgacacgaagggcgcccatgtcaactgctattaatgggtgaagacttccgggtccctatttgtaccgggaaacatgaaccccaattgaccagggcggatggaccgactctggccgggatgagaggtcaagacctctc	31.8	0.973			Os07g0619400	EF-Hand type domain containing protein.	promoter-TSS	7:25584028-25585128(+)	-980	Os07g0619400	4343925	Os.12018	NM_001066828	Os07g0619400	protein-coding	7	25585028	25585758	+		Os07g0619400 protein; Putative uncharacterized protein P0560B08.113; cDNA clone:001-106-C08, full insert sequence [Source:UniProtKB/TrEMBL;Acc:Q8LHQ5]	non-overlap						0.755941	3.8953	0	1.81573	0	4.03024	6.9536	2.70212	0.362254			1.2642	-		1.11588	0.26321		2.36539
NAC9myc-a-myc-AR007_chr09-790	chr09	22331662	22331842	ccaaccggagagacgacgacgagcggtggcagcctaggcggaggagccggcggacgggcggtggtcgcggaaggccgactgggaggtcgtcggggcggcagactcctccagatcgatgccgccaaggcaggggccggccaacgacgatgaaggaggagggcgagccggaggaggtgcgcc	19.3	0.706			Os09g0562200	Similar to J013006I17, full insert sequence.	promoter-TSS	9:22331691-22332791(+)	-939	Os09g0562200												non-overlap						0.302376	1.03875	0	0.726292	0.709175	4.03024	0.97938	0.750589	0.271691			1.2642	1.2298		1.23327	0.120734		1.78043
NAC6myc-a-myc-AR006_chr03-2541	chr03	15740340	15740540	GCATGTCCGGATGCTCACCCACGAGACACAAGTTGCTCGAATGCCACACCATGCTCTACACCATCCTCATCGAGCTCTCCAGGGTGCTCGGCCTCACCAACTGCGCCGTCAGCCCGTCAGGATGCCCGCCGGCGACGAAATGAATTTGACGCATGAGCTCCGGCGAGACGGCGGCGAGGTCGTCGGGGGATGATGACGCG	23.4	0.76			Os03g0392050	Oligosaccaryltransferase domain containing protein.	promoter		-1307	Os03g0392050	9267004	Os.9737	NM_001186525	Os03g0392050	protein-coding	3	15735544	15739133	-	OST4B	Dolichyl-diphosphooligosaccharide--protein glycosyltransferase subunit 4B [Source:UniProtKB/Swiss-Prot;Acc:C7J0R5]	non-overlap						0.982723	5.58326	0.581473	2.17887	5.95707	4.51387	1.17526	2.10165	0.724508			1.14873	2.59975		1.18182	0.111313		2.50625
NAC6myc-a-myc-AR006_chr04-1649	chr04	32659526	32659726	AAAACATATTCCACTGCATAATTTATTTGACACTAAGACTGCTCGTGCAGGGAACATTTTGGGATGCTGGAAGATTTGTACTCTAGGGTTGTCTCAAGCTGTGTGGGAGGAGAATATAAAACCATGATTGCTAGCTTGAGTCCTGTGTACATGTTGGAGTTCAGAAATGCCAAATGCTTGAGCCCTGAGATGCAGATTGG	25.3	0.649			Os04g0641700	Similar to H0423H10.4 protein.	promoter		-1443	Os04g0641700												non-overlap						0.982723	6.75185	1.30831	7.62606	0	1.93452	1.76288	2.552	0.0905635			2.95608	-		-1.01669	0.855052		2.78043
NAC6myc-a-Pol2-AR015_chr09-126	chr09	12568174	12568330	GGTTCCTCTCACTGAACATGTTGGTCGCCTCCTCCATCTCCTTGAGCGTGAACACCATGGAGCAGCTGCTCCTCTTCTTCGCCGGCGGCGGCGGCAGCGCCGCCGCCGCCGTCCCCTGCTCCTTCATCTGCCAATGCCATAGCTCTGCCGGCTTGT	23.3	0.821			Os09g0375600	Similar to Protein kinase family protein.	promoter		-1187	Os09g0375600	4346910	Os.23225	NM_001069573	Os09g0375600	protein-coding	9	12565503	12567065	-		Os09g0375600 protein; Protein serine/threonine kinase BNK1-like [Source:UniProtKB/TrEMBL;Acc:Q6H5G4]	non-overlap						0.37797	1.68796	4.65178	1.81573	0	1.28968	1.17526	2.10165	2.62634			2.2642	-		1.10718	0.224276		2.15894
NAC10myc-a-Pol2-AR018_chr03-1346	chr03	9861138	9861320	TCACCAccacttcagccaaaaccaccattcaaaaccgccctgggaccttatttggattggttttagaagttaagggacgcgtcatatctagtattatggttcagggacgaatttcagactcggtgacaaattgagagacctcaagtaaacttattccTTTTTCTTTTTCGGCCGTAAATGAA	35.3	0.978			Os03g0286200	Similar to Prephenate dehydratase-like.	TTS (Os03g0286100)	3:9860847-9861947(+)	-4427	Os03g0286200	4332477	Os.52359	NM_001056307	Os03g0286200	protein-coding	3	9863844	9868646	+		Os03g0286200 protein; Prephenate dehydratase family protein, expressed; cDNA clone:J013071M17, full insert sequence [Source:UniProtKB/TrEMBL;Acc:Q10N17]	non-overlap						1.88985	1.16859	0.290736	5.44719	2.26936	8.86653	0	0.150118	8.24128			1.52724	0.264013		2.27006	0.00211984		-0.693505
NAC5myc-a-myc-AR005_chr10-67	chr10	21848610	21848766	TCAGAGTGAGTATGCAAGGCAGTATAGTAGTAGGTGATGACAGGCAGAGGCGACAAATTGTAAAGCGGCTGCATGTACTTAATTAAAAGAGTTTTAGTGGTATTTGTGCGATCAGAATCTGCTTGGGTCCCGGAGGACATACAAGCAATGTCGCTG	41.8	0.915			Os10g0556000	Hypothetical protein.	TTS (Os10g0556000)	10:21848456-21849556(+)	454	Os10g0556000												non-overlap						1.43629	2.07749	0	9.62336	2.8367	2.90177	0	0	0.905635			2.7442	0.98187		2.17977	0.0474768		0.532499
NAC9myc-a-Pol2-AR016_chr04-1632	chr04	6225567	6225713	GAATTTGTACTTTCAGCATTGTTGCTGCTAACACCTCCAACACCGGTGCTTGACGATTGCCCTTGTAAACCGCCAAGGGATGAGGCTGTTCCAGTGACAGCTAGTTTGCGTTCTTCTTTCAGACCTTTGCGAGAAAAGATCGCTTT	38.2	0.796			Os04g0191400	Conserved hypothetical protein.	exon (Os04g0191400, exon 2 of 2)	4:6225441-6225811(-)	936	Os04g0191400	4335123	Os.7695	NM_001058737	Os04g0191400	protein-coding	4	6225157	6226576	-		OSJNBa0059D20.11 protein; Os04g0191400 protein; cDNA clone:J023091G07, full insert sequence [Source:UniProtKB/TrEMBL;Acc:Q7XX47]	non-overlap						1.73866	3.11624	3.1981	4.35775	0	1.6121	9.40205	3.90306	5.34325			1.3256	-		1.66482	0.00463018		0.841827
NAC10myc-a-Pol2-AR018_chr04-4084	chr04	23098962	23099144	GATCGATTCTTACCGACGTAGGCTGATCGGGCGACGAGGCGGAGGAGCGCCCCGGGAGGGAGCCTGATCCTGGTGATCAGAATCGTCTCGAGGGTCTCGAAGATGGGCATGGCGTACACCTGGTAGCTGCCGAGGACGTGGACGACGACCATCATGTTGGCGGCGGCGACGAGCCACGGCGG	25.4	0.966			Os04g0462400	Similar to lysine/histidine transporter.	exon (Os04g0462400, exon 3 of 6)	4:23098976-23099889(-)	1336	Os04g0462400	4336065	Os.76091	NM_001059537	Os04g0462400	protein-coding	4	23097997	23100389	-		Putative uncharacterized protein [Source:UniProtKB/TrEMBL;Acc:B9FFK2]	non-overlap						0.831535	2.59687	3.1981	2.54202	3.68771	0.322419	1.17526	1.80141	5.07156			1.61213	2.14888		1.72022	0.0114738		1.64292
NAC10myc-a-myc-AR012_chr07-118	chr07	14538650	14538822	AATGGTCCAAATTGATAAATGGAGGAAAAGTAAAAAATGAACCACATGTCCTCATGAAAAGAGGTTTCTACTTACACGCTTCTTGCGTGTTCTAGGGCAGAGATAAAGATCTAGACACCGATCAAAGCCTTCCCTAAGTGCCTTCTCATATGCAGGTACACTTCTAAGACAA	46.5	0.654			Os07g0435400	Non-protein coding transcript.	exon (Os07g0435400, exon 8 of 17)	7:14538726-14538828(-)	-3715	Os07g0435400	4343071	Os.23952	NM_001066037	Os07g0435400	protein-coding	7	14534599	14541912	-		Os07g0435400 protein; cDNA clone:J013096A10, full insert sequence [Source:UniProtKB/TrEMBL;Acc:Q0D6V7]	non-overlap						1.73866	0.38953	0.145368	4.35775	4.53872	0.967258	1.56701	9.30731	1.35845			1.3256	1.38431		5.35717	0.0438887		-2.15817
NAC10myc-a-Pol2-AR018_chr07-2138	chr07	14539252	14539434	AAAAGTTAGGTTCCTCCTTTGGCTTATCAAACTTTATCCATCCTTTACGAATGGCTCTAACAAGTTTAACAACCTGCACAAAAGACCACATGAGCTACAAGGCTATCTCAATGGCAATGCCAACTGTTTAATAGTTCAATAGCGTGCCAGAAACATGACAGCATGCACTAAAAATTCGAATG	38.5	0.817			Os07g0435400	Non-protein coding transcript.	intron (Os07g0435400, intron 5 of 16)	7:14539326-14539871(-)	-4322	Os07g0435400	4343071	Os.23952	NM_001066037	Os07g0435400	protein-coding	7	14534599	14541912	-		Os07g0435400 protein; cDNA clone:J013096A10, full insert sequence [Source:UniProtKB/TrEMBL;Acc:Q0D6V7]	non-overlap						2.26782	1.03875	1.16295	5.08404	0.56734	6.12596	0	8.55672	8.24128			1.16467	-1.99902		5.35717	0.0438887		-1.12646
NAC10myc-a-myc-AR012_chr12-352	chr12	1327740	1327912	GCATCATGTCAAAAAAAAAAAACTGAACCAAAGCAGCAGCACATGGCGGAGCGAGGGACTCACTGAGTCACTGGAGCCACCGAATTTTGGAACTTTACCGGAACTGAATCTAGTGCCCTCCTCAGTGTCCTAATTTCCTCAATAAATCCCACGAGCAACTCAAGTGCGGAAC	27.8	0.78			Os12g0127650	Similar to Ulp1 protease family, C-terminal catalytic domain.	promoter		-1747	Os12g0127650												non-overlap						0.982723	3.37593	2.90736	2.17887	2.69487	5.64234	0	5.55436	0			1.14873	1.45536		1.14276	0.0843143		1.78043
NAC9myc-a-myc-AR007_chr12-565	chr12	1327872	1328052	ATTTCCTCAATAAATCCCACGAGCAACTCAAGTGCGGAACGCCTATTGTCAAATCTATGGTACATTGGAACCGAGAGGCGGAGGAAGAGGAGGAGAAAGAAGAGTCTTTACCTGATGCGCGGCAGGGGCACTCCAATGGAAGCAACCAGCAGAGGGGCGGAAATCTCGGGTCGAGGAGAG	25.8	0.63			Os12g0127650	Similar to Ulp1 protease family, C-terminal catalytic domain.	promoter		-1883	Os12g0127650												non-overlap						1.05832	2.20734	2.90736	3.26831	5.95707	5.48113	0	3.45271	0			1.62677	2.49283		1.14276	0.0843143		1.06053
NAC9myc-a-Pol2-AR016_chr05-4388	chr05	24785044	24785190	ATCAATGACACAATTGAGCTAATCAATGCACCAGCATCACTCATGGCGATCGGCCAAGCGACGATCGGAGATGCGGGTTTAGCAGAACAGGTATCCAACGGCAGCCACGGCGAGCGACGCGACGGCGAAGGCCGGGGCGGCGGTTG	27.4	0.966			Os05g0503650	Non-protein coding transcript.	promoter-TSS	5:24784680-24785293(-)	277	Os05g0503650												non-overlap						0.37797	2.46702	0	3.26831	4.25505	4.67508	5.48453	1.20094	0			3.1122	3.49283		-1.17404	0.164054		2.70643
NAC9myc-a-Pol2-AR016_chr01-3924	chr01	24345201	24345347	TATTTATAGACGACGCACGGTTGATGCATGGTCGGGTCAGTCCATATTGCACTCTGGTGTGCATGCGCGGATGCGCCAGTGTCCAGTGGGATGGTTCATTGAATTGACTGTCCGGTGGATTGGCGTGCATCCGGGAAAGAGTTTTC	49	0.98			Os01g0613500	Peptidase C1A, papain family protein.	promoter-TSS	1:24345072-24346172(-)	-102	Os01g0613500	4325325	Os.4829	NM_001050097	Os01g0613500	protein-coding	1	24343518	24345172	-		Cysteine proteinase-like; Os01g0613500 protein; cDNA clone:J023048F12, full insert sequence [Source:UniProtKB/TrEMBL;Acc:Q9FTI3]	non-overlap						0.907129	2.20734	0	4.7209	2.26936	1.77331	9.7938	4.95389	0.362254			2.37968	1.32291		1.15846	0.0482388		1.28293
NAC9myc-a-myc-AR007_chr03-1028	chr03	3311749	3311929	gatgcagcggtcgtcgtcgtcgcacgccgcggcggcccagcgcggCGCGCAGTTCCCATGGCCGGTGATCAAGCTGGACACGTCGAGCGCGTCGCTCAAGGACAGCGAGTGCGGGTCGACGAGCTCCGTTCTCACCGCCGCCACCGTCTACAGCCGGACGCGGTCGCTAGTCGGATTCGA	21.8	0.824			Os03g0161450	Hypothetical protein.	promoter-TSS	3:3311798-3312898(-)	59	Os03g0161450												non-overlap						0.907129	2.59687	0.581473	7.98921	0.851011	4.9975	0	2.10165	0.543381			3.13867	-0.0921309		1.31837	0.0435938		1.51739
NAC5myc-a-Pol2-AR014_chr01-826	chr01	27985766	27985938	TGCTACGTTTGGGAAAGTGGCCAACATTTTTCTTTAGTACCACTCGTTATTCTTCAATTGTTATCCTTGTGCCAGAAAAGTATCCTGCACAGTTTTATGATATTTTTTGCTGCGCTGTTGTAAGCACAACATATGCTTTCATGAGCAAAAGATTAATTTACCGTAATGATTG	49.6	0.896			Os01g0679900	Similar to predicted protein.	exon (Os01g0679900, exon 2 of 6)	1:27985604-27985939(+)	533	Os01g0679900	4325283	Os.9641	NM_001050404	Os01g0679900	protein-coding	1	27983688	27990347	+		Rubisco subunit binding-protein beta subunit-like [Source:UniProtKB/TrEMBL;Acc:Q5QM95]	non-overlap						3.09936	1.03875	8.14062	7.26292	12.1978	1.28968	0	1.6513	0.452818			1.22858	1.97658		1.69864	0.00597989		-1.57713
NAC9myc-a-Pol2-AR016_chr01-6745	chr01	36814573	36814719	TGGTGGCGCTCGCGGGCCTTGTGGTTCTGGAACCAGTAGAAGACGTTCTTGCTCTCCACCTTGCCGAATGCGCTGAGGTGAGTGGAGATGCGCTGGATCTGCTCCGTGCTCGGCGTCCGCAACCCCGCTCGGAACAGCTCCGTCAG	17.6	0.947			Os01g0854500	Homeobox domain containing protein.	exon (Os01g0854500, exon 1 of 2)	1:36814413-36814791(-)	377	Os01g0854500	4324824	Os.32978	NM_001051372	Os01g0854500	protein-coding	1	36813736	36815023	-	WOX9	WUSCHEL-related homeobox 9 [Source:UniProtKB/Swiss-Prot;Acc:Q8W0F1]	non-overlap						0.831535	0.649217	0	3.26831	0	0	3.52577	0.750589	0			1.9747	-		1.46878	0.0213322		-0.357077
NAC5myc-a-myc-AR005_chr01-1338	chr01	36895778	36895934	CGACACCCAGCACGCGGAGCAGTCTCATTCCCACCAGCGGTTCGACCATGCCTCGCTCAAGACGTTGTCCATCGGCCGAACGGCCTCGGTGGGTGGCAACAGCGGCGGCGGCGGCAAGGTGCGGCCGGTCGCCGGGGCAACCGGCGACGGTCGCTC	19.1	0.811			Os01g0855200	Tetratricopeptide-like helical domain containing protein.	exon (Os01g0855200, exon 1 of 2)	1:36895006-36896318(+)	1249	Os01g0855200	4324827	Os.27967	NM_001051375	Os01g0855200	protein-coding	1	36894607	36897206	+		Os01g0855200 protein; Peroxidase-like protein [Source:UniProtKB/TrEMBL;Acc:Q5N7T3]	non-overlap						0.907129	0.259687	3.34347	5.44719	0	0	0	0.300236	0			2.58613	-		2.05468	0.0372797		-1.80454
NAC9myc-a-Pol2-AR016_chr01-6769	chr01	37797206	37797352	CGCAGCCTCGGCCTCGCGCTGTTCCTCAGCATCTTCGGCGTCGGCCACCTCCTCAGCAGCCTCCTCATCTCGGTGATCGACGGCGCGACGGCGAGGCGCGCCGGCGGCAGCTGGTTCGCCAACAACCTCAACCGCGCCCACCTCGA	15.7	0.696			Os01g0871600	Similar to Peptide transporter PTR2-B.	exon (Os01g0871600, exon 4 of 4)	1:37796657-37797503(+)	1673	Os01g0871600	4324944	Os.32686	NM_001051474	Os01g0871600	protein-coding	1	37795606	37797741	+		OSJNBb0008G24.12 protein [Source:UniProtKB/TrEMBL;Acc:Q7F2J8]	non-overlap						0.907129	2.46702	0.872209	2.90517	1.70202	0	3.13402	0.900707	2.89803			1.67924	0.907869		2.49115	0.0402633		1.44339
NAC9myc-a-Pol2-AR016_chr02-3700	chr02	16679829	16679975	CCAGATCGCGTCCAGGAAGGTAAGCGGGACGGCGCGCTCGACCAACATGGGGACACCGTCGGGCGACGACGGCGCGACGCGGGCGGTGCGCAGGACGCGGAAGCTGCCGCCGCGAGCGCGTGGTGGTGGAGCTGCCATTTGTGTCG	15.7	0.941			Os02g0483500	Transferase family protein.	exon (Os02g0483500, exon 1 of 1)	2:16679099-16679929(-)	128	Os02g0483500	4329370	Os.9456	NM_001053390	Os02g0483500	protein-coding	2	16678288	16680030	-		Os02g0483500 protein; Putative quercetin 3-O-glucoside-6''-O-malonyltransferase; cDNA clone:J033136O19, full insert sequence [Source:UniProtKB/TrEMBL;Acc:Q6K2J2]	non-overlap						0.37797	2.59687	1.16295	1.81573	0.28367	0.806048	3.13402	0.300236	0			2.2642	-0.414059		7.06757	0.00312457		2.78043
NAC9myc-a-Pol2-AR016_chr03-7347	chr03	9393208	9393354	ATGATCTGCACGGAATGAGAATCCTTGGTGTCAGGAATCGGATGCTTCATTATGCATATTGCACGCGCCACCCTTCCAACCTTCTTCACCTGTTCATTTGTTGACAGGAATTTAAGTAGATATACTACCATAAATTGAACCTGAAT	23.5	0.96			Os03g0277000	Similar to GDP dissociation inhibitor protein OsGDI1.	exon (Os03g0277000, exon 10 of 13)	3:9393173-9393297(-)	2466	Os03g0277000	4332418	Os.6346	NM_001056252	Os03g0277000	protein-coding	3	9392349	9395747	-		Os03g0277000 protein; Rab GDP dissociation inhibitor alpha, putative, expressed; cDNA clone:J023100O09, full insert sequence [Source:UniProtKB/TrEMBL;Acc:Q10NA3]	non-overlap						0.831535	1.03875	2.18052	9.44179	0	0.483629	4.70103	0	0			3.50521	-		2.07221	0.0243014		0.320995
NAC5myc-a-myc-AR005_chr04-23	chr04	21249415	21249571	tcctcgccgccggcaccgccccctgccgcgcgccgtccgcgcgccacggcgctgtccttgtcaccgcgGACGCGGCGGTCTCCTCGCTCGGCGGCGGGCCGCCGCCGCCGTACGCGACGACGTGCGTGAGCGCCGACACGATCGCCTCCGTCTCCG	27.2	0.882			Os04g0429050	Similar to OSIGBa0093L02.1 protein.	exon (Os04g0429050, exon 1 of 1)	4:21248966-21249498(-)	106	Os04g0429050												non-overlap						0.907129	2.72671	0	5.81033	0.709175	0.16121	0	0	1.26789			2.67924	-0.355165		3.77017	0.0300471		1.58778
NAC9myc-a-Pol2-AR016_chr06-5537	chr06	373792	373938	GAACCGCATAACCTTGAAATTCTGAAGCTCTTTTCCAGACTGCCTGTCATGGGAAAAATCTGATCCTCCAATTTTTTTTGCATACTCTGGATGAAGGTTGGAACTTGATACAGCTGCAACAGGAAGTCGCTATAATAGGCAATACA	41.1	0.8			Os06g0105400	Similar to Dihydrolipoamide S-acetyltransferase (EC 2.3.1.12).	exon (Os06g0105400, exon 3 of 18)	6:373805-373905(-)	1086	Os06g0105400	4339859	Os.22911	NM_001063090	Os06g0105400	protein-coding	6	370096	374968	-		Putative dihydrolipoamide S-acetyltransferase [Source:UniProtKB/TrEMBL;Acc:Q5VS73]	non-overlap						0.831535	2.07749	0	3.26831	0	0.644838	8.2268	1.50118	0			1.9747	-		2.52824	0.0335182		1.32099
NAC5myc-a-Pol2-AR014_chr06-665	chr06	17492709	17492881	ATAAACTGTTGAATATATTCGTAATTAAAGGATACTGGTGATGCTGGTAAAGGCACTGCTAAGGCCTTGCTTGAAAGAATAGCAGATCTAGAGGAAGATGCCCAACGATCTCTTATGCACAGGTCAGGTGACACAATATCTATTACTTGTATGACTTGTTCTGTGTGTTAAA	50.4	0.776			Os06g0498400	Similar to Alpha-glucan water dikinase (Fragment).	exon (Os06g0498400, exon 12 of 32)	6:17492736-17492831(+)	-7318	Os06g0498400	4341105	Os.18215	NM_001064234	Os06g0498400	protein-coding	6	17489516	17500476	+		Os06g0498400 protein [Source:UniProtKB/TrEMBL;Acc:Q0DC10]	non-overlap						1.81426	3.11624	0	5.08404	10.7795	4.83629	0.195876	1.50118	4.16592			1.4866	2.57083		1.52188	0.0256875		0.780426
NAC9myc-a-Pol2-AR016_chr06-6100	chr06	17496512	17496658	AACTATTTGTGATTTATGCATTACAAACTTTTAAAATGCAAACTAACCTAGTATGTGTCATGAAGGGATGGAATCAAGCCTTGGAAATGGCTAAACAGAAAAACAACCAATGGGCTCTCTATGCTAAAGCATTTCTGGACAGAACC	31.3	0.8			Os06g0498400	Similar to Alpha-glucan water dikinase (Fragment).	exon (Os06g0498400, exon 22 of 32)	6:17496578-17496754(+)	-3528	Os06g0498400	4341105	Os.18215	NM_001064234	Os06g0498400	protein-coding	6	17489516	17500476	+		Os06g0498400 protein [Source:UniProtKB/TrEMBL;Acc:Q0DC10]	non-overlap						1.51188	2.07749	0.581473	7.26292	0.28367	0	6.26803	1.05082	0.452818			2.2642	-2.41406		1.52188	0.0256875		0.458498
NAC10myc-a-Pol2-AR018_chr12-2279	chr12	9360598	9360780	TTGGAGATCGTTTTCACTGATTTTTtgttatgtctttctcaggagagtatgttggtcttactggtgtaaggttggatgctgctgaaatgcttgcttgtggcctagcaactcattttgtaccttcagatgtaggtctgccagtggcttttgaattttatgttcagtgtgggaccacatatttg	27.2	0.827			Os12g0264500	Similar to CoA-thioester hydrolase CHY1 (3-hydroxyisobutyryl-coenzyme A hydrolase).	exon (Os12g0264500, exon 12 of 18)	12:9360641-9360726(+)	7162	Os12g0264500	4351929	Os.69388	NM_001073061	Os12g0264500	protein-coding	12	9350914	9365572	+		Os12g0264500 protein [Source:UniProtKB/TrEMBL;Acc:Q0IP17]	non-overlap						1.36069	1.81781	4.36105	3.9946	0.851011	2.57935	0.783504	2.40189	5.43381			1.55371	-0.677093		19.9221	0.0325737		0.417856
NAC5myc-a-myc-AR005_chr12-793	chr12	27360175	27360331	ACCCGGTCGTACACCGGGATCCACACCGTCATCGCCATCATGTTGAACACCACCATCGACCCCGCCGGCACCTCGAACGCCCACCACCTCGTCAGCCGCCGGTCCATCTGCAGCGCCTGGAGCACCACGAACGTGCCCAGCTGCGTTACCACGATG	21.8	0.929			Os12g0638300	Similar to Peptide transporter.	exon (Os12g0638300, exon 1 of 1)	12:27359617-27361199(-)	1201	Os12g0638300	4352906	Os.52570	NM_001073910	Os12g0638300	protein-coding	12	27359469	27361454	-		Expressed protein; Os12g0638300 protein [Source:UniProtKB/TrEMBL;Acc:Q0ILL8]	non-overlap						0.604753	0	0.872209	4.7209	0	0.16121	0	0.900707	0			2.96464	-		1.55316	0.0206148		-
NAC9myc-a-Pol2-AR016_chr01-1118	chr01	550516	550662	ATGACATTTTCACCATTTACATATTCTCAAGAAATTATTCTATATAGTATAAAAAAGGAAGGCAACAGCACAAACCAAAAAAATAAAAATAAAAATTGAATTAGTGCAAACAACAACAATTAAACTTTTTTCCCAGACCTGACATG	42.1	0.966			Os01g0110400	Similar to Acetyl-CoA C-acetyltransferase.	intron (Os01g0110400, intron 6 of 12)	1:550461-550689(+)	1432	Os01g0110400	4326136	Os.1637	NM_001048332	Os01g0110400	protein-coding	1	549157	552574	+		Os01g0110400 protein; Putative acetoacetyl-coenzyme A thiolase; Uncharacterized protein; cDNA clone:J033121P11, full insert sequence [Source:UniProtKB/TrEMBL;Acc:Q9ASK5]	non-overlap						1.88985	0.259687	0	4.35775	0	1.28968	8.32473	0.450353	0.996199			1.20531	-		2.09888	0.0387293		-2.86343
NAC6myc-a-Pol2-AR015_chr01-831	chr01	17992416	17992572	GCCACCTGAATTGTAGGTACAATATTACAAGGATTACAATCACTGAACACTAATCCATCCACATAGCACAGTGTTGCACGGAATAAACTGAAGATCTCCTGTGATTTGCCTTATCCTTATGACCTCACGCTAATTTATTTTTGTTAGTCGGTCATA	29.1	0.759			Os01g0511100	UspA domain containing protein.	intron (Os01g0511100, intron 2 of 3)	1:17992422-17993085(-)	1256	Os01g0511100	4324029	Os.7535	NM_001049705	Os01g0511100	protein-coding	1	17990846	17993750	-		Adenine nucleotide alpha hydrolases-like superfamily protein [Source:Projected from Arabidopsis thaliana (AT1G68300) TAIR;Acc:AT1G68300]	non-overlap						2.41901	3.11624	6.3962	7.62606	0.709175	2.25693	8.42267	2.10165	3.80367			1.65652	-1.7702		2.81266	0.00330173		0.365389
NAC5myc-a-myc-AR005_chr01-836	chr01	20285156	20285312	CTGCAGTACTGAAAACTGATACATAAGGCTTCATGAGAACAAGTATAAATGGTACTGTGGACATGATATTAGATTTAGTGAGACACAATAAGCAGATGGCTCCACGATTGCTCTTCAAGTTTACAAACCGAAGCTAATTTTCTTTTGATCACAGGA	44.5	0.836			Os01g0546000	Similar to predicted protein.	intron (Os01g0546000, intron 1 of 8)	1:20285111-20285407(+)	292	Os01g0546000	9267920	Os.66693	NM_001185476	Os01g0546000	protein-coding	1	20284942	20287666	+			non-overlap						2.26782	0.519373	3.92494	11.0759	0	2.90177	0	0	1.81127			2.28805	-		4.17393	0.0142573		-2.12646
NAC9myc-a-Pol2-AR016_chr02-1827	chr02	3354797	3354943	TGGCTACGCCATGCTCGCACTCTGAAGTCTGACCATGCAATCAGTGCAAAAGTGAAGCTGTTGTAATAACTTGAATTAATTTGGAGGGAGATGATTTGTGTACTATACGTGTGTGTGTATGTACATCGTGTGTTTGTATTAATTCG	26	0.864			Os02g0162200	Similar to Early salt stress and cold acclimation-induced protein 2-3.	intron (Os02g0162200, intron 2 of 2)	2:3354766-3357927(+)	1280	Os02g0162200	9270534	Os.21895	NM_001185883	Os02g0162200	protein-coding	2	3353590	3358320	+		Os02g0162200 protein [Source:UniProtKB/TrEMBL;Acc:C7IZA4]	non-overlap						2.41901	1.42828	0	5.08404	2.4112	0.322419	6.46391	0.750589	0.724508			1.07156	-0.00466807		1.61427	0.00793994		-0.760142
NAC10myc-a-Pol2-AR018_chr03-4582	chr03	1099660	1099842	CAAGAACAACTGGAACGGCAAGAGCTACCTTCTAATGCAGGTAGGTACAGTACGCATTGCTCTTGCACAAAAAATGGCACATAAACCTCTGCTGATTTTTTGGGATTTGGTGAGCTGCGTAGAACACATCCAAGATGGCCACCAAGACCAAGTATTGCACGGGGAGGATTAAGTCGTTCGTT	33.5	0.902			Os03g0120000	Conserved hypothetical protein.	intron (Os03g0120000, intron 1 of 7)	3:1099701-1099782(+)	416	Os03g0120000	9266848	Os.54100	NM_001186313	Os03g0120000	protein-coding	3	1099335	1102869	+		Os03g0120000 protein [Source:UniProtKB/TrEMBL;Acc:C7IZY3]	non-overlap						0.982723	4.15499	1.45368	5.08404	0	8.22169	2.15464	0.300236	6.7017			2.37112	-		1.54825	0.033792		2.07999
NAC5myc-a-myc-AR005_chr03-1049	chr03	28825010	28825166	GGAATCGGCTCGCCATTCGGCGCATAACAGTCACACATGACCTACATTTACAGCATGGTTAAAAAGGAATCATGAACAAAAATTCATGCCAGAAGCTTTTTGTAACTATGAATCAGAAAAGAGGGGAAAAAATTCTTCTACCAGGATGTTCTTCCC	57.2	0.971			Os03g0712800	Similar to Glutamine synthetase root isozyme 2 (EC 6.3.1.2) (Glutamate--ammonia ligase).	intron (Os03g0712800, intron 4 of 12)	3:28825052-28825151(-)	1233	Os03g0712800	4333896	Os.48875	NM_001057602	Os03g0712800	protein-coding	3	28822424	28826321	-		Glutamine synthetase cytosolic isozyme 1-3 [Source:UniProtKB/Swiss-Prot;Acc:Q4W8D0]	non-overlap						2.11663	2.07749	7.41378	11.9838	0.851011	0	2.93814	0.300236	1.9924			2.50124	-1.31452		9.47563	0.021576		-0.0269287
NAC9myc-a-Pol2-AR016_chr05-3377	chr05	7083367	7083513	TTGCTCCAAGAGGAAAAAAAGTAGGTCATTTCTGAAGAACTCTTCTATTGTTCCTTCAGCATTTCAATGATTTCCATGGGTAAACTAATTTACTTCTGTGTCTATCAAGTTTTTGAAGTTGTTTGCACTAATATTTTATATTAGGA	28.4	0.748			Os05g0214300	Similar to Bidirectional sugar transporter SWEET3a.	intron (Os05g0214300, intron 1 of 3)	5:7083388-7084216(+)	391	Os05g0214300	4338107	Os.80347	NM_001061461	Os05g0214300	protein-coding	5	7083049	7085033	+	SWEET3A	Bidirectional sugar transporter SWEET3a [Source:UniProtKB/Swiss-Prot;Acc:Q0DJY3]	non-overlap						1.05832	1.42828	2.03515	2.90517	0	0	6.46391	1.80141	1.08676			1.45685	-		1.59259	0.0430353		0.432503
NAC10myc-a-Pol2-AR018_chr05-243	chr05	17802859	17803041	AACAGGCAGCTTTCCGTCTCACTGTATTAGACCGTCCTTCAGCCATCAAAATATCAAGTCTACGCTACGCTTTAATGTTGAAGGTGTCCACATGTTTGAGGCTTTCATTTCACCAAGTTTTCAAAAAAAAAAAGCCAAGCAAAAATCAATTTGAACATGAAAATAAAATGTAGGTTTCAATA	52.5	0.81			Os05g0370300	Similar to src2-like protein.	intron (Os05g0370300, intron 1 of 1)	5:17800357-17803287(-)	1027	Os05g0370300	4338581	Os.80953	NM_001061885	Os05g0370300	protein-coding	5	17799742	17803977	-		Putative uncharacterized protein OJ1118_F06.5 [Source:UniProtKB/TrEMBL;Acc:Q60EX0]	non-overlap						2.64579	0.259687	1.30831	9.26022	5.38973	0.322419	0.293814	2.40189	11.2299			1.80735	1.02651		2.16588	0.0349962		-3.34886
NAC6myc-a-Pol2-AR015_chr06-330	chr06	31173026	31173182	GGAAAGGCCGATCAAATTTCATTAAGATGGGGAGTATGTACAAATTTATTGTATTAGATATGTGTCATTCCGATTCACACACATACATTGTCACATGGTTAAAGTAGAGAAGTAGCCATTGGGTCTGGCATATATATAACTTACTGGTTTGGGAAG	45.1	0.929			Os06g0731200	Similar to ABC transporter-like protein.	intron (Os06g0731200, intron 6 of 12)	6:31172892-31173170(-)	1733	Os06g0731200	4342153	Os.23434	NM_001065197	Os06g0731200	protein-coding	6	31169698	31174837	-		ABC transporter-like; Os06g0731200 protein [Source:UniProtKB/TrEMBL;Acc:Q5Z410]	non-overlap						2.11663	0.519373	8.86746	4.90247	3.12037	1.93452	3.32989	3.45271	0.724508			1.21174	0.559946		1.72143	0.00205316		-2.02693
NAC10myc-a-Pol2-AR018_chr07-276	chr07	14744828	14745010	TAGCTAGTAGTAggtggtgtttgaatctcctgaagatgaagataaagataaagattaagtgtttcacgcaaaacgaggtggtataacgtgtgattaattgagttttaattattacaaacttgaaaaaggattaatcttatattttagaacaactttcatatagaaagttttcgtacaaaacg	50.7	0.653			Os07g0438700	Hypothetical conserved gene.	intron (Os07g0438700, intron 7 of 7)	7:14744507-14745768(+)	3722	Os07g0438700	4343085	Os.75615	NM_001066049	Os07g0438700	protein-coding	7	14741197	14746212	+		Putative uncharacterized protein [Source:UniProtKB/TrEMBL;Acc:B9FWZ0]	non-overlap						1.96545	0.519373	3.1981	5.44719	0.28367	0.967258	6.46391	4.05318	10.1431			1.47065	-2.79257		1.76279	0.0373072		-1.92001
NAC9myc-a-Pol2-AR016_chr07-703	chr07	14744967	14745113	tattttagaacaactttcatatagaaagttttcgtacaaaacgtgcagtttagaagtttgaaaagcgtgccgcgagtatccaaaattcaatccaACTTTTGTTGGAGAAAAGAACAGGGTCAGGTGGTTGGTGGTTGTGAGTATAC	46	0.718			Os07g0438700	Hypothetical conserved gene.	intron (Os07g0438700, intron 7 of 7)	7:14744507-14745768(+)	3843	Os07g0438700	4343085	Os.75615	NM_001066049	Os07g0438700	protein-coding	7	14741197	14746212	+		Putative uncharacterized protein [Source:UniProtKB/TrEMBL;Acc:B9FWZ0]	non-overlap						2.19223	1.29843	0.290736	5.44719	0.709175	0.806048	9.89174	2.10165	4.79987			1.31311	-1.62818		1.76279	0.0373072		-0.755627
NAC9myc-a-Pol2-AR016_chr11-2466	chr11	14515410	14515556	tttgtgtaattagtttttttctatatttaatacttcatgcatgtgttaaatatttgatgtgatagggtaaaaagtttctgcgttgatactaaacaGGGCCTTTGTTGTTATGCCCAAAGGCAGGGGATGTGAACCCCAGACAAAAG	40.6	0.868			Os11g0441500	UDP-glucuronosyl/UDP-glucosyltransferase family protein.	intron (Os11g0441500, intron 1 of 1)	11:14510826-14515801(-)	837	Os11g0441500	4350423	Os.10315	NM_001074347	Os11g0441500	protein-coding	11	14509845	14516320	-		Os11g0441500 protein; UDP-glucoronosyl and UDP-glucosyl transferase family protein, expressed [Source:UniProtKB/TrEMBL;Acc:Q0ISY7]	non-overlap						1.43629	1.55812	0	10.7128	0.709175	0	12.9278	5.70448	8.87523			2.89892	-1.01813		1.64438	0.0183929		0.117461
NAC9myc-a-Pol2-AR016_chr12-4218	chr12	4173049	4173195	AGGTGTGCATGTCTCCGTCATCAGCATAGCAGCATCATATTATTTTAAGATTTAGATTCTAGAGCAGGCGATAGAACTAACAGCCATACCAAATGAAAGAATCAAGGACTACCATTAGATGGGAACATTACGTCTTTTGCTTTAAA	38.2	0.975			Os12g0182100	Hypothetical conserved gene.	intron (Os12g0182200, intron 3 of 5)		-1622	Os12g0182100												non-overlap						1.66307	1.55812	1.74442	4.35775	4.25505	0	7.63917	3.90306	2.71691			1.38973	1.35533		1.49093	0.0357517		-0.0940428
NAC9myc-a-Pol2-AR016_chr12-1573	chr12	24108307	24108453	GCCCTACATCGAACCAACTGAGGAGATCGTTTTCAAAAAAAAAAAAGGAAATGACATTATTGGTTATGTTTAAGCATTCAACAATTGATGCGCAAGATTCATTAATTGGTTCGGACTAAATTTTTTACTATAAGGAGGGAAACtat	36.2	0.974			Os12g0581400	Similar to Serine carboxypeptidase family protein.	intron (Os12g0581400, intron 8 of 8)	12:24105685-24108608(-)	6340	Os12g0581400												non-overlap						1.81426	2.59687	2.61663	4.7209	1.13468	1.6121	7.24742	2.552	0.181127			1.37968	-0.677093		1.84669	0.0475716		0.517392
NAC10myc-a-Pol2-AR018_chr03-3107	chr03	15739599	15739781	atcgccaactatcacgccttaactcgtcatctccatggccAGACATCGAGTTCCCACCAGCCGTTCTACCGCTTGTCTACATCTCCAACGTGTTCCAACAGCAGCAGTAGCAACAGGGCAGCAGAACGAATCAATCTCTGCGTGTACCACGGCACAAAGGTGCCACCGTGCCGCCCAAAACC	22.6	0.893			Os03g0392050	Oligosaccaryltransferase domain containing protein.	promoter-TSS	3:15739033-15740133(-)	-557	Os03g0392050	9267004	Os.9737	NM_001186525	Os03g0392050	protein-coding	3	15735544	15739133	-	OST4B	Dolichyl-diphosphooligosaccharide--protein glycosyltransferase subunit 4B [Source:UniProtKB/Swiss-Prot;Acc:C7J0R5]	non-overlap						0.529159	2.07749	0.290736	3.26831	1.98569	5.48113	0	2.40189	4.89043			2.62677	1.90787		1.18182	0.111313		1.97307
NAC9myc-a-Pol2-AR016_chr04-676	chr04	11719790	11719936	caaagtcaggtatgcacgggctaggatttgcatccggtatgcaacaattCAACCCCCCACCCCCACCCTCAAACCGAGCACACACAAAACCCCTCTCCATATCCTCCGCTGAAAAAAAAAAGATCTCTTTGATTGGAAAAAAAAAT	27.4	0.966			Os04g0277400	Membrane bound O-acyl transferase, MBOAT family protein.	promoter-TSS	4:11719537-11720637(+)	-674	Os04g0277400	4335356	Os.87968	NM_001058890	Os04g0277400	protein-coding	4	11720537	11721804	+		OSJNBa0009K15.16 protein; Os04g0277400 protein; cDNA clone:002-152-C03, full insert sequence [Source:UniProtKB/TrEMBL;Acc:Q0JEG8]	non-overlap						0.755941	1.55812	0	11.8022	0	4.83629	5.48453	7.35577	0.181127			3.96464	-		1.20405	0.0794608		1.04346
NAC5myc-a-Pol2-AR014_chr05-904	chr05	21196802	21196974	tgacagtttgatcccggaaaaaaatttaaacccatggagcccacatatcaattacaacaaaaaaaaattacagtggcgaccatgtgggacccacatatcaACCGGTTGAGTTAGCGTGAGACCCATGCGGGCCCCCGCATGTCAGCCGCGGGTGAATCCTCAACCAGTCGAC	22.7	0.896			Os05g0432200	Similar to Gibberellin-regulated protein 2 precursor.	promoter		-1217	Os05g0432200	4338883	Os.17900	NM_001062165	Os05g0432200	protein-coding	5	21198105	21198987	+		Os05g0432200 protein; Putative gibberellin regulated protein; Putative uncharacterized protein OJ1378_A04.9 [Source:UniProtKB/TrEMBL;Acc:Q6I5U9]	non-overlap						0.680347	2.59687	1.59905	2.90517	6.09891	1.77331	0	3.45271	1.26789			2.09428	3.16421		-1.2967	0.11242		1.93243
NAC9myc-a-Pol2-AR016_chr03-406	chr03	2034766	2034912	gagtcaggctcgaggtagggcagcggccactccttcccagagactggatgaaggaggctgccctctaatgccacgtggccctctcccaaggagggtcgggcccgaggtcgggcggcggccgcccctcccgtgactaggggtcgggc	22	0.964			Os03g0136900	Similar to Aconitate hydratase.	promoter		-1333	Os03g0136900	4331547	Os.7192	NM_001055433	Os03g0136900	protein-coding	3	2026817	2033506	-		Aconitate hydratase, cytoplasmic, putative, expressed; Os03g0136900 protein [Source:UniProtKB/TrEMBL;Acc:Q10S34]	non-overlap						0.529159	1.29843	0	3.63146	0.851011	2.25693	5.19072	0	1.90183			2.77878	0.685477		1.45665	0.0137044		1.295
NAC9myc-a-Pol2-AR016_chr12-168	chr12	19791702	19791848	ggtgcgggtgcatttatttgagaagcaaacagagctcaaatggctagtgcagcgaggtttaaaggttgagtgcttgggtttgatacttggtgggctcattatttttttttttctgattttgcatggcgcttgtgtgcGTATTTTTG	38.2	0.889			Os12g0512100	Sugar/inositol transporter domain containing protein.	promoter-TSS	12:19791383-19792483(-)	-292	Os12g0512100	4352329	Os.10344	NM_001073404	Os12g0512100	protein-coding	12	19788367	19791483	-		Os12g0512100 protein; Sugar transporter family protein, expressed; cDNA clone:J023051G03, full insert sequence [Source:UniProtKB/TrEMBL;Acc:Q2QPZ5]	non-overlap						0.755941	2.59687	1.59905	6.89977	3.12037	4.35266	8.61855	1.20094	0.633945			3.1902	2.04537		2.03258	0.00930844		1.78043
NAC10myc-a-Pol2-AR018_chr07-2520	chr07	17489450	17489632	GAAACAACTACAGTACAAGCCCTATACCAAAAGCAAGATTGGCTCTAGGCTCTAGTCTAGCCACAATGCACTTGCCAAGGAAGCAGCTGCAGGTAGTAACAAAGGTGAAAAGAGCGATAGTGCATGCATGGTGGTGGCTTGGTGGGCAAatcccgatacgtatcctaatatatgatactagg	40.8	0.978			Os07g0480800	Cellulase.	promoter		-1158	Os07g0480800	4343230	Os.18897	NM_001066173	Os07g0480800	protein-coding	7	17490699	17492940	+		Putative xyloglucan endo-transglycosylase; cDNA, clone: J100024I07, full insert sequence [Source:UniProtKB/TrEMBL;Acc:Q8GVR3]	non-overlap						1.2851	4.41467	2.61663	12.5285	1.41835	2.90177	0	0.900707	8.15072			3.28526	0.142334		1.51078	0.00238088		1.78043
NAC9myc-a-Pol2-AR016_chr01-1312	chr01	37173170	37173316	CGTACGTATATCATTTTCGAACATGGTAGTATATTGCTACTATagtggtgcaccaccctctgttttgctctagcttcgccactgaCCACAATCTGCGAACATGGTGACGCTTCTGGTGTAGCAGCATCCACCCTCCATGAGACTGC	62.7	0.985			Os01g0859300	Similar to ABA response element binding factor (bZIP)	promoter		-1541	Os01g0859300	4325061	Os.10541	NM_001051401	Os01g0859300	protein-coding	1	37174784	37176384	+		Os01g0859300 protein [Source:UniProtKB/TrEMBL;Acc:Q0JHJ8]	non-overlap						0.831535	4.8042	0	3.26831	0.28367	6.44838	12.5361	0	3.44141			1.9747	-1.55156		6.16153	0.00202971		2.53045
NAC6myc-a-myc-AR006_chr01-328	chr01	37173200	37173400	ATATTGCTACTATagtggtgcaccaccctctgttttgctctagcttcgccactgaCCACAATCTGCGAACATGGTGACGCTTCTGGTGTAGCAGCATCCACCCTCCATGAGACTGCTCTAGTCACGCATGTGCTGGTGCCGCCCGTCATCTCCTATGGCTTGGTTCAACCAAAACTTCGTCCTTGCAGCCAAAGATGACG	32.5	0.839			Os01g0859300	Similar to ABA response element binding factor (bZIP)	promoter		-1484	Os01g0859300	4325061	Os.10541	NM_001051401	Os01g0859300	protein-coding	1	37174784	37176384	+		Os01g0859300 protein [Source:UniProtKB/TrEMBL;Acc:Q0JHJ8]	non-overlap						1.13391	6.8817	1.45368	3.26831	4.11322	6.7708	12.4381	0	3.9848			1.52724	1.85896		6.16153	0.00202971		2.60146
NAC6myc-a-myc-AR006_chr02-1058	chr02	8177962	8178162	GTACTAGTTAAACATATTCACCATCTCATCATGGAAGGAGTTATTGATGATTGATTGATTGCACCTGCTGGAAGCATTCTTGTGGACAATCTAGCCTGTGTTCTGCATGCCGGCAGCAATGCCCTTCATCGTCAGGATGAGGGTGTCCTCCAGGCCAGGTGCGTACTCGCTCGCAGCGTTCAGTTGGACCAGCTCGGCAG	33.1	0.618			Os02g0244850	Hypothetical protein.	promoter-TSS	2:8177055-8178155(+)	7	Os02g0244850												non-overlap						0.755941	6.62201	0	3.9946	0.709175	2.09572	0.881442	0.600471	0			2.40171	-0.0921309		1.52185	0.00136086		3.13092
NAC5myc-a-Pol2-AR014_chr06-284	chr06	25733088	25733260	TGTGGTGTCGGCAAAGATTGAAATTCTTGATTTCTTCTTAGCTTCTCCCCACTCTCCCACTCTCTCTCTCTCTCTTGCTGCTGCTGCTAGTCCGCAGTGAGGTGGGGGTGTGGCAGTACAGCTGCAGTGAGTGAGTGAGCTTTTGGGGTTAAGATGATAAATGTGGGAGCGG	26.9	0.957			Os06g0634500	Similar to kinase.	promoter-TSS	6:25733119-25733489(-)	45	Os06g0634500	9271669	Os.49369	NM_001187991	Os06g0634500	protein-coding	6	25727513	25733219	-		Os06g0634500 protein [Source:UniProtKB/TrEMBL;Acc:C7J493]	non-overlap						0.907129	3.8953	2.90736	1.9973	6.09891	1.93452	4.30927	0.300236	5.61494			1.13867	2.74917		1.72148	0.0037948		2.10235
NAC9myc-a-Pol2-AR016_chr06-881	chr06	25733091	25733237	GGTGTCGGCAAAGATTGAAATTCTTGATTTCTTCTTAGCTTCTCCCCACTCTCCCACTCTCTCTCTCTCTCTTGCTGCTGCTGCTAGTCCGCAGTGAGGTGGGGGTGTGGCAGTACAGCTGCAGTGAGTGAGTGAGCTTTTGGGGT	21.5	0.957			Os06g0634500	Similar to kinase.	promoter-TSS	6:25733119-25733489(-)	55	Os06g0634500	9271669	Os.49369	NM_001187991	Os06g0634500	protein-coding	6	25727513	25733219	-		Os06g0634500 protein [Source:UniProtKB/TrEMBL;Acc:C7J493]	non-overlap						0.907129	3.24608	2.90736	1.9973	5.38973	1.93452	4.30927	0.300236	5.61494			1.13867	2.57083		1.72148	0.0037948		1.83932
NAC6myc-a-myc-AR006_chr10-535	chr10	15806126	15806326	GAACTCCCTACGTTAGTTCGGCCAGAGAGGGCTCACCACGAGTTCGGTCGATCCCCCATGTCTCCTTTCATCCTCCCATTTGGCTAGAATGTTGTCCGTTGAGTCATGGTGTAGGTACAGAGTGtttgactcattttgaggtaatttggtcaacttgtgggcccttcgatccacatacttgcgtctgatcggacggaggt	26.6	0.622			Os10g0439986	Hypothetical protein.	promoter-TSS	10:15806001-15807101(+)	-775	Os10g0439986												non-overlap						1.43629	6.23248	0.581473	3.26831	0	2.90177	0	0.600471	4.16592			1.1862	-		1.63851	0.0174172		2.11746
NAC9myc-a-Pol2-AR016_chr02-5902	chr02	6676225	6676371	ctgacatgtggggccacgtgggtcccataatttttttaattattttctatgtgagactgacatgtgggtcccgaggattttattatttttccggctcgaattgccacgtaagcgccacgtcaatgccacgtcatatgaagaccggg	12.7	0.743			Os02g0219800	Tetraspanin domain containing protein.	promoter-TSS	2:6676118-6677218(+)	-820	Os02g0219800												non-overlap						0.604753	1.55812	4.94252	2.72359	2.55303	2.41814	2.54639	0.900707	0			2.17109	2.07779		1.43306	0.0299079		1.36539
NAC6myc-a-Pol2-AR015_chr03-327	chr03	29458012	29458168	GCAGAAGGCAGAGGACTTGCGGTAGATACCCGTCAGCCTCTGCATCGGCGTCCATGTCCATTGCAAAGATGGCAAGGAGGTAGCCGCCGCCATCGGCGTCGGGTTGTTGCCGGACGGGGTGCGGGCAGTAGGTCACAGACGGGAGAAACCTCATCG	33.4	0.788			Os03g0724800	Conserved hypothetical protein.	promoter-TSS	3:29457062-29458162(-)	612	Os03g0724800	4333959	Os.55664	NM_001057660	Os03g0724800	protein-coding	3	29457009	29458702	-			non-overlap						1.05832	2.33718	6.68694	2.54202	0	2.09572	0	1.50118	6.97339			1.2642	-		1.08814	0.228691		1.143
NAC9myc-a-myc-AR007_chr06-91	chr06	1192828	1193008	ATAAGGTCGACCAGGCGTAGTGTCGTATGATTAATCACCTTGCTCGAGTTGTGACTCGCTAGCACCTAAAGGTAGAACGAGAAGATCGCGGGGGGCGGGGTGTGGTCGGAATATGACTTCCTACGCACTCGCACTAGTGCCAGCCGCTGCCCTTTGCGTCACTTAAGCCAGGCGTCCACA	45.1	0.727			Os06g0122500	Conserved hypothetical protein.	promoter-TSS	6:1192369-1193469(-)	-449	Os06g0122500	4339953	Os.100742	NM_001187647	Os06g0122500	protein-coding	6	1191561	1192469	-		cDNA clone:002-141-H03, full insert sequence [Source:UniProtKB/TrEMBL;Acc:B7F173]	non-overlap						2.49461	6.36232	2.61663	5.44719	7.51726	14.0252	8.61855	1.95153	5.43381			1.1267	1.5914		1.61893	0.17889		1.35074
NAC5myc-a-myc-AR005_chr01-1159	chr01	19551974	19552130	CCGACAGGCGGCAGGCCGGCAACGGCACTGGCGCACCACGGCAGTCGGCCGATGCCCCACGGCGAGGCGGGCAGtgtcgaaacaaaatttcggcaatactaaaagggggtggctatcaagttagaaaagtggatgggtttggagacaaaggattta	21.8	0.774			Os01g0537250	Protein of unknown function DUF3778 domain containing protein.	promoter		-1707	Os01g0537250	9268324	Os.46431	NM_001185466	Os01g0537250	protein-coding	1	19549155	19550345	-			non-overlap						0.831535	1.94765	0.290736	4.35775	1.27652	4.19145	0.391752	0.900707	0.543381			2.38973	0.618362		-1.01529	0.379204		1.22789
NAC6myc-a-myc-AR006_chr05-3527	chr05	18877747	18877947	TCCTTCCCTACCGGCGTCGCTTGGATTCCACAGGTGTGTGCCCCTCTCCTCGTCCTTCCCCATGGGTGGTGGTGAGCTTGGGCGAGCCTCGCAGGCTGTATGTGGTGGTGACTCAGGCGAGGCGCGCGGGTGAAGCTAGGGTGAGGCGTGTGGGTGACAGATCTGGTAGCGGCGACTTGGTTCGATAGTGGATTCGTCGG	20.1	0.721			Os05g0389900	Hypothetical gene.	promoter-TSS	5:18876770-18877870(+)	77	Os05g0389900	9269601			Os05g0389900	protein-coding	5	18877770	18878429	+			non-overlap						0.831535	4.15499	0	4.35775	0	4.67508	0	0.750589	0.905635			2.38973	-		1.1989	0.200054		2.32099
NAC6myc-a-myc-AR006_chr09-2279	chr09	15079212	15079412	GTGCCCCGGCGGCAGCTCCTCCTGCTGCTGCGCCGCCGCTGCGGCGGCGGCGGCGTCATCGGCAACGACGACGACGGTCATCGTTGCTTGTTAGTGTTAGGCAATTTGTTGGATGGGAAGACGTCGATTGCTACTAAATTTATAAGCGGAGCTCTGATGCAGAAGTAGTCGTAGTAGTTGCTGATGAGGTCGGCCGGCCG	24.7	0.711			Os09g0419200	NAD(P)-binding domain containing protein.	promoter-TSS	9:15079226-15080326(-)	7	Os09g0419200	4347074	Os.9685	NM_001069724	Os09g0419200	protein-coding	9	15076258	15079326	-		Putative cinnamoyl CoA reductase [Source:UniProtKB/TrEMBL;Acc:Q6ERR3]	non-overlap						0.604753	5.19373	0	1.81573	0.851011	3.3854	0	0	0.543381			1.58613	0.492832		1.35386	0.00404683		3.10235
NAC9myc-a-Pol2-AR016_chr09-2459	chr09	17449548	17449694	GTGAACTGGCTCGGCTCTCCGCTGCCTGCGAGTGTCTCGGAGACGACGCTGCCACGGGATGGGTCGGGTTTTATGTGGAGCGGGGCAGCCGACAAGGCTGGGCGCACCGCACCATTTTCCGGGCGCGGATCGTGGTGGGCTTTCGA	14.2	0.721			Os09g0461500	Alpha/beta hydrolase fold-3 domain containing protein.	promoter-TSS	9:17449490-17450590(-)	-31	Os09g0461500	4347289	Os.19954	NM_001069929	Os09g0461500	protein-coding	9	17448346	17449590	-		Os09g0461500 protein; Putative PrMC3; cDNA clone:001-115-A02, full insert sequence; cDNA clone:J033090L22, full insert sequence [Source:UniProtKB/TrEMBL;Acc:Q67J02]	non-overlap						0.226782	1.94765	0	0.726292	0	0	3.23196	0.900707	0			1.67924	-		1.60769	0.00153521		3.10235
NAC5myc-a-Pol2-AR014_chr01-1256	chr01	7722386	7722558	TCGCCGTCAAGGTTGGTGACGCAGCGAGGCAAGGCGAGGCGAGGCGAGCGGAAAGGGGTTTTTGTGGTTAGTTGTCGCGATATTTTTGAGAGGTGGGAAAGGGGAAGGTGAACCGTGAAGTGGCCAAGTGGAGAGTGGAGGGGAGGGGAAGAGGAGTGGAATGGGCGGACCG	25.5	0.947			Os01g0239200	Similar to Phophate translocator (TPT1)	promoter-TSS	1:7722117-7723217(-)	-255	Os01g0239200	4326365	Os.46779	NM_001049079	Os01g0239200	protein-coding	1	7718270	7722217	-	TPT	Triose phosphate/phosphate translocator TPT, chloroplastic [Source:UniProtKB/Swiss-Prot;Acc:Q9FTT3]	non-overlap						0.907129	2.85655	0	3.44988	5.10606	0.483629	1.66495	6.90542	1.08676			1.92717	2.49283		1.53982	0.00166492		1.6549
NAC9myc-a-Pol2-AR016_chr07-4181	chr07	25803312	25803458	TGATCCCAGGATTTGCCAGTCCAACCTGTTCCCATCCAATTACCTGCTGCTCATCACACCAAGCCAAGCCAAGCCAATCGCATCCCAATGAACGGAATCAGCAGCTGCAACCATTCTTTTTCTCTCCGTTTAGCAACTCCCATGAT	37.2	0.974			Os07g0623501	Hypothetical gene.	promoter		-1205	Os07g0623501												non-overlap						1.43629	3.50577	1.16295	2.90517	0	0.644838	7.44329	3.45271	1.26789			1.01628	-		1.10931	0.705374		1.28739
NAC9myc-a-Pol2-AR016_chr07-5630	chr07	18203821	18203967	ctgggcgctggccaagccgcgtaccgtgctctgctcggctcgttgttggtcgggagcggcggcgccggcggcttcccgccggtgacctccgtcgtggcggacgcacttttaacgttcgcaatcgacgtcgccgaggagctcggcgt	12.7	0.703			Os07g0490100	UDP-glucuronosyl/UDP-glucosyltransferase family protein.	promoter-TSS	7:18203269-18204272(-)	449	Os07g0490100	4343264	Os.24471	NM_001066206	Os07g0490100	protein-coding	7	18203445	18205157	+		Os07g0490100 protein; Putative glucosyltransferase-2; cDNA clone:001-206-A06, full insert sequence [Source:UniProtKB/TrEMBL;Acc:Q7XHR3]	non-overlap						0.37797	1.16859	0.145368	2.17887	0	0	2.54639	1.80141	0.271691			2.52724	-		2.21628	0.115177		1.62842
NAC9myc-a-Pol2-AR016_chr01-1257	chr01	27343677	27343823	ATGGACACCCCCCATTGCCAGGCAAACGAGGAACAGTGACAGCGGCGTCACATGCATGCCTGCTACGTTGAGCCACGCTTTCGACCGCCAGCACCCGGCCTGTCGTTGCTTGTACCGAACGGGAGCTAGCTCTTCAGATCGATCGT	18.6	0.494			Os01g0668100	Similar to Arabinogalactan-like protein.	promoter		-1800	Os01g0668100	4326326	Os.5908	NM_001050349	Os01g0668100	protein-coding	1	27340911	27341950	-		Arabinogalactan protein-like; Os01g0668100 protein; cDNA clone:001-200-A09, full insert sequence [Source:UniProtKB/TrEMBL;Acc:Q5QLS1]	non-overlap						0.755941	3.63561	0.872209	2.54202	3.12037	0	3.72165	2.10165	0			1.74963	2.04537		-1.30331	0.233923		2.26585
NAC9myc-a-Pol2-AR016_chr08-6448	chr08	8387623	8387769	ggcacggcccggtgcgtcggtcgggccgtgccggcccgacaagcctcggcccaggcacggccgggcctgggccgtgccgtgccgggcggcccacatggccaactataGCTACAGCCGGGGCTATGTTGCATGTACAGTGCAAACAG	16.6	0.944			Os08g0237800	Similar to Xyloglucan endotransglycosylase.	promoter		-1891	Os08g0237800	4345022	Os.80615	NM_001067856	Os08g0237800	protein-coding	8	8384563	8385805	-		Os08g0237800 protein; Putative xyloglucan endotransglycosylase [Source:UniProtKB/TrEMBL;Acc:Q6Z998]	non-overlap						0.453565	2.9864	0.290736	2.36045	0	0.16121	3.32989	2.40189	0			2.37968	-		1.19748	0.165685		2.71903
NAC6myc-a-myc-AR006_chr08-2203	chr08	8387668	8387868	tcggcccaggcacggccgggcctgggccgtgccgtgccgggcggcccacatggccaactataGCTACAGCCGGGGCTATGTTGCATGTACAGTGCAAACAGTAAAAGAAATTGTGTTGGGCAGGGGTGGATTCAACGTGGGGGTGGGGGCCTTGAGTTCCCCCACCCTCTCTGGACCTATGGACAACCCCCACCCTATGC	20.8	0.81			Os08g0237800	Similar to Xyloglucan endotransglycosylase.	promoter		-1963	Os08g0237800	4345022	Os.80615	NM_001067856	Os08g0237800	protein-coding	8	8384563	8385805	-		Os08g0237800 protein; Putative xyloglucan endotransglycosylase [Source:UniProtKB/TrEMBL;Acc:Q6Z998]	non-overlap						0.604753	4.28483	1.16295	2.54202	0	0.806048	3.32989	2.40189	0.181127			2.07156	-		1.19748	0.165685		2.82482
NAC10myc-a-myc-AR012_chr01-105	chr01	17260724	17260896	GAGACGAGGGAGGAGGGGATGCGGGTGGAGGCGGCTAGGGTTTTGCGTAGTGGGTGCCGTTTTGCGAAAAAAACCCCTCAGCTTCCACATTTTAGAGCGCAAGCCTAATTTGCGGTTTTCCTCTCCTTCACATAGAATATTCGGATTTCAGAAGGGCCTAAACGTAAAGTGC	36	0.841			Os01g0500400	Conserved hypothetical protein.	promoter		-1312	Os01g0500400	4324543	Os.54306	NM_001049663	Os01g0500400	protein-coding	1	17262122	17263066	+		Os01g0500400 protein; Putative uncharacterized protein B1080D07.6 [Source:UniProtKB/TrEMBL;Acc:Q5QMW3]	non-overlap						0.604753	3.11624	4.21568	3.63146	1.13468	0.16121	0	8.85695	0.362254			2.58613	0.907869		1.37358	0.00839664		2.36539
NAC9myc-a-Pol2-AR016_chr05-3191	chr05	28646381	28646527	ACGAAGCTGTGCCTGTTTCAGCGCGGAATTCCCTCGAACAGTTTGTGCGCGTGATTGTGTCCAGCGAGGGGTTTTTACCTAATTGCCTTCCCTTGGCTTCCAGTGTGCCGCCGTGTTGGGAACTCCCATCTACGAAAGCAGAGTTG	41.1	0.977			Os05g0575000	Similar to predicted protein.	promoter		-1245	Os05g0575000	4339688	Os.27218	NM_001062930	Os05g0575000	protein-coding	5	28647699	28648244	+		Os05g0575000 protein; Putative uncharacterized protein OJ1268_B08.13 [Source:UniProtKB/TrEMBL;Acc:Q6F369]	non-overlap						0.982723	2.85655	0	2.17887	0	0.644838	8.2268	2.40189	1.26789			1.14873	-		-1.07474	0.354382		1.53942
NAC10myc-a-Pol2-AR018_chr08-2645	chr08	27314661	27314843	atagcttggtggttggcgctcgtgcttccaatcaacccatcgtgggttcaaatcctacccaacacacattttacctATATTTTATCCTCTTTCCCCAGCATGCATGTGCAACCGTTTTACCTATATAAAAACCGGATGGTCCGCTCTGGTTCTGGATTTGAAAACCGGGCGGTCCGCTCTAG	27.2	0.909			Os08g0545200	Alcohol dehydrogenase superfamily, zinc-containing protein.	promoter		-1218	Os08g0545200	4346217	Os.10128	NM_001068947	Os08g0545200	protein-coding	8	27315939	27318463	+		Os08g0545200 protein; Putative sorbitol dehydrogenase; cDNA clone:001-124-E11, full insert sequence; cDNA clone:J033046H09, full insert sequence [Source:UniProtKB/TrEMBL;Acc:Q6ZBH2]	non-overlap						0.982723	2.33718	2.61663	2.54202	0	0.967258	0	4.65365	4.61874			1.37112	-		1.22108	0.60503		1.24991
NAC5myc-a-myc-AR005_chr02-759	chr02	6078644	6078800	AGCATGAACAAGCTGCAAAAAAGGAAAAAAAAAATAAATCCGACACCCAAATTAACGGCAACCAATTAATCATCATGTATGCATGTGTGATTGTTCTTGCAGTGCCACATCGTTGCAGATGCAGTCTGATACAGAGTTCACATGCTGAGATGCATT	50.8	0.95			Os02g0208500	Conserved hypothetical protein.	promoter-TSS	2:6078305-6079010(-)	389	Os02g0208500	9270405	Os.8558	NM_001185920	Os02g0208500	protein-coding	2	6078179	6079111	-		Os02g0208500 protein [Source:UniProtKB/TrEMBL;Acc:A3A4E0]	non-overlap						1.05832	2.72671	0	10.1681	2.4112	1.28968	3.91752	2.85224	1.63014			3.2642	1.18798		1.07277	0.193647		1.36539
NAC10myc-a-Pol2-AR018_chr06-846	chr06	30944320	30944502	TCTTCTCTTCTCTTCTCTTCTTCCCCACATCCAGTTCGATTCTCATCTCTCCCACAACAAATCACGCCATGGATCCCTACAAGGTGCCGCCTTTTCCTGATTTTCTTTTCTTCTAGATCGATCGTCGATTTGGTTTGGTTTGGTTTCTTGATGCGCTCATCCCAATCTGACTGACTCACTGG	31.2	0.787			Os06g0727200	Catalase isozyme B (CAT-B).	promoter-TSS	6:30944167-30945267(-)	126	Os06g0727200	4342124	Os.39055	NM_001065170	Os06g0727200	protein-coding	6	30944198	30948176	+	CATB	Catalase isozyme B [Source:UniProtKB/Swiss-Prot;Acc:Q0D9C4]	non-overlap						1.51188	6.23248	0	3.9946	0.851011	2.09572	0.881442	3.30259	7.6979			1.40171	-0.829097		1.10864	0.701475		2.04346
NAC6myc-a-myc-AR006_chr06-427	chr06	30944248	30944448	GTCCCCAAATTGCACTACAAAAAAGGCCGCCCCTTTCTTCTCTCCTCGTCCTTATCACCACCAATCCGATCCTCTTCTCTTCTCTTCTCTTCTTCCCCACATCCAGTTCGATTCTCATCTCTCCCACAACAAATCACGCCATGGATCCCTACAAGGTGCCGCCTTTTCCTGATTTTCTTTTCTTCTAGATCGATCGTCGA	28.6	0.729			Os06g0727200	Catalase isozyme B (CAT-B).	promoter-TSS	6:30944167-30945267(-)	63	Os06g0727200	4342124	Os.39055	NM_001065170	Os06g0727200	protein-coding	6	30944198	30948176	+	CATB	Catalase isozyme B [Source:UniProtKB/Swiss-Prot;Acc:Q0D9C4]	non-overlap						1.58748	5.84295	5.96009	3.9946	0.851011	0	0.48969	3.15247	7.78846			1.33132	-0.899486		1.10864	0.701475		1.87996
NAC10myc-a-Pol2-AR018_chr12-487	chr12	23879999	23880181	GGAGGAAGAAAGTGGTTGTTTTCCTTTCTTTTTTGTTCGTTTGTTTGGATGTTAACGAGTGGCGAGAAGTTGGAGTCGTCTTGTGTGCGAGAAAAAGCCTCGATTTCTCCGGGTGTTTTTGGATCTCTGAATCTCTGACGCTGATGCGTTTCTTGATGTGTCAGACTAAGACAGAGAGGCTT	32.2	0.781			Os12g0577600	Protein of unknown function DUF1336 domain containing protein.	promoter-TSS	12:23879706-23880806(-)	232	Os12g0577600	4352619	Os.52191	NM_001073647	Os12g0577600	protein-coding	12	23879858	23884977	+		Expressed protein; Os12g0577600 protein [Source:UniProtKB/TrEMBL;Acc:Q2QN63]	non-overlap						1.66307	3.24608	0	11.4391	1.13468	2.74056	4.1134	3.30259	6.79227			2.78205	-0.551563		1.35665	0.0520398		0.964851
NAC10myc-a-Pol2-AR018_chr06-48	chr06	5719709	5719891	TCACCATGTTGCCGTAGCTCTCGGCGGTTTCGACGCTGAAGCTGGTGTAGTTCGCCAGCGGGAACCCCGGCGGCAGCAGCCACGTCGCGCCGGGGAAGGGCTCGCAGAACAGCTCGTCCATCTCGTTGCTGGGGTCGACGAGGAGCACGCGGTCGGTGAGCATCGCGTACAGGAACGCCGAC	40.8	0.874			Os06g0212300	Similar to glycosyltransferase family-37.	promoter-TSS	6:5719725-5720825(+)	898	Os06g0212300	4340467	Os.78795	NM_001063658	Os06g0212300	protein-coding	6	5718733	5720698	-		Os06g0212300 protein; Putative galactoside 2-alpha-L-fucosyltransferase [Source:UniProtKB/TrEMBL;Acc:Q69TV6]	non-overlap						0.680347	4.41467	0	2.90517	1.84386	0.16121	0	2.10165	8.15072			2.09428	1.43838		-1.35107	0.0268182		2.69796
NAC10myc-a-Pol2-AR018_chr01-6077	chr01	1231938	1232120	ACTACAAAGCAGAGCTGGTAGATTGTAGTACGTGGTAGATACTTACTTACTCCTAAGTCACGAAATAGTTTAACTTAATCAACAAGAGAAAACGACTAATGAGAAGTAAAGTCCGGATTTCGTCCTTTATCTTGAAAAAAACGAAAACTAATGACAGCGAGCGAAATCGCCTTTCTCCTCAC	22.6	0.649			Os01g0121800	Similar to xylosyltransferase 1.	promoter-TSS	1:1234881-1235981(+)	-464	Os01g0121800	9272685	Os.6520	NM_001185220	Os01g0121800	protein-coding	1	1232493	1236760	+		Os01g0121800 protein; Putative xylosyltransferase I; Uncharacterized protein; cDNA clone:J033043K22, full insert sequence [Source:UniProtKB/TrEMBL;Acc:Q9ARU3]	non-overlap						0.907129	2.59687	0	4.7209	1.98569	0	0	2.552	4.52818			2.37968	1.13026		1.02899	0.771348		1.51739
NAC6myc-a-myc-AR006_chr01-884	chr01	12741859	12742059	TTAGCCATCTTAACCATTCCTGGTAGCGATTTTTCGTCGAGTAAAACTGGCAGTAAAACACGAAGAAATCTACTCGAGTTTTACCCTACACCACCACCCATTTTACCGCGCGCCCCCACAAGCACAGTCACAGCAGCAGCAGCATCCCCCCATCCCCACACCGGCATATATGCTGTGCTGCCCTCACAGAATCCCATCCG	26	0.643			Os01g0330100	Similar to Alpha-L-fucosidase 2.	promoter-TSS	1:12741212-12742312(+)	-253	Os01g0330100	9271433	Os.1526	NM_001185381	Os01g0330100	protein-coding	1	12742212	12745509	+		Os01g0330100 protein [Source:UniProtKB/TrEMBL;Acc:C7IWN0]	non-overlap						0.755941	5.71311	0.145368	6.89977	1.70202	0	0	2.10165	0			3.1902	1.1709		1.16877	0.0573518		2.91793
NAC9myc-a-Pol2-AR016_chr02-183	chr02	762955	763101	CCAGCGGCGCCGCGGTAGAGGACAGCGGCGGTGGGAGAGGCAAAGCTCATTCTAGGGTTTATGTTCAGTCTTGCATTGGCACGCAAAATTACATTACTGCCCTTCCACCTACAATCATCACACGGTACCACATCAGGGACAAAACT	27.4	0.8			Os02g0114150	Hypothetical gene.	promoter-TSS	2:762935-764035(+)	-907	Os02g0114150												non-overlap						0.604753	3.11624	2.03515	3.26831	0	0.644838	6.26803	2.85224	2.35465			2.43413	-		1.25329	0.09591		2.36539
NAC9myc-a-Pol2-AR016_chr02-3606	chr02	11294803	11294949	ATTTGCATCAAATCCACTCATCATTTGTGATGAATGCTGAGGATTGTACATCTGACGACCTTGTGGTGGAGGATGCCGAGGACCAAGCATCTGAGCATGGAACTGTGAGAATTGTGGCGGAGAGTGTTGAATTGGGGCCATTCCAT	27.4	0.966			Os02g0295700	Aldehyde dehydrogenase, conserved site domain containing protein.	promoter-TSS	2:11293943-11295043(-)	5393	Os02g0295700	9270665	Os.27045	NM_001185980	Os02g0295700	protein-coding	2	11292722	11300269	-		Os02g0295700 protein; Putative uncharacterized protein OSJNBa0073G17.27; cDNA clone:J023054B07, full insert sequence [Source:UniProtKB/TrEMBL;Acc:Q6K5B7]	non-overlap						0.604753	1.68796	0	4.35775	4.25505	0.644838	5.48453	1.20094	0.724508			2.84917	2.81476		1.14333	0.297574		1.48087
NAC5myc-a-myc-AR005_chr02-21	chr02	32418271	32418427	CTCGTTCACTGCAGCGGTTCACCTGAACCCTGATATTCCCCGAGGCCCGCGTGTCAGCGACACGGGAGCCGGAAGGAACGCGAGCACGCCATGACAGTGGCGGCCGGCTTCCGTAGCAAAGGACGTACGTACGCCACTGCCACTAGCTAAGCTAAA	38.1	0.875			Os02g0769100	Auxin responsive SAUR protein family protein (SAUR12)	promoter-TSS	2:32417493-32418593(+)	-144	Os02g0769100	4330855	Os.49319	NM_001054776	Os02g0769100	protein-coding	2	32418493	32419361	+		Os02g0769100 protein; Putative uncharacterized protein OJ1079_F11.8; Putative uncharacterized protein OJ1767_D02.23; cDNA clone:002-135-F02, full insert sequence [Source:UniProtKB/TrEMBL;Acc:Q6ZGJ3]	non-overlap						0.604753	2.20734	0	7.62606	0	0.644838	2.54639	1.80141	4.16592			3.65652	-		1.10798	0.246957		1.86789
NAC9myc-a-Pol2-AR016_chr03-7151	chr03	3310209	3310355	AGACATGGACCCGGCAGTGTACAGACGAGCAGTTCTCATAATTCCATTCCTTCTCCGGATCGATATTAATAAGAAGAAAAAAAAAGATTCTGACAGCCAAAAGGGCGATGCTGTTCAGGATCTATGCCATGTTCTTAGCAGTTTGT	30.4	0.785			Os03g0161400	Similar to IQ calmodulin-binding motif family protein, expressed.	promoter-TSS	3:3309338-3310438(+)	-56	Os03g0161400	4331704	Os.27797	NM_001055578	Os03g0161400	protein-coding	3	3310338	3312548	+		IQ calmodulin-binding motif family protein, expressed [Source:UniProtKB/TrEMBL;Acc:Q10RF0]	non-overlap						1.13391	2.72671	0	2.90517	0.56734	0	6.07216	2.85224	1.08676			1.35731	-0.999022		1.06345	0.462707		1.26585
NAC5myc-a-myc-AR005_chr03-581	chr03	3785138	3785294	GGAGGTGTAGAACGGGATCATGCCGCCACCGCCGCCGCCGCCGCCGCCGCCGCCATGGTGGTGGTGGTGCGCGGTCGGGGCGGTGTCGAGCGCGGCGGCGTCGGGCGGCGGCGTGCGCGAGATGTCGAGGTTGATCTCGGAGCTATTCTCGCTGCG	20	0.917			Os03g0170600	Similar to Homeobox-leucine zipper protein (HOX21)	promoter-TSS	3:3785040-3786140(-)	-76	Os03g0170600	4331774	Os.49753	NM_001055645	Os03g0170600	protein-coding	3	3784341	3785140	-			non-overlap						0.37797	1.16859	0	3.9946	0	0.322419	1.66495	1.20094	0			3.40171	-		1.42698	0.0903182		1.62842
NAC6myc-a-myc-AR006_chr04-1260	chr04	18395250	18395450	atataaggcatgtatgcatgcaagcaattaactataaccttttctctattaaattattacttttttaaatcctccactctcatgttctctaaatctattggatgcatgcattatatttattaggatgatccaaactaggagatgataataattatttcttgatctttgggttaaaggtggttataccttatattttggaa	26.6	0.87			Os04g0376400	Glycoside hydrolase, family 18, catalytic domain domain containing protein.	promoter-TSS	4:18394366-18395466(-)	-884	Os04g0376400	4335610	Os.59599	NM_001059116	Os04g0376400	protein-coding	4	18392642	18394466	-		Putative uncharacterized protein [Source:UniProtKB/TrEMBL;Acc:A3AT07]	non-overlap						2.04104	5.32358	0	5.44719	0.425505	0.806048	2.54639	8.70683	0			1.41621	-2.26206		1.29051	0.173458		1.38309
NAC9myc-a-Pol2-AR016_chr05-5818	chr05	15558098	15558244	TTTCCTGAGTGGATGCTGCTTCTAGCTAGGTGAATTGTTCACATTCACACATCGGCCCAGGGCATGTGTTGGCCCAACTTGAGATTAGGCTTTGCCACACCCCTAAGCCCAACCTTCATTGGACCTGTACCTTGCTTCAAAGGCTT	22.5	0.958			Os05g0332300	Similar to cDNA clone:J033034P20, full insert sequence.	promoter-TSS	5:15558020-15559120(+)	2086	Os05g0332300	4338445	Os.49675	NM_001061758	Os05g0332300	protein-coding	5	15556085	15560404	+		CBL-interacting protein kinase 18 [Source:UniProtKB/Swiss-Prot;Acc:Q5W736]	non-overlap						0.755941	2.46702	0	4.7209	1.41835	0	4.50515	3.00236	5.16212			2.64271	0.907869		1.22704	0.123092		1.70643
NAC6myc-a-myc-AR006_chr07-58	chr07	24755993	24756193	CGTATCATCTGCAAAAACCAAAATCCACATCCAATTCACATCCAATTCGCATCAAGggccgtgtttagttcgttttcaaaaataatttttaaagtatacggacatacatttaaagtattaaacgtagactaataacaaaataaattacaaattctgcctataaactgcgagacgaatctattaagcctaataagtccgtc	37.7	0.746			Os07g0604433	Hypothetical protein.	promoter-TSS	7:24755100-24756200(-)	326	Os07g0604433												non-overlap						2.11663	8.05029	2.03515	7.98921	0	1.77331	16.2577	9.15719	0			1.91628	-		1.26565	0.150362		1.92727
NAC10myc-a-Pol2-AR018_chr08-2208	chr08	21583629	21583811	GCTCTGCTTTTTCTCGTGTGATGGAGGAGGGAAAGGAGACCGGGGGCGGGGAGTGATGTGACTGAATGCCATGGCAATATTGGGCATCTTTTGGATGAAGATGAAATGATCATGCCATGGAAGCTGACAGGTGGGGCCCACTTTGCAGTGATCAATTTTGGCCTATTGGGGTGAGAGGGGAG	30.8	0.861			Os08g0442700	Similar to predicted protein.	promoter-TSS	8:21583512-21584612(-)	-201	Os08g0442700	4345699	Os.49821	NM_001068454	Os08g0442700	protein-coding	8	21578028	21583612	-		Os08g0442700 protein; Putative somatic embryogenesis receptor kinase; cDNA clone:J023067P10, full insert sequence [Source:UniProtKB/TrEMBL;Acc:Q6Z8R5]	non-overlap						0.907129	4.54452	1.45368	5.99191	0.141835	0	3.03608	2.70212	6.43001			2.72363	-2.67709		1.16949	0.434822		2.32475
NAC9myc-a-Pol2-AR016_chr08-4976	chr08	21583627	21583773	TGGCTCTGCTTTTTCTCGTGTGATGGAGGAGGGAAAGGAGACCGGGGGCGGGGAGTGATGTGACTGAATGCCATGGCAATATTGGGCATCTTTTGGATGAAGATGAAATGATCATGCCATGGAAGCTGACAGGTGGGGCCCACTTT	15.2	0.944			Os08g0442700	Similar to predicted protein.	promoter-TSS	8:21583512-21584612(-)	-181	Os08g0442700	4345699	Os.49821	NM_001068454	Os08g0442700	protein-coding	8	21578028	21583612	-		Os08g0442700 protein; Putative somatic embryogenesis receptor kinase; cDNA clone:J023067P10, full insert sequence [Source:UniProtKB/TrEMBL;Acc:Q6Z8R5]	non-overlap						0.907129	4.28483	1.45368	5.81033	0.141835	0	3.03608	2.70212	6.15832			2.67924	-2.67709		1.16949	0.434822		2.23986
NAC10myc-a-myc-AR012_chr11-76	chr11	2454004	2454176	AGACATGTTTAGAGGAGCAGACAGTAATATTTTGCACACCAATGAGTGCTCTAGCTAGTCGTGGTGAGCTAATGCACTTCGGTGAGCTGTGGGCTGATTGCTTGGCAATGGTAGTACGAGCCTCTATTTATAGTGGCCAGCAGCCTGCTGGTCAAGTGTCTTGCAACCTCAA	25.5	0.708			Os11g0152500	PEBP family protein.	promoter-TSS	11:2454003-2455103(-)	13	Os11g0152500	4349798	Os.7652	NM_001072303	Os11g0152500	protein-coding	11	2452773	2454103	-		CEN-like protein 2, putative, expressed; Os11g0152500 protein; Phosphatidylethanolamine-binding protein [Source:UniProtKB/TrEMBL;Acc:Q53Q71]	non-overlap						1.96545	4.02514	2.61663	4.35775	0.28367	1.28968	0.587628	6.7553	0.543381			1.14873	-2.79257		1.43028	0.000950082		1.03418
NAC6myc-a-myc-AR006_chr11-1346	chr11	2454061	2454261	GTCGTGGTGAGCTAATGCACTTCGGTGAGCTGTGGGCTGATTGCTTGGCAATGGTAGTACGAGCCTCTATTTATAGTGGCCAGCAGCCTGCTGGTCAAGTGTCTTGCAACCTCAATGGACAATGTGAGACATGAGTAGTATGTGTGTTTTTTAGTCAGGTATGCCGTGGAAAATAACTGAAAAGGCTACAGAAAGTAGCT	22.7	0.729			Os11g0152500	PEBP family protein.	promoter-TSS	11:2454003-2455103(-)	-58	Os11g0152500	4349798	Os.7652	NM_001072303	Os11g0152500	protein-coding	11	2452773	2454103	-		CEN-like protein 2, putative, expressed; Os11g0152500 protein; Phosphatidylethanolamine-binding protein [Source:UniProtKB/TrEMBL;Acc:Q53Q71]	non-overlap						1.58748	5.06389	0.726841	4.35775	0	1.28968	0.587628	5.10401	1.72071			1.45685	-		1.43028	0.000950082		1.67351
NAC6myc-a-myc-AR006_chr11-647	chr11	4808541	4808741	GAGAAGCACAGCAATTAAGCAGCAACACGAGGATCGATCGATCGATCGAACGTTCTTGGCTGCAAGCAACATGCACGATCGCTTGGAGGATTATATGAAGGGGCGAAGATCAGTGGATCATCGCTTGGCTGCAGGTAGTTTCTTTGCTTCCACTTCAGTAGCACACTGGCCAACCAGCAACTAGTTTCCCAATAGCAACA	30.5	0.9			Os11g0195800	Conserved hypothetical protein.	promoter-TSS	11:4808517-4809617(-)	-24	Os11g0195800	4349991	Os.51173	NM_001073959	Os11g0195800	protein-coding	11	4807432	4808617	-		Expressed protein; Os11g0195800 protein; cDNA clone:006-212-F07, full insert sequence [Source:UniProtKB/TrEMBL;Acc:Q53LG8]	non-overlap						0.680347	6.75185	3.05273	1.45258	1.70202	0.483629	0	1.50118	2.44522			1.09428	1.32291		1.37592	0.104054		3.31094
NAC10myc-a-myc-AR012_chr11-166	chr11	11749324	11749496	TCCCCCCCACCTCCCCCTAGCCGTCATTTGGTACCCTGGGGGCGCCCACCTCCCCCTCTAGTCGACCTCCCCCATGCCTGCCCTACTGCAGACCTGGGaagaagggaagaagaagaaagggaaagaaggaagcggagggaattgaggtgaagaaggaaatgaggggttttgg	22.5	0.806			Os11g0308266	Non-protein coding transcript.	promoter-TSS	11:11748412-11749512(+)	-2	Os11g0308266												non-overlap						0.982723	3.11624	1.01758	7.80763	0.56734	0.644838	0	5.10401	0			2.99003	-0.792571		1.15417	0.200174		1.66495
NAC9myc-a-Pol2-AR016_chr12-1047	chr12	23410050	23410196	CACACACTCCAAGCAAGAACTCAGCTTAGCTAGCTAGCAATGGCCAGcgccctcgccttcgtcgccgtcctcctcgccgccgccgccgcggcgacctcgccggcggcggtggcggccaccacgctgaccatccagaacctgtgccc	24.5	0.962			Os12g0568900	Thaumatin, pathogenesis-related family protein.	promoter-TSS	12:23409052-23410152(+)	71	Os12g0568900	4352567	Os.52605	NM_001073601	Os12g0568900	protein-coding	12	23410052	23411077	+		Os12g0568900 protein; Thaumatin family protein, expressed; cDNA clone:J013136G04, full insert sequence [Source:UniProtKB/TrEMBL;Acc:Q2QNE1]	non-overlap						0.604753	2.07749	8.86746	4.35775	0	0.322419	4.8969	1.80141	0			2.84917	-		1.22532	0.199901		1.78043
NAC5myc-a-myc-AR005_chr07-654	chr07	10230261	10230417	attagctgctggacactcctcccattattttattattttcggttgaaatggagagagaaagagttgtgtaagtaccaaaataccctttgacattgttcttcctctctctcttcttttcttttccccttcttcctcgcggcggcccagacgtcgtcg	49	0.921			Os07g0274700	HvB12D protein (B12Dg1 protein).	promoter		-1497	Os07g0274700	4342911	Os.11195	NM_001065895	Os07g0274700	protein-coding	7	10231836	10232644	+		Putative B12D protein; cDNA, clone: J100067M12, full insert sequence [Source:UniProtKB/TrEMBL;Acc:Q6YU35]	non-overlap						1.36069	4.02514	3.34347	10.5312	0.851011	0.967258	0	0	2.9886			2.95226	-0.677093		1.90071	0.00263768		1.5647
NAC5myc-a-myc-AR005_chr06-795	chr06	15187389	15187545	ggttatctgggagatgttttggtgcgggtataatgtttgcttatgcaattactctatgtcatgacgatgatattatagtagtatctggtagttcagacgtggtgtctagattacgggatatcattatttggggttatatgctgtggatgagaggtg	30.9	0.944			Os06g0364500	Conserved hypothetical protein.	promoter		-1775	Os06g0364500	4341004	Os.55104	NM_001064143	Os06g0364500	protein-coding	6	15189242	15197492	+		Os06g0364500 protein; Putative uncharacterized protein OSJNBa0034G14.6; Putative uncharacterized protein P0543C04.42 [Source:UniProtKB/TrEMBL;Acc:Q69KT1]	non-overlap						1.81426	4.02514	2.32589	6.17348	0.28367	0.322419	0	0	0.543381			1.7667	-2.67709		1.58026	0.0244761		1.14966
NAC6myc-a-myc-AR006_chr01-1020	chr01	38253708	38253908	TTAGGAGCAAAATTTATCGTCGTACGTATTTCAAACAACATCTGTTTAAGCTtggcaacgaacttcctactaacgaaaatcaaagattaggcaagccttttggctttagcaggagctaagcggttgcgtgagttaatcccgcactatgtatagtgtacagctatagtggttctccgttttccttttacccctaggggttt	31.8	0.734			Os01g0881300	MtN3 and saliva related transmembrane protein family protein (SWEET1A).	promoter-TSS	1:38253055-38254155(+)	-245	Os01g0881300	4324848	Os.4655	NM_001051533	Os01g0881300	protein-coding	1	38254053	38257595	+	SWEET1A	Bidirectional sugar transporter SWEET1a [Source:UniProtKB/Swiss-Prot;Acc:Q8RZQ8]	non-overlap						1.2851	7.40107	5.23325	2.54202	3.68771	0	0	1.05082	0			0.984095	1.52085		1.81266	0.00937038		2.52585
NAC10myc-a-Pol2-AR018_chr02-1914	chr02	22102373	22102555	TCGAGAACGGAAGGTCTCACACAAACCAAGATGGAGATCGCTTTAAATCCACTAGACATCACCATTGCCTTTGCATCTGCATATAAAGCAGCAGGTGGCCACTGTGCAGGCTGCATAGCGAGAAGAAGCTAGGCTTTGTTGTCAACATGGCAAGAGCTGTGCTTACACTGACTGTTCTTGCC	34.4	0.94			Os02g0575800	Aldose-1-epimerase domain containing protein.	promoter-TSS	2:22101488-22102588(+)	-24	Os02g0575800	4329753	Os.25572	NM_001053749	Os02g0575800	protein-coding	2	22102488	22105007	+		Aldose 1-epimerase [Source:UniProtKB/TrEMBL;Acc:Q69JW7]	non-overlap						1.88985	5.71311	0.145368	3.9946	6.66625	1.28968	0	0	7.42621			1.07978	1.8186		1.74913	0.00127104		1.596
NAC9myc-a-Pol2-AR016_chr08-179	chr08	16394276	16394422	ttgaatgcaagcacccgtgtcaaatctagggtttgaacttgggtgggttgtttcaaaaaaaactaaccaattgagctacactcacttcgcACAAATTTTCATTTTAATATAGATAGGCTAGCTAGAATTATTATATATCGCACCCA	80.3	0.948			Os08g0357700	Hypothetical conserved gene.	promoter-TSS	8:16393262-16394362(-)	-987	Os08g0357700	9268540			Os08g0357700	protein-coding	8	16392523	16393362	-			non-overlap						0.831535	4.41467	0	2.17887	3.12037	1.28968	16.7474	0.600471	0.905635			1.38973	1.90787		1.48101	0.0413369		2.40846
NAC9myc-a-Pol2-AR016_chr11-721	chr11	28918111	28918257	TTTTTTATTTTTCTTATATtgattggattgccacatggacgccacgtaggatcaaaccgctccgaagtcaactagggggtaattcgtccggtatgaaaagttgagggtgaataatgtctggtttttttgaattgaggagggtaatt	38.7	0.913			Os11g0706700	Hypothetical protein.	promoter-TSS	11:28917932-28919032(+)	-748	Os11g0706700												non-overlap						1.13391	2.9864	0.581473	6.17348	5.6734	1.93452	7.73711	0.750589	3.71311			2.44478	2.32291		1.51553	0.0430354		1.3971
NAC9myc-a-Pol2-AR016_chr03-8592	chr03	7910441	7910587	tgattttgggttaggctctgcggggtccaccatataccaagtctatatggagtcatgcctcatatacggaaggtattcccaaataaggaagtagaaggagagtcctgcatggaaattataaggattactcggattgtatccataat	32.3	0.971			Os03g0249900	Hypothetical conserved gene.	promoter		-1179	Os03g0249900	4332261	Os.12336	NM_001056099	Os03g0249900	protein-coding	3	7911693	7914268	+		Os03g0249900 protein; Rap8, putative, expressed; cDNA clone:001-014-H02, full insert sequence [Source:UniProtKB/TrEMBL;Acc:Q10P22]	non-overlap						1.20951	2.59687	0	6.89977	0.425505	0.644838	6.46391	2.10165	2.9886			2.51213	-1.50717		1.20136	0.441144		1.10235
NAC9myc-a-Pol2-AR016_chr01-11150	chr01	37503515	37503661	GATGGGCCGATATAAGCACGTTTTTTTAGCAGTCCGGCCCAGAAAGCCCAGGCAAACAAAAGAAAACGTACGCGCGCCAAAACGAAACCAGGATCCGACAGGAAGTTGACACGTCGGACGCCACCCTGTCCTACGTGGCCGGAACG	33.3	0.85			Os01g0866000	Similar to E3 ubiquitin ligase EL5.	promoter		-1567	Os01g0866000	4324798	Os.30373	NM_001051437	Os01g0866000	protein-coding	1	37505155	37506089	+		Os01g0866000 protein; RING-H2 zinc finger protein-like; cDNA clone:002-152-H11, full insert sequence [Source:UniProtKB/TrEMBL;Acc:Q5N9E0]	non-overlap						0.529159	4.28483	1.16295	2.54202	0.28367	0	6.65979	0.600471	1.17733			2.2642	-0.899486		1.40251	0.113319		3.01747
NAC9myc-a-Pol2-AR016_chr02-2848	chr02	30629710	30629856	GATGGGCTTCATGGGTAGGAATTTGCTCTGTTTGGGCTAAGTTTAGCCCGTAAAGGAATTGGTCTATTTTCCGTCTCAACTCTTAGACCTGGTTGAATCGACTTCCTCAACCATACATCTCTTGAAAACCGGTGTAAATAGACTCC	29.9	0.753			Os02g0734400	Similar to ABA-induced protein.	promoter		-1541	Os02g0734400	4330643	Os.39505	NM_001054574	Os02g0734400	protein-coding	2	30631324	30632669	+		Putative uncharacterized protein [Source:UniProtKB/TrEMBL;Acc:B9F2K6]	non-overlap						0.907129	3.37593	3.77957	10.1681	1.70202	0.644838	5.97422	0.900707	0			3.4866	0.907869		1.24692	0.214994		1.8959
NAC6myc-a-myc-AR006_chr01-1850	chr01	37503526	37503726	ATAAGCACGTTTTTTTAGCAGTCCGGCCCAGAAAGCCCAGGCAAACAAAAGAAAACGTACGCGCGCCAAAACGAAACCAGGATCCGACAGGAAGTTGACACGTCGGACGCCACCCTGTCCTACGTGGCCGGAACGGACCACCCGCGTATTGACAAGTCACCGCCGCGGTGGCGCCACGGGAGCCACGTGTCACGCGCCCA	22.1	0.762			Os01g0866000	Similar to E3 ubiquitin ligase EL5.	promoter		-1529	Os01g0866000	4324798	Os.30373	NM_001051437	Os01g0866000	protein-coding	1	37505155	37506089	+		Os01g0866000 protein; RING-H2 zinc finger protein-like; cDNA clone:002-152-H11, full insert sequence [Source:UniProtKB/TrEMBL;Acc:Q5N9E0]	non-overlap						0.831535	4.8042	1.16295	5.44719	0.28367	0	6.65979	0.600471	1.26789			2.71166	-1.55156		1.40251	0.113319		2.53045
NAC10myc-a-Pol2-AR018_chr02-3065	chr02	18458564	18458746	GTTTCCAAACTGAACTCCTCCATCTCTCTGCATGCGCCCGTCGTTGCGAGCCAGCTCGATCTGCGTGGATTGCCTTCCTCGTCATCGCGCACGCAGACCATTAACGTTGCAGGTGTCTGGTTGGCAGCTCTCTCAACGCGACCGATCGAGCCCGCCCGGTCGAATTCGGGTTCTCGCCTGCC	29.9	0.701			Os02g0513100	Similar to MtN3 protein precursor. (SWEET15)	promoter		-1519	Os02g0513100	4329464	Os.16044	NM_001053479	Os02g0513100	protein-coding	2	18454408	18457136	-	SWEET15	Bidirectional sugar transporter SWEET15 [Source:UniProtKB/Swiss-Prot;Acc:Q6K602]	non-overlap						0.907129	3.63561	0	2.54202	1.13468	0.644838	1.17526	0	5.97719			1.4866	0.322907		-1.00721	0.950738		2.00282
NAC6myc-a-myc-AR006_chr02-239	chr02	33573169	33573369	TGTCTCTTGCTTGCTTCCCTTCTCCGTCCAGTGGCCGTCTCGTTCGGGCATTTTGGCCATGCTTTTCACCTTTGCTGCATTATTACAGACCGATATGGATGCCCAAACGCCGGATAGCGCCAGTGTCGCAGACCTTGGTCCTCCTTATCCGGCTACGTCTCCACTCTCTTCTCTTGCCGGCGCCTGACGCTGACCGGAGG	33.1	0.604			Os02g0790500	Similar to trehalose-6-phosphate synthase.	TTS (Os02g0790500)	2:33573065-33574165(+)	3878	Os02g0790500	4330971	Os.73672	NM_001054890	Os02g0790500	protein-coding	2	33569391	33573165	+		Os02g0790500 protein [Source:UniProtKB/TrEMBL;Acc:Q0DWW9]	non-overlap						0.755941	7.14138	0	0.363146	0	1.93452	0	4.50353	0.543381			-1.05772	-		1.01443	0.944881		3.23986
NAC9myc-a-Pol2-AR016_chr02-5637	chr02	33572328	33572474	GCTCGACAAATAGGATATGAATCAGCATGGACCATGTCCCGTGTGGACTGGAAAATTCGCGAAAAGAGTCCCCGGTCTTTTTAATATTTATCCCTGTTAGGAACCAACTCAATCTCAATCTCGCCACCCAAACCACCAACCTCGAA	18.6	0.704			Os02g0790500	Similar to trehalose-6-phosphate synthase.	5' UTR (Os02g0790500, exon 1 of 1)	2:33572244-33572531(+)	3010	Os02g0790500	4330971	Os.73672	NM_001054890	Os02g0790500	protein-coding	2	33569391	33573165	+		Os02g0790500 protein [Source:UniProtKB/TrEMBL;Acc:Q0DWW9]	non-overlap						1.05832	4.67436	5.52399	1.45258	8.22644	2.90177	3.72165	1.20094	0.362254			0.456848	2.9585		1.01443	0.944881		2.143
NAC9myc-a-myc-AR007_chr03-16	chr03	3794862	3795042	CGAGGAGCACTCGCCGCTCCTGGTCCCGCCGTTCGCGCGCCACTCCTTCTCGTTCCCGATCACGGCGGTGCCCCCGGAGCTCGCCGCTGCGTCGCGCAAGGTCACGCCGCTGCCGCTGGTGGAGAAGAAGAAGGCGTCGCCGGTGGCGCGTCCGCGCAAGGCCGTGCTCTACTTCACGTC	41.1	0.733			Os03g0170800	Hypothetical conserved gene.	exon (Os03g0170800, exon 1 of 1)	3:3794683-3795465(+)	370	Os03g0170800												non-overlap						0.529159	1.55812	0.290736	0	0	9.02774	0.097938	1.05082	0.362254			-	-		1.38852	0.0758901		1.55803
NAC10myc-a-Pol2-AR018_chr04-1395	chr04	20739368	20739550	TGGCCCACCAGGCCGCTGTTAGGCCAGAATGGGCCTACGCCTGGGCCGCATCTTCAATCGGGCTAAAAAAAAGTCATCATCTCCGCTCCCACCCAAGATCCTCTGACGTCTGGGTCCACCGATCCTCCCCCATCCCGTCCCAGCCAATAGCGTCGCGCCCTTCCCCCCACCCGCGGATCGCG	30.3	0.972			Os04g0419600	Histone H3.	exon (Os04g0419600, exon 1 of 1)	4:20739347-20740196(+)	626	Os04g0419600	4335823	Os.47290	NM_001059311	Os04g0419600	protein-coding	4	20738833	20740297	+	H3R-11	Histone H3.2 [Source:UniProtKB/Swiss-Prot;Acc:Q2RAD9]	non-overlap						1.13391	2.46702	4.94252	1.9973	0	2.90177	1.86082	3.00236	6.24888			0.816744	-		1.2464	0.220989		1.12146
NAC9myc-a-Pol2-AR016_chr04-6591	chr04	26324587	26324733	AGGCCCCCTCCGTGGCCGGGGCTAGCCGGGAGGACGTAGTAGCTCCCGTCGGCGCTCAGCTCGTGGCCCTCCGTGTCGTACACCGGCGGCGGCGCGGCGCTGCATGAGAAGGAGATGGCCAGGAGGGAGAGGAGTATGAGGGGGAG	12.7	0.929			Os04g0526600	Similar to Alpha-amylase/subtilisin inhibitor (RASI).	exon (Os04g0526600, exon 1 of 1)	4:26324146-26324703(-)	144	Os04g0526600	4336455	Os.5324	NM_001059898	Os04g0526600	protein-coding	4	26323989	26324804	-	RASI	Alpha-amylase/subtilisin inhibitor [Source:UniProtKB/Swiss-Prot;Acc:P29421]	non-overlap						0.226782	0.77906	0	0	0.992846	4.19145	2.54639	0	0			-	2.13026		3.00747	0.0802705		1.78043
NAC5myc-a-Pol2-AR014_chr04-1004	chr04	28315578	28315750	ATTCGTGTGTAACTGCGTAGCCGTGTCGTCCGCCACCGGGAGCATCGACCCCGGGCACCGGCTCCTGCGCGAGAACGGCCTCCGCTTCATTCCCATGGATACCTACTTGACCAAGGAGTTCATGGACTACGAGCAACAGCGAGCAAGAGCGGCGCAGTCGATCTCGTCCTGC	33.3	0.765			Os04g0565200	Similar to Cis-zeatin O-glucosyltransferase 1 (EC 2.4.1.215) (cisZOG1).	exon (Os04g0565200, exon 1 of 1)	4:28315168-28316715(+)	597	Os04g0565200	4336681	Os.49838	NM_001060107	Os04g0565200	protein-coding	4	28315067	28316816	+		OSJNBa0017B10.9 protein; Os04g0565200 protein [Source:UniProtKB/TrEMBL;Acc:Q7XQJ9]	non-overlap						0.604753	3.8953	2.18052	0.181573	7.09175	1.28968	0	0.150118	0.905635			-1.7358	3.55173		6.61708	0.0187391		2.68732
NAC10myc-a-Pol2-AR018_chr06-2031	chr06	7923124	7923306	GATTTCCGCACGACAGCATATGGCTGCAGGCCTCACTGCATGAGAACACTCCATCCTTCTCAGATAAATTCCCTTTCAGTTCCATCTCTCCACACAGCAATGTCTCTGTCTTCTTCCCACAGAAACACCGGGCAGAAATGAGAACATTACAGTCCCCGCATGGTCCAGTGTGGCAGACCTTC	29	0.809			Os06g0252300	Similar to TF-like protein (Fragment).	exon (Os06g0252300, exon 1 of 1)	6:7920939-7921324(-)	267	Os06g0252300	4340659	Os.17665	NM_001063833	Os06g0252300	protein-coding	6	7920702	7923482	-		Putative uncharacterized protein [Source:UniProtKB/TrEMBL;Acc:A3BAB5]	non-overlap						0.982723	3.24608	6.54157	0	0	2.57935	2.8402	1.80141	5.79607			-	-		1.30948	0.279399		1.72384
NAC9myc-a-myc-AR007_chr06-284	chr06	30162384	30162564	gcgggcacacgttcaaggggatcctccgggaccacgggccggcggacgaggcggcggggcagctgccgccgtcgtcggcggagtaccaccagctgacgggtcaggggagggaggaatcgtcgccggcggggagcagcgagggcgtcggcggcggccacggggcggCGACTGCGGCGACGT	28.2	0.729			Os06g0712600	Similar to SHI.	exon (Os06g0712600, exon 1 of 1)	6:30161930-30162552(+)	975	Os06g0712600	4342046	Os.86408	NM_001065094	Os06g0712600	protein-coding	6	30161499	30162653	+		Os06g0712600 protein; Putative LRP1 [Source:UniProtKB/TrEMBL;Acc:Q5Z5Y2]	non-overlap						0.0755941	0.38953	0	0	0.28367	6.93201	0.195876	0	0.543381			-	1.90787		1.46019	0.184203		2.36539
NAC6myc-a-Pol2-AR015_chr09-285	chr09	21677981	21678137	CGCCGTCGGCCAGGAGCTCTGGATCCCCGTGCCCTGCAGCTGCGACCCCGTCGCCGGCCAGCCCGTCGTCCACTACACCTACGTCGTGCCGCCGGGGGCCTCCGTGGCCGCCATTGCTCAGGACTTCGCCACCACGGAGGCCACCGTCCTCGCCTT	43.6	0.753			Os09g0548200	Peptidoglycan-binding Lysin subgroup domain containing protein.	exon (Os09g0548200, exon 1 of 4)	9:21677579-21678199(+)	581	Os09g0548200	4347773	Os.5985	NM_001070388	Os09g0548200	protein-coding	9	21677478	21680257	+		Os09g0548200 protein [Source:UniProtKB/TrEMBL;Acc:Q0IZU8]	non-overlap						1.20951	2.46702	10.1758	0.363146	0	2.41814	5.38659	3.30259	1.90183			-1.7358	-		1.29707	0.104989		1.02835
NAC9myc-a-Pol2-AR016_chr01-9800	chr01	1889436	1889582	GTGGTTTATACTCCATTCTTGTGTAGATGTTTGCGGCATTCTGCTTGTTAAAATAAAATCTGCATAACCGTCTAGTGATTCTTTTCGTAAGGATTTTAGGTTTCTGCTATCACATTGTTTGAAGCATTGAGAGTTACAAACTTGGT	30.4	0.729			Os01g0134500	Similar to Delta-7-sterol-C5(6)-desaturase (EC 1.3.3.-) (Delta-7-C-5 sterol desaturase) (Delta7-sterol-C5-desaturase).	intron (Os01g0134500, intron 1 of 2)	1:1888839-1890957(+)	984	Os01g0134500	4325687	Os.10829	NM_001048479	Os01g0134500	protein-coding	1	1888525	1892262	+		Os01g0134500 protein; Putative sterol-C5(6)-desaturase; Uncharacterized protein; cDNA clone:J033069O22, full insert sequence [Source:UniProtKB/TrEMBL;Acc:Q5ZCK9]	non-overlap						1.20951	5.19373	5.66936	0	1.27652	4.35266	6.07216	1.50118	4.52818			-	0.0777941		1.72462	0.0882538		2.10235
NAC6myc-a-Pol2-AR015_chr03-604	chr03	29452190	29452346	ACAAACAGATCCTGATGTACGCACAGGTTAATAGCCACCACCAAATGAATAGAGAACAAAAAAAAAAAAGCATCACAAATCCACAGGGAAAAAAAACGAATGCCTCTGCATCTCTGATCTCTACGTCGCAAATCGAATAACAGTGAACCCGACCAC	23.3	0.941			Os03g0724600	Conserved hypothetical protein.	intron (Os03g0724600, intron 1 of 1)	3:29451628-29453273(-)	1252	Os03g0724600	4333957	Os.59160	NM_001057658	Os03g0724600	protein-coding	3	29451126	29453520	-		Os03g0724600 protein [Source:UniProtKB/TrEMBL;Acc:Q0DP01]	non-overlap						2.26782	5.71311	4.65178	0.726292	0	7.41564	0.391752	1.80141	0			-1.64269	-		1.39198	0.141406		1.33297
NAC9myc-a-myc-AR007_chr03-85	chr03	29452164	29452344	CCACTATTTCAACAAGATTGCTAGCAACAAACAGATCCTGATGTACGCACAGGTTAATAGCCACCACCAAATGAATAGAGAACAAAAAAAAAAAAGCATCACAAATCCACAGGGAAAAAAAACGAATGCCTCTGCATCTCTGATCTCTACGTCGCAAATCGAATAACAGTGAACCCGACC	36.3	0.92			Os03g0724600	Conserved hypothetical protein.	intron (Os03g0724600, intron 1 of 1)	3:29451628-29453273(-)	1266	Os03g0724600	4333957	Os.59160	NM_001057658	Os03g0724600	protein-coding	3	29451126	29453520	-		Os03g0724600 protein [Source:UniProtKB/TrEMBL;Acc:Q0DP01]	non-overlap						2.41901	5.71311	4.65178	0.726292	0	7.73806	0.783504	1.80141	0			-1.7358	-		1.39198	0.141406		1.23986
NAC10myc-a-Pol2-AR018_chr09-845	chr09	16766710	16766892	TTTTTAGGTCCTCCATGACCTCGCACCACCAAAGGACAGAACACGAAGTCGTATAGTAATATTTTTTGTGTCATCAAATTGTGATTCTGTCAATGGCGATGGGACCCGCGGGGAAGATTAGCAGCACGTAGTTGTTGTCACGACCCCCATGATTTGTGCATGATCGATGCATCATTAGATTA	38	0.717			Os09g0448500	Conserved hypothetical protein.	intron (Os09g0448500, intron 2 of 2)	9:16766709-16767183(+)	950	Os09g0448500	9266552	Os.83228	NM_001188934	Os09g0448500	protein-coding	9	16765851	16767815	+			non-overlap						1.81426	3.63561	0	2.54202	1.41835	5.31992	0.783504	0	8.24128			0.486596	-0.355165		1.54928	0.0727341		1.00282
NAC5myc-a-Pol2-AR014_chr02-1126	chr02	25584040	25584212	GCGACGCGCTCCACGTCCGGTCCGTGGACTCCACCGAGTTGGGCTCCCACGACGGCGTCCACGGGTTGCCGGAGACGCTGTTGCTCCCGGCGGACTCCTGCGGCTCGGTCTCGCCGCCGCCGCCGCGGATGTCCCCCCGTGGGGCGGTGGCGTGCCTCTTGTGCACGCCCGG	34	0.96			Os02g0638200	Similar to OSIGBa0115K01-H0319F09.22 protein.	promoter-TSS	2:25583097-25584135(-)	367	Os02g0638200	4330095	Os.74048	NM_001054067	Os02g0638200	protein-coding	2	25583503	25584493	-		Os02g0638200 protein [Source:UniProtKB/TrEMBL;Acc:Q0DZ92]	non-overlap						0.529159	4.28483	2.03515	3.9946	6.80808	0.644838	0	0	0			2.91628	3.68548		1.21011	0.330017		3.01747
NAC5myc-a-myc-AR005_chr02-527	chr02	6676414	6676570	aaaaccgccgagggacctaatctgcactggttttgatagttgagggactcttgtgtctggttttccagttgagggacgaaaatcggattcgttaacaagttaagggacctcaaataaacttattcTaaagtctaaaagaaaaattttggaactaaa	37.2	0.825			Os02g0219800	Tetraspanin domain containing protein.	promoter-TSS	2:6676118-6677218(+)	-626	Os02g0219800												non-overlap						1.36069	3.11624	2.61663	8.53393	0.851011	0	1.37113	0.900707	0			2.64887	-0.677093		1.43306	0.0299079		1.19546
NAC6myc-a-myc-AR006_chr09-997	chr09	17693811	17694011	CGAAGCCGTGCCGTGCCGTGTAGTTCCTGCCCGACCCAGCCGTCCAGCCTGCGTTCCCGTCACGTGGCACCAGAAAACTTCCCCCTCCGCTCCGCACGCTACGGACTCCCGACACCGACAAGAAACGAACCAACCGCGTGCGACACACACCGGCGCCCGCACGTACGTACGTGCGCAACCCGGCAACCGTAGGAGACTAG	25.3	0.792			Os09g0466300	Similar to FIP1.	promoter-TSS	9:17693162-17694262(+)	-251	Os09g0466300	4347314	Os.49550	NM_001069953	Os09g0466300	protein-coding	9	17694162	17695486	+		FH protein interacting protein FIP1-like; Os09g0466300 protein; cDNA clone:J033103F22, full insert sequence [Source:UniProtKB/TrEMBL;Acc:Q6YXH6]	non-overlap						1.58748	5.45342	0.436105	4.35775	1.70202	0.967258	0	0.600471	0			1.45685	0.100514		1.14631	0.436113		1.78043
NAC10myc-a-Pol2-AR018_chr10-252	chr10	23114086	23114268	TGCAAGTGGCAGTGGAGTAGTCATCAATTTTCCGTGGAGTATTGTATTTGTATGCTACTACCTCCATagttttgcactatttatgttcaacgtttgaccgtccgtcttatttgaaaaatttatgaaaaaattaaaaacatttagtcacacataaagtactattcatgttttattatctaata	47.1	0.945			Os10g0579500	Similar to ribosomal protein L35 containing protein.	promoter-TSS	10:23113698-23114776(+)	-376	Os10g0579500	4349515	Os.8501	NM_001072040	Os10g0579500	protein-coding	10	23112003	23113801	-		Os10g0579500 protein [Source:UniProtKB/TrEMBL;Acc:Q0IVC0]	non-overlap						0.604753	1.68796	3.48884	2.54202	0	0	2.74227	1.05082	9.78086			2.07156	-		1.27496	0.0611902		1.48087
NAC9myc-a-Pol2-AR016_chr12-3033	chr12	2995147	2995293	gccacgtaagcgccacgtcaatgccacgtgggacggagacctagtcaaaccagccacgtaggcgccacatcagccaaaaccgctatccaaaccgtcttaggaccttatgtgcactggatttctaagttgaggggcgcgttttatcc	32.3	0.971			Os12g0160100	Conserved hypothetical protein.	promoter-TSS	12:2995185-2996285(+)	-965	Os12g0160100												non-overlap						1.43629	2.85655	0	9.62336	1.84386	1.93452	6.46391	1.20094	1.81127			2.7442	0.360381		1.16777	0.278057		0.99193
NAC10myc-a-Pol2-AR018_chr10-2613	chr10	9973178	9973360	AGTGTAAGTAGATATATATATCTATAATAATTTAAAACAGAGCAGGGATGGTGGTGAATCTATGACCATCCCAACCACAAACTTCCTACTTTCTAAGTAAAAGAAAAGGATAGCGTGGGGTCAGAGGATCTACATGTCAACCACTTGGTACTAATTCCACCACTATTTTGGAAAAGGAAAAA	22.6	0.926			Os10g0340100	Conserved hypothetical protein.	promoter		-1015	Os10g0340100	9267949			Os10g0340100	protein-coding	10	9974284	9976309	+			non-overlap						0.907129	0.519373	0.436105	2.90517	1.70202	1.93452	0	2.70212	4.52818			1.67924	0.907869		3.04359	0.0484826		-0.804536
NAC9myc-a-Pol2-AR016_chr01-1097	chr01	37794538	37794684	CGGACAACCACACCCTCGCCCAGCTCGACCCGTTGGCATCATCAACGAGCCATCACTCGCACCCTTGTTGTCAAATGGTCCACAAGTGCTACTGCTGCTCCTCTCCGCTGCCTCCTCCCAGTCATGTTGCTCATTCTCGAGTTGTC	24.5	0.962			Os01g0871600	Similar to Peptide transporter PTR2-B.	promoter-TSS	1:37794606-37795706(+)	-995	Os01g0871600	4324944	Os.32686	NM_001051474	Os01g0871600	protein-coding	1	37795606	37797741	+		OSJNBb0008G24.12 protein [Source:UniProtKB/TrEMBL;Acc:Q7F2J8]	non-overlap						1.13391	0.77906	1.45368	2.72359	0	5.96475	4.8969	2.85224	0			1.2642	-		2.49115	0.0402633		-0.541502
NAC10myc-a-myc-AR012_chr03-262	chr03	3151628	3151800	AGTACTTGACCAGTGACACACTGACACCTAGTGGCTACTTGTCCGAAGAAATTTTAACTCCAAGCTCGAGAAATCCACACCCAAAAAGATCTCAATTTTTGTAGTCTGATGATTTGATGACCAGATGAAACCAGGTTTCTGAACAAGCTGAGCTAGGAATCCTGCAGCTGGG	31.5	0.75			Os03g0158800	Similar to P69C protein.	promoter-TSS	3:3150773-3151873(+)	-59	Os03g0158800	4331686	Os.5657	NM_001055560	Os03g0158800	protein-coding	3	3151773	3152850	+		Os03g0158800 protein [Source:UniProtKB/TrEMBL;Acc:Q0DUZ9]	non-overlap						1.43629	0.259687	0.581473	3.9946	0	3.70782	0	7.05554	0.543381			1.47571	-		1.67951	0.0127696		-2.4675
NAC9myc-a-Pol2-AR016_chr02-8357	chr02	7515439	7515585	tttgtggttcgaggaccgatattgtaactcgatgacaagttgagggaccttgggtgtactttttccAAAAAGAAGTCATGTTTTGTTCATTGGAAGTTCATTTTGGTGGGGATTGGGCCTGGATTTGGGCTCCCTAAAGTCTCTCT	21.5	0.936			Os02g0232900	Similar to NOD26-like membrane integral protein ZmNIP1-1.	TTS (Os02g0232900)	2:7515238-7516338(-)	3719	Os02g0232900	4328814	Os.2678	NM_001052910	Os02g0232900	protein-coding	2	7516238	7519231	-	NIP1-1	Aquaporin NIP1-1 [Source:UniProtKB/Swiss-Prot;Acc:Q40746]	non-overlap						1.20951	2.72671	5.52399	0	1.84386	4.51387	4.30927	2.10165	0			-	0.608309		1.65156	0.00926148		1.17274
NAC10myc-a-Pol2-AR018_chr03-1099	chr03	325351	325533	ttttccttcttcttctcttctcggctaggccgagcccagcttgtgctgcctcgcaccaaacccgtgccgccttgcgcccagctcgtgccagcccacgcatgccacacgctcgcatgcgcacgcacgaggccgatcgaccgacgaatgcccggacgacacctccagcttcccgcctccataac	24	0.877			Os03g0105401	Hypothetical gene.	TTS (Os03g0105300)	3:324760-325469(+)	783	Os03g0105401												non-overlap						0.37797	0.908903	0	1.81573	0	1.6121	1.76288	0.600471	5.52438			2.2642	-		1.36668	0.0128704		1.26585
NAC9myc-a-myc-AR007_chr04-1108	chr04	20903155	20903335	AATGTTTTTTTCTCTCTCTCCCTTCTAAGCAAAATAATAATCATTTTATTCTAGGTATGCGATATCTTCTCATATATTTATGtggcggtatgtcatgagatccttcaaccagacctgccgaaaccatgcaaccagtaagggttcaagcccaagacgtcaagttcatcgggggcgaagccc	26.6	0.71			Os04g0422700	Similar to H0525E10.17 protein.	TTS (Os04g0422600)	4:20902760-20903860(+)	2084	Os04g0422700	4335839	Os.87774	NM_001059327	Os04g0422700	protein-coding	4	20904166	20905329	-		Os04g0422700 protein [Source:UniProtKB/TrEMBL;Acc:Q0JD81]	non-overlap						1.2851	3.63561	0.290736	1.81573	0.992846	6.7708	5.87628	1.05082	0			0.498669	-0.372239		1.5147	0.0657176		1.50032
NAC6myc-a-myc-AR006_chr11-392	chr11	16214481	16214681	gtcttgtgggtgaagttgtacacctcttatcagagtaaaactattcgaatagccgtgtccgcggttattgggcggtcaaccagctcaccatgattagtctcaccttaataatttgccttaatgaactggtgtagttcatgtggttttggtttgggcctgtcgcaacgtggtttagcattggacaatgatgatattaatac	32.5	0.706			Os11g0471200	Conserved hypothetical protein.	TTS (Os11g0471300)	11:16213948-16215048(+)	1805	Os11g0471200	4350490	Os.52413	NM_001074408	Os11g0471200	protein-coding	11	16205716	16216386	-		Os11g0471200 protein [Source:UniProtKB/TrEMBL;Acc:Q0ISS6]	non-overlap						1.13391	6.62201	0.872209	0	3.97138	4.19145	0	0	2.08296			-	1.80833		3.82521	0.0171476		2.54596
NAC10myc-a-Pol2-AR018_chr05-4958	chr05	5743664	5743846	CACTAACCTTGGCCGGATGAAGCTGGACTCGCAGCTCATGCTGACATTGGCTTCGTTCCAGATGGGTTGAGAGTGGATCAGAGAGGAGGAGGAAGCATCAGCGCCATCGGGAGCATACCAGGGAGGGCGGTCGGCCGAAGTCGCTGCCGTCGCCCAACAGCCGCCTTCTCTGTACTAGTGCC	23.5	0.971			Os05g0193600	Conserved hypothetical protein.	3' UTR (Os05g0193600, exon 1 of 1)	5:5743106-5743946(-)	520	Os05g0193600	9267853	Os.52086	NM_001187330	Os05g0193600	protein-coding	5	5743005	5744275	-			non-overlap						1.13391	2.59687	0.581473	0.726292	1.98569	1.28968	0	2.25177	6.15832			-0.642687	0.808333		1.26534	0.112582		1.19546
NAC9myc-a-myc-AR007_chr01-1549	chr01	41140247	41140427	TCGCCGACTCGCCGGAGAAGGGGTTGTACGGGTGGGCGGTGCACTTGCACCGGAACGGGTCCTCGACGTCGGCGCGGCCATAGCCATTGTGGGGGCATCCCGGCGGGTGGTAGCTGTGCGCGTGCATGCAGAAGTGGTGGTGGCACTCCAGCGTCGGGTGCGCGGCGGCGCACGACATCC	29	0.818			Os01g0937050	Peptidase aspartic, catalytic domain containing protein.	exon (Os01g0937025, exon 1 of 1)	1:41139456-41140429(+)	292	Os01g0937050	9267890	Os.18185	NM_001185803	Os01g0937050	protein-coding	1	41139355	41140629	-		Os01g0937050 protein; Putative xylanase inhibitor [Source:UniProtKB/TrEMBL;Acc:Q8S1V1]	non-overlap						0.604753	2.07749	1.74442	0	1.27652	5.80355	0	1.35106	0			-	1.07779		1.22199	0.0200295		1.78043
NAC10myc-a-Pol2-AR018_chr04-1793	chr04	6306622	6306804	cgtcaacgcgcagccgcgggttcgcgcagctgttcccgtcgcctcgaggcgaatccggctgagctactgcgccaccagcttcgcctcaccatgctctccaaaacgccccaagaatccctcagaaccgtgcagcgaggagggagatcgaccaccgtcttctccaactccgatctagcgcctcc	25.4	0.709			Os04g0192350	Similar to H0124E07.4 protein.	exon (Os04g0192350, exon 1 of 3)	4:6306474-6306826(+)	340	Os04g0192350	9272220	Os.80215	NM_001186850	Os04g0192350	protein-coding	4	6306373	6309477	+		OSJNBb0033G08.6 protein; Os04g0192350 protein [Source:UniProtKB/TrEMBL;Acc:Q7XSE8]	non-overlap						0.982723	4.54452	0	2.54202	0	0	0	2.10165	5.07156			1.37112	-		1.16872	0.0701697		2.20927
NAC9myc-a-myc-AR007_chr04-1187	chr04	31039499	31039679	TCGACCAACCAGAAATCAATTTGTCATGAATAATTAAATATTTCTGAAACTAAACAGGCCATGTCATTCCAATGAAGAAATCATGGCCTTGGGTGTGAGAGATTTTAGTAGCTCTCAGTTTATTTTCCAAGAAGAGCTGCAGCAACTCAACAGGTATGTACATCTGACATTTATTGCTCT	39.5	0.942			Os04g0612100	Conserved hypothetical protein.	exon (Os04g0612000, exon 8 of 11)	4:31039557-31039652(+)	3992	Os04g0612100	4336963	Os.51099	NM_001060378	Os04g0612100	protein-coding	4	31041248	31043581	-			non-overlap						0.37797	3.11624	1.16295	3.26831	1.70202	7.89927	2.15464	1.50118	0			3.1122	2.1709		1.02377	0.381521		3.04346
NAC6myc-a-myc-AR006_chr09-2262	chr09	14194651	14194851	TGGATGGCCAGCACCGGGATCCACACCGACAGCCCCCGCGGCAGCCGGAGGCCGCCGAGCTGGATGTCCTCGAACGCCATCCGCGGCAGCAGCGTCGCCGGCGGGTACAGCCGCAGCGTCTCCTGGATGATCATCTGCAGCTGCAAGAAAAAGATTCTCATCATCATGACATCATCAATGGCGGCGCCCAAGCAATGCCG	23.4	0.837			Os09g0403300	Similar to cytochrome P450.	exon (Os09g0403300, exon 5 of 5)	9:14194330-14194791(-)	1859	Os09g0403300	9269428	Os.81210	NM_001188894	Os09g0403300	protein-coding	9	14194229	14196610	-			non-overlap						1.20951	4.8042	0	0	1.13468	1.12847	1.37113	3.90306	0.815072			-	-0.0921309		1.56958	0.0729193		1.98988
NAC10myc-a-myc-AR012_chr10-107	chr10	21786171	21786343	ATTTGCTTGAGCTAGTAGCTGCTCGTGAGCTGTGCACCAATGGCGTCGTCCAGGgcgtcggcttcctgtgccctcttcctcgccctcaacctcctcctcttcgccatcaccaccgcctgcccgtcctgcggcagcggcggcggcggcggccatggccattacggtggcggcg	24	0.947			Os10g0554800	Plant lipid transfer protein and hydrophobic protein, helical domain containing protein.	exon (Os10g0554800, exon 1 of 2)	10:21786216-21786498(+)	142	Os10g0554800	4349341	Os.7567	NM_001071875	Os10g0554800	protein-coding	10	21786115	21787034	+			non-overlap						1.13391	2.85655	0	3.63146	0	2.90177	0.195876	5.40424	0.362254			1.67924	-		1.26542	0.264169		1.33297
NAC10myc-a-Pol2-AR018_chr11-1484	chr11	24039180	24039362	AAGGTCTACGAGGTTGTGCAGAAAGAGGCCAGCAGTGCCATTTCTGGTTGCAAATCCATGGCAGACATCTACAGAAACCTGACAAGGATGGCAAGAACTCCGGACGGGAGTGAAGGCAGGTCGATAGTCAAGATGGGCGCGCAGCTGGCGGAGCAACTGAGGCTGGCGTACGGcgacgacga	19.5	0.694			Os11g0617800	Similar to OSIGBa0140A01.4 protein.	exon (Os11g0617700, exon 1 of 1)	11:24037503-24039493(+)	-1742	Os11g0617800	9272268	Os.74320	NM_001189724	Os11g0617800	protein-coding	11	24041013	24045398	+			non-overlap						1.43629	3.76546	0	5.26561	0.56734	5.48113	0.195876	5.40424	4.16592			1.87426	-1.34006		1.2741	0.0713675		1.39048
NAC6myc-a-Pol2-AR015_chr11-51	chr11	24041075	24041231	AAATGGGCCTGAGTTGGGTTGGATATGGAAAACCCGCCTTTCCACCAAAAAATATGGGCCTGGATTGGCTGCCAACGTGGGTCCTATACTTCCTTCATCGCCGGAGGCGCCGCCGTGCCGGTGACCGGCGGGCGGCGGCGATGGGGGCGAGGCGGA	33.4	0.963			Os11g0617800	Similar to OSIGBa0140A01.4 protein.	exon (Os11g0617800, exon 1 of 3)	11:24041114-24041464(+)	140	Os11g0617800	9272268	Os.74320	NM_001189724	Os11g0617800	protein-coding	11	24041013	24045398	+			non-overlap						0.226782	2.07749	7.41378	0	0	4.83629	0	0.600471	2.08296			-	-		1.2741	0.0713675		3.19546
NAC6myc-a-Pol2-AR015_chr04-859	chr04	33510443	33510599	tttagatcctcaaacttgttcgaccgtgtcatcccgatccctaaacttgcagatcactcgtttagatcctccaacttgttcagttgtgtcaccccgatctctaaacttggatttgaatatcatctgggttaaatagaacggtctaaagactttata	25.4	0.802			Os04g0656800	Similar to Peroxidase precursor (EC 1.11.1.7).	intron (Os04g0657000, intron 2 of 3)	4:33507956-33515958(-)	-4409	Os04g0656800	4337259	Os.89292	NM_001060655	Os04g0656800	protein-coding	4	33500008	33506112	-		Os04g0656800 protein [Source:UniProtKB/TrEMBL;Acc:Q0J9F3]	non-overlap						0.226782	1.42828	12.5017	3.63146	0.709175	0.322419	0.391752	2.40189	1.44902			4.00117	1.64483		1.25476	0.0711745		2.6549
NAC5myc-a-Pol2-AR014_chr11-261	chr11	5264252	5264424	ttacctgacaattcaggggcccgaacctgtataaaaatcctcgtccccatctcttttacctcgatctctcatataccctggtatcaacgatccccatactatgcaaatactggaatcgcgacatcaaacgtcgatagtggcgcgccaggtagagggtttttggtgcttcaag	24.8	0.769			Os11g0204100	Hypothetical conserved gene.	intron (Os11g0204100, intron 2 of 2)	11:5260501-5265348(-)	1730	Os11g0204100	9272387	Os.57200	NM_001189487	Os11g0204100	protein-coding	11	5258104	5266068	-		Os11g0204100 protein [Source:UniProtKB/TrEMBL;Acc:C7J8S6]	non-overlap						0.831535	2.59687	0	0	5.53157	4.83629	0	3.90306	0.543381			-	2.73384		1.08298	0.495303		1.64292
NAC9myc-a-myc-AR007_chr07-586	chr07	27006233	27006413	TGCGTGGTGACCCAAACCTTGACGCGCAGAACACAAGCTGTACACTACCACTTCTCTAATTCTTTAAGTACAAACCAACACGTAGCACCACCTACCTAAGCTTTAGCTTCCTCTCACATTCCACTCCTCACATATATATATATACCACATTGTTGTCATGGCACGGCTCCTACTCCAATC	31.4	0.83			Os07g0646800	Similar to Avr9/Cf-9 rapidly elicited protein 231.	promoter-TSS	7:27005623-27006723(+)	-300	Os07g0646800	4344105	Os.34356	NM_001067000	Os07g0646800	protein-coding	7	27006623	27008473	+		Os07g0646800 protein; Putative glycosyltransferase; cDNA clone:J023110G08, full insert sequence [Source:UniProtKB/TrEMBL;Acc:Q8LIF5]	non-overlap						0.907129	1.55812	1.74442	2.36045	1.13468	7.09322	0	1.95153	1.44902			1.37968	0.322907		1.86759	0.0409379		0.780426
NAC9myc-a-Pol2-AR016_chr05-6968	chr05	18430201	18430347	CATCTCGTATCAAAATCACAAATCAACACAAATTAGCAACACAATTAGCACTGGTTTAGCTAGCTAGCTGAGAGCTACTGTGATTAAGTGAGGAGAAAACGTGCTGGTTGGTGGAGGGATATATAGGCGGGGAGAGGGGTGACACG	32.3	0.971			Os05g0381400	Similar to ABA induced plasma membrane protein PM 19.	promoter-TSS	5:18430190-18430550(-)	16	Os05g0381400	4338635	Os.16538	NM_001061933	Os05g0381400	protein-coding	5	18429433	18430290	-		Os05g0381400 protein; Putative plasma membrane associated protein; cDNA clone:J033081F22, full insert sequence [Source:UniProtKB/TrEMBL;Acc:Q6L4D2]	non-overlap						1.13391	0.908903	2.03515	2.90517	11.3468	2.74056	6.46391	4.80377	0			1.35731	3.32291		1.88846	0.0429236		-0.319109
NAC5myc-a-Pol2-AR014_chr05-82	chr05	18430154	18430326	AGATTCAGCACCAGCAGCGGCGCGATCATCGTCCTCCCTACTCCGGCCATCTCGTATCAAAATCACAAATCAACACAAATTAGCAACACAATTAGCACTGGTTTAGCTAGCTAGCTGAGAGCTACTGTGATTAAGTGAGGAGAAAACGTGCTGGTTGGTGGAGGGATATATA	56.7	0.805			Os05g0381400	Similar to ABA induced plasma membrane protein PM 19.	promoter-TSS	5:18430190-18430550(-)	50	Os05g0381400	4338635	Os.16538	NM_001061933	Os05g0381400	protein-coding	5	18429433	18430290	-		Os05g0381400 protein; Putative plasma membrane associated protein; cDNA clone:J033081F22, full insert sequence [Source:UniProtKB/TrEMBL;Acc:Q6L4D2]	non-overlap						1.20951	0.77906	2.03515	2.90517	11.3468	3.06298	6.46391	4.80377	0			1.2642	3.2298		1.88846	0.0429236		-0.634611
NAC5myc-a-myc-AR005_chr07-223	chr07	5312417	5312573	gatggacgcgagcaacggcggcggccgtggagggcgaggatggcgttcacggcggatgcatgcgaggatggtgagagggatacgagcgacggcagtggccgcgtaggacgcggtcgacggccacggcggaggtgggcgacaatggcgagatggacg	32.7	0.947			Os07g0198300	Bifunctional inhibitor/plant lipid transfer protein/seed storage domain.	promoter		-1333	Os07g0198300	4342656	Os.9151	NM_001065660	Os07g0198300	protein-coding	7	5313828	5318057	+		Lipid transfer protein-like; Os07g0198300 protein; cDNA clone:006-201-F08, full insert sequence [Source:UniProtKB/TrEMBL;Acc:Q6Z387]	non-overlap						0.37797	0.649217	0.872209	6.53662	0	3.06298	0	3.15247	0			4.1122	-		1.51776	0.00084133		0.780426
NAC5myc-a-Pol2-AR014_chr11-106	chr11	358964	359136	TCCACAGTCCATCCCACCCGTTGCTTTGGCTTCTCTCCCCAACATTATTAAACACAACAAAATCTCCTCCTTAAAAAACGACGACAAAAGAAAAAAAAAAGAAGTAGCCGTTAGTTGGTAGTGGGGGCCATCGCCGTCGCCACATGACAGCATTCGTAGTGGTCAGTACTCT	34	0.765			Os11g0107700	Similar to Leucine Rich Repeat family protein, expressed.	promoter-TSS	11:358631-359731(+)	-262	Os11g0107700	4349565	Os.47316	NM_001072079	Os11g0107700	protein-coding	11	359312	362626	+		Leucine Rich Repeat family protein, expressed; cDNA clone:002-138-G09, full insert sequence [Source:UniProtKB/TrEMBL;Acc:B7F2I6]	non-overlap						0.907129	1.55812	4.07031	1.9973	8.51011	2.25693	0.195876	2.25177	0.905635			1.13867	3.2298		1.43884	0.0814404		0.780426
NAC10myc-a-myc-AR012_chr12-231	chr12	25998044	25998216	GCTCGGATACGTCCCGAAATTTTCGCGCGCTCGCTGTAGAATGCCTTAGCCGAGCCGTTGGGCCCCACCTGCCAGTCGGAGCGATGATATCTCCGCCGTCCGATCAGGCGATCACGCGTGGATCGGACGGCTCGTGGAGCAGCAAGAGGAGCCACACCGATGAGCGCGCCGG	37.5	0.772			Os12g0613600	Remorin, C-terminal region domain containing protein.	promoter-TSS	12:25997472-25998134(+)	-297	Os12g0613600	4352782	Os.57136	NM_001073797	Os12g0613600	protein-coding	12	25998427	26001637	+		Os12g0613600 protein; Remorin, C-terminal region family protein, expressed; cDNA clone:002-174-F01, full insert sequence [Source:UniProtKB/TrEMBL;Acc:Q2QM86]	non-overlap						0.982723	0.908903	0	3.08674	2.26936	4.67508	3.13402	7.65601	0.543381			1.65123	1.20743		1.26388	0.0144411		-0.112659
NAC10myc-a-myc-AR012_chr03-460	chr03	3216144	3216316	AAAGGCGGCCACTCACCGGGCCGATCAATCATCCCATCCTGTTGCAGGGATATTTGAAACATCACACCATTCAGGAGGAAAGGAGTACTTCGCTGCATACGCATCTTGGAGTTTGTTGTCCTTGGCTGGACATTGCTCAGGCTGTACGCCATCTTGCTCAACATGTTCCTCT	27	0.75			Os03g0160502	Non-protein coding transcript.	promoter-TSS	3:3215178-3216278(+)	52	Os03g0160502												non-overlap						1.20951	0.519373	0	5.08404	0	2.57935	0.195876	5.8546	0			2.07156	-		1.06282	0.538662		-1.21957
NAC5myc-a-Pol2-AR014_chr03-317	chr03	16135148	16135320	attcacgtggcatagatccaattaaccctTAaaaaaaacgcaccgtttagcagtttaaaaagcgtgcgcgtggaatacgatagggagcggttaggaacccaatgctccaaacacagccTTAACCTGAATAAAGTTGAGTGCATTTGGATGTTATGTTCATGTTTGATTTCTA	48.2	0.8			Os03g0398600	Hypothetical conserved gene.	promoter-TSS	3:16135091-16136191(+)	-857	Os03g0398600	9266419	Os.98643	NM_001186536	Os03g0398600	protein-coding	3	16136091	16137159	+		Putative ring-H2 zinc finger protein; Zinc finger, C3HC4 type family protein, expressed [Source:UniProtKB/TrEMBL;Acc:Q84MU8]	non-overlap						1.73866	3.24608	3.1981	10.5312	6.80808	6.12596	0	6.60518	0.905635			2.59862	1.96927		1.13918	0.603536		0.900721
NAC5myc-a-myc-AR005_chr06-536	chr06	8981471	8981627	TATGGGAGGAAATGCGAGGAGGAGGAGGAAGAGGTGGCCATTTGAGGACAAGTAAAGAAGGTTCAGAAAACACCAAAGAATCCGGCCTCTTTTTGGGCCCTGCAGTTGTCGCTCTCCGGGGGAAAAAAATGTGGGCAAGAGAGAGTGAGACAGTGA	50.8	0.922			Os06g0269300	Six-bladed beta-propeller, TolB-like domain containing protein.	promoter-TSS	6:8981533-8982633(-)	-63	Os06g0269300	4340723	Os.50610	NM_001063891	Os06g0269300	protein-coding	6	8977349	8981633	-		NHL repeat-containing protein-like; Os06g0269300 protein; cDNA clone:J033117I22, full insert sequence [Source:UniProtKB/TrEMBL;Acc:Q5Z6M0]	non-overlap						2.26782	1.29843	1.01758	10.7128	2.8367	6.93201	0	4.65365	1.35845			2.23996	0.322907		-1.00852	0.963263		-0.804536
NAC9myc-a-Pol2-AR016_chr12-2801	chr12	20041800	20041946	gtcatgctaccttatgccataaggcagggtatagaatcccatctgaatactaccttatatagattaggaaactgaagacttgtctggctaggttttcctctttgtaaccctagcctccaacttaaataaggtgggcagggagcccc	28.4	0.881			Os12g0515800	Hypothetical conserved gene.	promoter-TSS	12:20041293-20042393(+)	-420	Os12g0515800	9268392			Os12g0515800	protein-coding	12	20042293	20043043	+		Expressed protein; cDNA clone:J013098I09, full insert sequence [Source:UniProtKB/TrEMBL;Acc:Q2QPV9]	non-overlap						1.66307	2.9864	0	3.9946	0	3.22419	6.1701	3.30259	2.53578			1.2642	-		-1.20789	0.414257		0.844557
NAC10myc-a-Pol2-AR018_chr10-3263	chr10	20898461	20898643	TCGCTACTCTCATTCAGTCACTTACTCACAGTCTCACACCAGTGGCCTGAATCAGTAGCAGATTAGCCGTTGCAAGGTGGCTCTGTACATGTTCTTGCTGAAAATATAACTCCACTTGACTGAATCATAGCCTTATCTTCCGGACCTGCATGTGTAGATCTCACTAGTTTTTTCACACATCA	27.2	0.968			Os10g0536700	Similar to Peroxidase 1.	promoter		-1580	Os10g0536700	4349241	Os.5099	NM_001071707	Os10g0536700	protein-coding	10	20900132	20902329	+		Class III peroxidase 128; Os10g0536700 protein; Peroxidase family protein, expressed; Putative peroxidase [Source:UniProtKB/TrEMBL;Acc:Q8W2X2]	non-overlap						1.36069	2.20734	2.90736	7.62606	0	2.90177	2.0567	4.05318	5.43381			2.4866	-		1.22869	0.0625943		0.697964
NAC10myc-a-Pol2-AR018_chr01-153	chr01	24612452	24612634	AGGGGTTGAACTGAACTAATTTCGCGTAGAATTTTTTCGGGTGGCTAATTAATGCGGTTTGGTTCGGAGAATGGCTTTAAATGTTTGCCGGATTTTGGTAGCAGTAGCAAGAACCCCGTCTTAATTACGCTCGCCGATTCGCTTTGAATGCTTGATTGAGTTTAGAATATATAAATGGCCTC	41.7	0.78			Os01g0618700	Lipase, class 3 family protein.	promoter		-1688	Os01g0618700												non-overlap						0.982723	0.259687	2.03515	2.54202	0.56734	3.86903	0.391752	6.7553	9.23748			1.37112	-0.792571		1.01117	0.924812		-1.92001
NAC10myc-a-Pol2-AR018_chr03-145	chr03	33171181	33171363	GGCGCAAGCCGGAGTACATGCGCGCCAAGTGGCTGTCCCCGCACGTCCGCTCCGGCGACAAGGCCGCCGCCGCCGCTAAAACTGTGACGTCCACTACGTCGGCGACGGCGACGCCGGTCTCGGCGGCGAGCTTCTCCGGCGCGTTCGAGCTCCTGTTCGATAGGAAACAGAGCGGGGAGATC	25.8	0.841			Os03g0796600	Non-protein coding transcript.	promoter-TSS	3:33168846-33169946(+)	-364	Os03g0796600	4334422	Os.10490	NM_001058091	Os03g0796600	protein-coding	3	33169846	33172084	+		Os03g0796600 protein; Uncharacterized plant-specific domain TIGR01615 family protein, expressed; cDNA clone:001-114-G01, full insert sequence [Source:UniProtKB/TrEMBL;Acc:Q10C31]	non-overlap						0.529159	0.259687	1.16295	3.26831	0.56734	3.3854	0	2.552	5.25269			2.62677	0.100514		-1.52396	0.594858		-1.02693
NAC5myc-a-myc-AR005_chr04-103	chr04	11719836	11719992	attCAACCCCCCACCCCCACCCTCAAACCGAGCACACACAAAACCCCTCTCCATATCCTCCGCTGAAAAAAAAAAGATCTCTTTGATTGGAAAAAAAAATTCTCTTCATTGGGAAAACTCTATTCATCCATTAAAAgatatcccctcgtttttact	57.2	0.971			Os04g0277400	Membrane bound O-acyl transferase, MBOAT family protein.	promoter-TSS	4:11719537-11720637(+)	-623	Os04g0277400	4335356	Os.87968	NM_001058890	Os04g0277400	protein-coding	4	11720537	11721804	+		OSJNBa0009K15.16 protein; Os04g0277400 protein; cDNA clone:002-152-C03, full insert sequence [Source:UniProtKB/TrEMBL;Acc:Q0JEG8]	non-overlap						0.907129	0.77906	0	11.4391	0	4.83629	5.48453	9.75766	0.181127			3.65652	-		1.20405	0.0794608		-0.219574
NAC10myc-a-myc-AR012_chr05-385	chr05	8368632	8368804	agaggcacagcaaatgatccatttaatttctattacattcatgactcgtaccaattcaggtcacagaagaatatcggcttgtacctgaaaccttatacctcacagtcaattacattgaccggtatctctcgagcaaggtgatcaatcggcggaaaatgcaattacttggtgt	25.5	0.756			Os05g0237100	Cyclin, C-terminal domain containing protein.	promoter-TSS	5:8367767-8368867(+)	-49	Os05g0237100	4338177	Os.14260	NM_001061525	Os05g0237100	protein-coding	5	8368767	8370280	+		Putative uncharacterized protein [Source:UniProtKB/TrEMBL;Acc:B9FNE1]	non-overlap						1.51188	1.81781	5.52399	6.7182	0	9.18895	0	5.55436	2.89803			2.15173	-		1.249	0.0255997		0.265853
NAC9myc-a-Pol2-AR016_chr07-1787	chr07	24518427	24518573	CTCCCCAATGACCCTGAGAGAGACGAACATGAAAGCAACCACACACAATTTAGTCATGATTCATCAATTAATCAAGATGAATTAATATGTAATAATCAAGATTTTTTTTGGTCACACGTACTCTTTGAGCTTGATCTCGATCTCTG	22	0.964			Os07g0601000	Similar to NADPH HC toxin reductase (Fragment).	promoter-TSS	7:24517607-24518707(-)	-793	Os07g0601000	4343821	Os.20078	NM_001066734	Os07g0601000	protein-coding	7	24515344	24517707	-		Os07g0601000 protein; Putative NADPH HC toxin reductase [Source:UniProtKB/TrEMBL;Acc:Q7X7U5]	non-overlap						0.831535	1.42828	1.01758	3.63146	0	1.93452	5.28865	3.75295	0.905635			2.1267	-		1.13668	0.366472		0.780426
NAC5myc-a-myc-AR005_chr02-678	chr02	30396997	30397153	GTTGCACACGGCAACATGAAAAATTATTCCAGCGGCTGTTATTAGTAAAATCGTTCTCTTCTTATAGCAAGGAATAGAAGTTGTGCAGACAGGATATACATATGTAGATAAGATTCACCGGAACCAACAGCATGACACCCTAGTACGAGAGTGACA	48.1	0.784			Os02g0730000	Mitochondrial aldehyde dehydrogenase ALDH2a.	promoter-TSS	2:30396546-30397646(-)	-346	Os02g0730000	4330612	Os.313	NM_001054545	Os02g0730000	protein-coding	2	30392547	30396729	-		Mitochondrial aldehyde dehydrogenase ALDH2a; Os02g0730000 protein; Putative mitochondrial aldehyde dehydrogenase ALDH2a; cDNA clone:J033042M19, full insert sequence [Source:UniProtKB/TrEMBL;Acc:Q9LRI6]	non-overlap						1.81426	2.59687	2.32589	10.5312	0.28367	4.19145	0	3.30259	0			2.53722	-2.67709		2.73895	0.00235972		0.517392
NAC9myc-a-Pol2-AR016_chr01-2828	chr01	23885744	23885890	CCCGCCGCGCCGTCGGCCTCCGCTGGTGTTGGAACTTCTGTACTCGAGTCTAGTAGTACAGGGCAATGCAGATTGCAAAGGAATAAATACATTTTTTTTCTTCTTCTTGGGAATTAATGCTTTTAAGGAGTAAATCTTTTTCCAAT	61.7	0.984			Os01g0606166	Conserved hypothetical protein.	promoter		-1084	Os01g0606166												non-overlap						0.604753	0.129843	0	4.35775	4.53872	3.22419	12.3402	0	0.905635			2.84917	2.90787		1.45939	0.0172464		-2.21957
NAC10myc-a-Pol2-AR018_chr02-118	chr02	1161571	1161753	ctaattagtccgtgattagccataagtgctacggtaacccacatgtgctaatgacggcttaattagactcaaaagattcgtctcacggtttcccggcgagttctgaaattagttatttcattcgtgtccgaaaaccccttccgacatccggtcaaacgtccgatgtgacacccaaaaatttt	37.6	0.795			Os02g0122100	Similar to JHL05D22.13 protein.	promoter-TSS	2:1161134-1162234(+)	-472	Os02g0122100	9267985	Os.58947	NM_001185850	Os02g0122100	protein-coding	2	1162134	1165062	+		Os02g0122100 protein; Putative caffeine-induced death protein 1 [Source:UniProtKB/TrEMBL;Acc:Q6ZH89]	non-overlap						1.51188	1.29843	7.26841	8.7155	0	4.03024	0	0.600471	9.96199			2.52724	-		1.458	0.0376746		-0.219574
NAC9myc-a-Pol2-AR016_chr02-7311	chr02	15498543	15498689	GCATTCTGATCGTCTGGTTCTTGTGCTTCCATGGGCTGTAAATTTGACAGGAGTTCCATTAATAGTGAGAAGGGCTTTTAGGAAGGCATTTCATTAGTCATTGTCTATTAACGGCAGGTGTTGGTTACTTCGATTCACTATCTACA	35.3	0.774			Os02g0462200	Conserved hypothetical protein.	promoter-TSS	2:15498339-15499439(-)	-177	Os02g0462200	4329305	Os.79904	NM_001053333	Os02g0462200	protein-coding	2	15496218	15498439	-		Os02g0462200 protein; Putative uncharacterized protein OSJNBa0035A24.3; Putative uncharacterized protein P0644G05.36; cDNA clone:J023136H13, full insert sequence [Source:UniProtKB/TrEMBL;Acc:Q6K4Z1]	non-overlap						1.05832	1.03875	1.74442	2.17887	1.98569	3.54661	7.05154	0	3.62254			1.04181	0.907869		3.04536	0.0250761		-0.0269287
NAC9myc-a-myc-AR007_chr03-1021	chr03	2564690	2564870	CGCATGCACGAGAGACACCGGGTGTGGCCGGTGGCGAGTTGGCAACACATGGGGATATTTTTTTTTTCTTTTCTTGTTTCTCTCGCTTTCTCTTTCGAGTGAGTCACGAATGTGATCGTGTGAGGCTGTGCTCACCCCTCCGGATTTGCCATATTACGGTTATCGGTGAAGTTTCTAGAG	34.7	0.754			Os03g0146100	Similar to Tonoplast intrinsic protein (TIP1;1)	promoter-TSS	3:2564543-2565643(-)	-1363	Os03g0146100	4331608	Os.12366	NM_001055491	Os03g0146100	protein-coding	3	2562812	2564646	-		Probable aquaporin TIP1-1 [Source:UniProtKB/Swiss-Prot;Acc:P50156]	non-overlap						1.96545	2.85655	2.762	4.17618	0.28367	7.89927	0	1.80141	0.905635			1.08733	-2.79257		26.711	0.00384112		0.539418
NAC9myc-a-Pol2-AR016_chr03-6825	chr03	29827437	29827583	AGAGCTGAGTACTTGATCGTCGCGTATAAAAAACCTCGACGGCGTTAGTAAAAAACTTAACTCGTCGATCGATCGATCGGAGTGAGCCGGTGAAACGGGAGAAGAACACGAGATGAGCCGGAGGAGCGGCGTGGCGACGAGCCGCC	38.2	0.975			Os03g0729600	Conserved hypothetical protein.	promoter-TSS	3:29826496-29827596(+)	14	Os03g0729600	4333991	Os.100483	NM_001057691	Os03g0729600	protein-coding	3	29827496	29828494	+		Expressed protein; Os03g0729600 protein; Putative uncharacterized protein OSJNBb0011H13.9; cDNA clone:001-110-B11, full insert sequence [Source:UniProtKB/TrEMBL;Acc:Q851F3]	non-overlap						1.05832	1.29843	0.872209	3.08674	7.6591	2.41814	7.63917	1.05082	1.44902			1.54431	2.8554		2.08143	0.0290622		0.294999
NAC9myc-a-myc-AR007_chr12-250	chr12	19791359	19791539	tatgaagcgagcgcgcgacacgcgagggcgaggcgaggagagcgcgcgacacgcgagggcgaggcgaggagagcgcgcggcgtggcgtggcgtggcgcggcgcggcgaggAAACGTGGACCTCTGCGGCTGGTTTGAGGCGGATGGATCCAATAAATGTGAGGCTGCAACAGCCTGTTTT	35.5	0.936			Os12g0512100	Sugar/inositol transporter domain containing protein.	promoter-TSS	12:19791383-19792483(-)	34	Os12g0512100	4352329	Os.10344	NM_001073404	Os12g0512100	protein-coding	12	19788367	19791483	-		Os12g0512100 protein; Sugar transporter family protein, expressed; cDNA clone:J023051G03, full insert sequence [Source:UniProtKB/TrEMBL;Acc:Q2QPZ5]	non-overlap						1.58748	0.77906	3.1981	5.62876	0	7.09322	0.195876	2.40189	0.724508			1.82608	-		2.03258	0.00930844		-1.02693
NAC9myc-a-myc-AR007_chr01-2020	chr01	40453376	40453556	TGCAAGTGGACTTTCAACAAGATTTTAGTGAGATTAATTAGTAATGTTCCGCTAGTTTCTCTCTCTTAGAGCGCATGTTAAGGGACACATTCGCAGGGCTATGAGTGTGGTGTTGCTTGTGTAATAGTGTGTGCGTGGGTGCGTCTGCAATGTAACTGAAAAAAAAAAGTAATTCCATCT	30.6	0.824			Os01g0924000	Similar to Chloroplast 50S ribosomal protein L27.	promoter-TSS	1:40452997-40453964(+)	-397	Os01g0924000	4327257	Os.51456	NM_001051779	Os01g0924000	protein-coding	1	40453863	40455608	+	RPL27	50S ribosomal protein L27, chloroplastic [Source:UniProtKB/Swiss-Prot;Acc:O65037]	non-overlap						1.88985	0.259687	1.88979	3.9946	5.38973	9.83378	0.97938	1.20094	1.9924			1.07978	1.51194		1.66067	0.0121039		-2.86343
NAC9myc-a-Pol2-AR016_chr12-1161	chr12	17624176	17624322	tttttcatcgaagtttatttttcagcctttgcttttagatcgttaaaaacacgtatataaaagttctattcacaaattatttttcgtttgcaaatataccgaaacgatggggccgTAAACACTGAAATCCCTAGTCCGCCCTCCAA	51.9	0.972			Os12g0480100	Similar to One helix protein (OHP).	promoter-TSS	12:17623501-17624601(+)	-252	Os12g0480100	4352215	Os.22484	NM_001073300	Os12g0480100	protein-coding	12	17624501	17625313	+		One helix protein, putative, expressed; Os12g0480100 protein; cDNA clone:J013131C05, full insert sequence [Source:UniProtKB/TrEMBL;Acc:Q2QQX1]	non-overlap						1.81426	0.77906	2.61663	6.53662	0	5.31992	10.3814	2.40189	9.32804			1.84917	-		1.58899	0.0445412		-1.21957
NAC10myc-a-Pol2-AR018_chr12-585	chr12	17624211	17624393	tagatcgttaaaaacacgtatataaaagttctattcacaaattatttttcgtttgcaaatataccgaaacgatggggccgTAAACACTGAAATCCCTAGTCCGCCCTCCAAAATCATCCTTTGCCCTTTTGCCATGTGGTCTAGTAGAATATGGCCACCAATTCTGGGAGAAATCGGAGGTG	37.6	0.625			Os12g0480100	Similar to One helix protein (OHP).	promoter-TSS	12:17623501-17624601(+)	-199	Os12g0480100	4352215	Os.22484	NM_001073300	Os12g0480100	protein-coding	12	17624501	17625313	+		One helix protein, putative, expressed; Os12g0480100 protein; cDNA clone:J013131C05, full insert sequence [Source:UniProtKB/TrEMBL;Acc:Q2QQX1]	non-overlap						1.88985	0.77906	1.74442	7.26292	7.09175	5.48113	10.3814	2.40189	8.60354			1.94228	1.90787		1.58899	0.0445412		-1.27847
NAC5myc-a-myc-AR005_chr01-880	chr01	26610358	26610514	CTCAGCGATGGCATGCAGCGAAGGATGAGCACATGTAAGCCAGAAACAACAACTGGTAGAGATGATTAACGGCAACATATTCAGGTTGGCTTTGTTATTATGCCATGGTGCAAGTAATTTTTGCTCGATGCCTTAGCAGGTGGAACAAGTCAATTC	54.5	0.79			Os01g0655500	Similar to protein kinase domain containing protein.	promoter		-1363	Os01g0655500	4324179	Os.27759	NM_001050287	Os01g0655500	protein-coding	1	26611799	26618704	+		Os01g0655500 protein; Putative uncharacterized protein OSJNBa0049H05.23; cDNA clone:J013158F22, full insert sequence [Source:UniProtKB/TrEMBL;Acc:Q5SN79]	non-overlap						1.05832	0.908903	4.36105	9.98651	6.66625	7.09322	4.8969	0.900707	2.35465			3.23821	2.6551		1.84617	0.0984527		-0.219574
NAC9myc-a-myc-AR007_chr11-95	chr11	935019	935199	TCTCCCGTAAAAAAGAAAGAGATCTTCTTTTTTTTTTTTGTAATATCTAGTGAAAAGAGAATACAGGTTTACCACCAAATTAAGGTTTGCGAACAATTTGTCGACTGATCATACGTACTACTTTCGTCAGTTGATGACTGAGATGAACATGCCCTGCCGCCCTGGCATCCATGAGCTATG	31.4	0.714			Os11g0121000	Hypothetical conserved gene.	promoter		-1949	Os11g0121000												non-overlap						1.43629	0.519373	0	4.35775	0.56734	7.41564	0	0.900707	1.17733			1.60124	-1.34006		1.33582	0.00193562		-1.4675
NAC6myc-a-Pol2-AR015_chr02-171	chr02	7937040	7937196	atatttttctaggcgggtagaactctcgaagccaaaggaccggctaaaaaatggcaagggggaggaggagggggagggcgatgacagtccgtctgcgaagatacaatttcgcacgcggaccacgtaagatagcgcctgtgaaAATACCAAAATTAA	29.1	0.8			Os02g0240100	Similar to Peroxidase 2 (Fragment).	promoter		-1293	Os02g0240100	4328841	Os.27793	NM_001052935	Os02g0240100	protein-coding	2	7938411	7939811	+		Class III peroxidase 30; Os02g0240100 protein; Putative bacterial-induced peroxidase; cDNA clone:002-137-C10, full insert sequence [Source:UniProtKB/TrEMBL;Acc:Q6ER51]	non-overlap						1.88985	1.29843	6.97767	4.53932	0	4.83629	1.56701	0	0			1.2642	-		1.42419	0.133309		-0.541502
NAC9myc-a-Pol2-AR016_chr01-632	chr01	7721824	7721970	GTGGGAGGAGGAGCACCCGGGCTCCAGCTGGTTCTAGAAGTTTCCAGAGCGTAGAGGGCACTCACCCTGAGGTGGCGGCGGCGGGCGGGCGGAGCGCCTGCCTCCTGCCGGCCTGCGACGACGACGGCGACGTCGGCGGCTGCAGA	27.4	0.966			Os01g0239200	Similar to Phophate translocator (Fragment).	TTS (Os01g0239100)	1:7718371-7718634(+)	320	Os01g0239200	4326365	Os.46779	NM_001049079	Os01g0239200	protein-coding	1	7718270	7722217	-	TPT	Triose phosphate/phosphate translocator TPT, chloroplastic [Source:UniProtKB/Swiss-Prot;Acc:Q9FTT3]	non-overlap						0.453565	0.908903	0.581473	1.45258	2.8367	0	5.48453	0	2.17352			1.67924	2.64483		1.53982	0.00166492		1.00282
NAC5myc-a-myc-AR005_chr02-456	chr02	27592801	27592957	AGCAGTGTTGACAAGCTACGGGCGTTCAACATTGCCGTCGGCTCCTCGGCTTACCTTTTTTTTTTCCATATTTTTGGCGGGAGAGAAACCAGAGGCTAACATATGACAATTTTGTTACCAATTGGTAATCTGTAAAGATTCTTTTCTGATGGTTAT	41.8	0.75			Os02g0676400	Multi antimicrobial extrusion protein MatE family protein.	TTS (Os02g0676400)	2:27592863-27593038(+)	1716	Os02g0676400	4330303	Os.76031	NM_001054259	Os02g0676400	protein-coding	2	27591163	27592963	+		Membrane protein-like; Os02g0676400 protein [Source:UniProtKB/TrEMBL;Acc:Q6EP85]	non-overlap						1.58748	2.33718	0	7.98921	2.8367	2.57935	2.54639	1.20094	0.181127			2.33132	0.83748		1.94451	0.0242907		0.558034
NAC10myc-a-Pol2-AR018_chr02-2716	chr02	27593575	27593757	GCCAACTTGGAATTTTCGTACGCTTAAACTATCAGAGCAAAGCACGGCCATGGAACAAGCAAAGCAACTAGTAATTTTCTGAACACTGGAATGCTTCAAACAGTGGCACTGCGATGATCCAATCAACGTGTAACTGCGTCCCGCGAGTGAGGCTCAAACATGGCCTGTCTGGATCCGGAGGG	33.1	0.67			Os02g0676400	Multi antimicrobial extrusion protein MatE family protein.	TTS (Os02g0676450)	2:27593039-27594139(-)	2503	Os02g0676400	4330303	Os.76031	NM_001054259	Os02g0676400	protein-coding	2	27591163	27592963	+		Membrane protein-like; Os02g0676400 protein [Source:UniProtKB/TrEMBL;Acc:Q6EP85]	non-overlap						1.96545	5.97279	1.16295	3.9946	0.851011	0.322419	0.685566	2.85224	6.61114			1.0232	-1.20761		1.94451	0.0242907		1.60355
NAC6myc-a-myc-AR006_chr03-333	chr03	1177686	1177886	CCTGCACATGCATGCAGATGCAGCCATGCAGGTAGTCGTGTTTGGTAGAAGCTGGATGCATAAATCGCGCAAAGAAACCTGGCAATTTATAGCCTACCAATCAATCCAGCATGGACTGCTGTCGCTTTGACCTCAATTTGAGAAGCCATGATAAAGTGAGGTTGCATAAATCAGTACCAGCACTGTAGAAGAAATATCTT	27.9	0.754			Os03g0121200	Similar to Peroxidase 1.	TTS (Os03g0121300)	3:1177482-1178582(-)	-1611	Os03g0121200	4331437	Os.7832	NM_001055328	Os03g0121200	protein-coding	3	1172250	1176178	-		Os03g0121200 protein; Peroxidase family protein, expressed; cDNA clone:J033135H09, full insert sequence [Source:UniProtKB/TrEMBL;Acc:Q10SI9]	non-overlap						1.96545	6.8817	0.290736	3.9946	0.56734	4.19145	0	1.50118	2.9886			1.0232	-1.79257		1.46093	0.0142237		1.80791
NAC6myc-a-Pol2-AR015_chr03-220	chr03	15309948	15310104	TCCGTCACCGGCGGCACCCCAAACTTTGGTAGCGACCTACATACTACTAGGGTCCAAGATTGGGAAAAGGGTAGGGAGGGGGAGGGGAGTTCACTGGCTTTAAAGGGATGTTCGTGTGAGGTGTCAGCCTAGCGGTGGGTGGTGAGGTCCCGCCGC	23.3	0.788			Os03g0385400	Bifunctional inhibitor/plant lipid transfer protein/seed storage domain containing protein.	TTS (Os03g0385400)	3:15309676-15310776(+)	2402	Os03g0385400	4332993	Os.9710	NM_001056787	Os03g0385400	protein-coding	3	15307624	15309776	+	LTPL1	Non-specific lipid transfer protein-like 1 [Source:UniProtKB/Swiss-Prot;Acc:Q6ASY2]	non-overlap						1.36069	0.77906	7.55914	3.63146	0.56734	2.25693	5.48453	1.80141	0			1.41621	-1.26206		1.46982	0.0260719		-0.804536
NAC9myc-a-Pol2-AR016_chr03-5365	chr03	15309881	15310027	CCATCGGATGAGCTTTGTGATTCGTGCTCCTGCTCTTCTCTTTAACTCGGGTGACCTTCTCGTCTTCTCCGTCACCGGCGGCACCCCAAACTTTGGTAGCGACCTACATACTACTAGGGTCCAAGATTGGGAAAAGGGTAGGGAGG	27.4	0.966			Os03g0385400	Bifunctional inhibitor/plant lipid transfer protein/seed storage domain containing protein.	TTS (Os03g0385400)	3:15309676-15310776(+)	2330	Os03g0385400	4332993	Os.9710	NM_001056787	Os03g0385400	protein-coding	3	15307624	15309776	+	LTPL1	Non-specific lipid transfer protein-like 1 [Source:UniProtKB/Swiss-Prot;Acc:Q6ASY2]	non-overlap						1.88985	0.38953	4.79715	7.26292	0.28367	1.45089	5.48453	1.80141	0			1.94228	-2.73599		1.46982	0.0260719		-2.27847
NAC5myc-a-Pol2-AR014_chr04-518	chr04	21248032	21248204	ctcaaccagtcaactgggagcctccaataactccctatttaggttaagatatttcttgcttaaatcctgaggtggtattattatccttaacacttattatgggtctgagatttaataggataaattaagtctagcccaattattctaacaCTAGACACAGAGGTGCACGTTG	53.9	0.68			Os04g0429050	Similar to OSIGBa0093L02.1 protein.	TTS (Os04g0429050)	4:21247865-21248965(-)	1481	Os04g0429050												non-overlap						2.04104	1.81781	0.581473	5.81033	9.21928	1.28968	11.1649	2.10165	1.63014			1.50932	2.17535		3.77017	0.0300471		-0.167106
NAC9myc-a-Pol2-AR016_chr04-453	chr04	32848770	32848916	CAGTTAGTAAGCTGTAGCAATTGCACCTGTACCACTACCATACTCTCATTCTCTTTAACTCTCGTTACGAGGTCAACTCGGCAGCTAGATGGCAGCAGCAGCATATGCATCCATTCACCTCCTGGCCAATAGCTAGCTCAGCCATT	40.2	0.863			Os04g0645200	VQ domain containing protein.	TTS (Os04g0645100)	4:32848185-32849285(+)	4182	Os04g0645200	4337193	Os.52439	NM_001060599	Os04g0645200	protein-coding	4	32852142	32853025	-		OSJNBa0070O11.3 protein; Os04g0645200 protein; cDNA clone:J013096O17, full insert sequence [Source:UniProtKB/TrEMBL;Acc:Q7FB34]	non-overlap						1.13391	0.77906	6.3962	7.98921	2.55303	0.644838	8.03092	0	0			2.81674	1.1709		2.81732	0.0189522		-0.541502
NAC10myc-a-Pol2-AR018_chr04-5031	chr04	32851846	32852028	TTTTTAAAAGATGGGCATGTGAAAAGTACCCAACTTGTGTAGCTCTCGCGAGTTGACTAGCTCATTACATGACAAGATCGTGCAGAGAAGAAAGCATTAACTGCTGTTCATGAATTGAAGAACCTCTTCATTCTGGCTATGATTCGCAACATGCATGTTTTGAAGCTTCCATGGAAACCTAG	20.8	0.657			Os04g0645200	VQ domain containing protein.	TTS (Os04g0645200)	4:32851142-32852242(-)	1088	Os04g0645200	4337193	Os.52439	NM_001060599	Os04g0645200	protein-coding	4	32852142	32853025	-		OSJNBa0070O11.3 protein; Os04g0645200 protein; cDNA clone:J013096O17, full insert sequence [Source:UniProtKB/TrEMBL;Acc:Q7FB34]	non-overlap						1.96545	1.03875	0.290736	4.35775	3.40404	0	0	4.65365	4.16592			1.14873	0.792392		2.81732	0.0189522		-0.920013
NAC5myc-a-myc-AR005_chr06-912	chr06	28388343	28388499	AATGCTTCCAACGCAAACATGCAGACTCAATGACTCAAGTACTCAACCACATTTTTATTTCACTATCATTATTCCACCAATGCAAAAACAAATCCAGAGATAATCCTCTCTAGTCTCTACGGTATCTGTAACAATATACCACTCGATTTCATTTAA	26.3	0.8			Os06g0681200	Cupredoxin domain containing protein.	TTS (Os06g0681200)	6:28387375-28388475(-)	1153	Os06g0681200	4341858	Os.55380	NM_001064911	Os06g0681200	protein-coding	6	28388375	28389574	-		Os06g0681200 protein; Putative phytocyanin protein, PUP2; cDNA clone:002-135-E05, full insert sequence [Source:UniProtKB/TrEMBL;Acc:Q653Y0]	non-overlap						1.66307	1.55812	4.94252	7.80763	0.141835	0.483629	4.70103	0	0.543381			2.23104	-3.55156		4.01712	0.0453246		-0.0940428
NAC5myc-a-Pol2-AR014_chr08-58	chr08	27942133	27942305	CCGTGCTGCTGTGCCGGCCGCGTGACCCGACGTTCGAGCTCATCTCCATCAGCCTCTCCACCTTCCACTTCCGGCCGCCGGCGGCGCTGGACATCGGCCTCACCCTCACCGTCCACGCCACCAACCCCAACGTCGTCCCCGTCCGCTACGGCCCCTCCACCGTCTCCATCCT	39	0.738			Os08g0558300	Harpin-induced 1 domain containing protein.	TTS (Os08g0558400)	8:27942122-27942809(-)	198	Os08g0558300	4346306	Os.102587	NM_001069028	Os08g0558300	protein-coding	8	27942021	27942733	+		Os08g0558300 protein; Putative uncharacterized protein P0562A06.5 [Source:UniProtKB/TrEMBL;Acc:Q6YZI9]	non-overlap						0.151188	0.38953	4.36105	1.45258	7.80093	0.967258	0.48969	0.300236	0.996199			3.2642	5.68923		1.7148	0.0219527		1.36539
NAC10myc-a-Pol2-AR018_chr10-154	chr10	654960	655142	gtgataCTGGGATCCCGATCGACGGTGTTTGCCCCGAAGCTTCGCATTGATGTTTAGCGAGAAATCGCGTTCTGGATGCCGATGGATCGGTTCGCATGGATAACAGGAGGTCTCGCATACACCTGATTTCGTGTCCGGCGTCGGGCAAGCCATTAAGACCAGTTCCAGTGTCTGGCGACGGG	38.9	0.84			Os10g0109300	Similar to Peroxidase (EC 1.11.1.7).	TTS (Os10g0109300)	10:654625-655725(-)	3815	Os10g0109300	4347962	Os.5130	NM_001070565	Os10g0109300	protein-coding	10	655625	658866	-		Class III peroxidase 125; Os10g0109300 protein; Peroxidase 53, putative, expressed; Putative peroxidase; cDNA clone:001-038-C06, full insert sequence; cDNA clone:006-308-B11, full insert sequence [Source:UniProtKB/TrEMBL;Acc:Q7XHB3]	non-overlap						1.20951	1.55812	3.77957	2.54202	3.40404	3.54661	1.95876	5.10401	7.78846			1.07156	1.49283		2.13306	0.0489852		0.365389
NAC9myc-a-Pol2-AR016_chr11-2480	chr11	14998253	14998399	atccggaccatttttcggatttggataggttcggttggaactatctggaaattactagatttggaaacgaattcagatttttattctcggaaacaaaaataaatacagtaagggtactatccgtcgtaatcggaaaacggtcggaa	26.9	0.969			Os11g0448700	Conserved hypothetical protein.	TTS (Os11g0448700)	11:14998082-14999182(+)	866	Os11g0448700	4350442	Os.18630	NM_001074365	Os11g0448700	protein-coding	11	14997460	14998182	+		Expressed protein; Os11g0448700 protein; cDNA clone:J013161J11, full insert sequence [Source:UniProtKB/TrEMBL;Acc:Q53JF1]	non-overlap						0.755941	1.81781	0	12.7101	0	0.967258	6.07216	0.300236	1.35845			4.07156	-		1.90662	0.00210131		1.26585
NAC9myc-a-Pol2-AR016_chr11-3680	chr11	25317414	25317560	GATGACACGAACTTTTCGCCGATCCACCAGTGGATGAGGAGCCGCTTTTTTATGACGGCGCCCTCGGGGAAGGCTGCAAGGCAGAGGAGGCAATGCCTCAACTGCTCATCCATACCGTGCACGGCTCGCCGCAGGTGCGCCATCTG	28.4	0.734			Os11g0640000	NB-ARC domain containing protein.	exon (Os11g0640000, exon 1 of 1)	11:25316204-25317948(-)	562	Os11g0640000	4350997	Os.50168	NM_001074878	Os11g0640000	protein-coding	11	25316103	25318049	-		Leucine Rich Repeat family protein, expressed; Os11g0640000 protein [Source:UniProtKB/TrEMBL;Acc:Q2R0M6]	non-overlap						0.755941	2.07749	0.581473	0.544719	5.6734	1.6121	5.68041	2.10165	1.81127			-0.472762	2.90787		1.34242	0.0780026		1.4585
NAC5myc-a-Pol2-AR014_chr03-1076	chr03	15310135	15310307	GCTGGTGTTGGCAGTTGTGGCAAAGCAGAAATAGTGGTTAGGAGGTGGCGGCTAGTGGTGGCAGATCCAACGACTGTGGGCTTTTCGGCAGCCAGCGAGGCCGATGGCACTTGTCTCCAGCGTTGGTGCAAGTAGTGTGCATCTGGCTCTAGTTAGCAGCGATAGCGTGAGG	29.8	0.909			Os03g0385400	Bifunctional inhibitor/plant lipid transfer protein/seed storage domain containing protein.	TTS (Os03g0385400)	3:15309676-15310776(+)	2597	Os03g0385400	4332993	Os.9710	NM_001056787	Os03g0385400	protein-coding	3	15307624	15309776	+	LTPL1	Non-specific lipid transfer protein-like 1 [Source:UniProtKB/Swiss-Prot;Acc:Q6ASY2]	non-overlap						0.982723	4.15499	4.50641	1.63416	5.95707	0.483629	0	1.95153	0			0.733689	2.59975		1.46982	0.0260719		2.07999
NAC10myc-a-myc-AR012_chr11-140	chr11	24039572	24039744	cCTGTACATTCCAGCTATATGAAAGCCCAAGATTCTGTATTTATGTAACACAACTACCCTCTGGTAACCGGAGTACGTATTATATATTTAGGAGGTATCAGGATTGTTCATGTATGTAGTGATAAAGATTGGAAAAAAATCGTATTCATATTTTGTTCCTGGGTTTATCTCC	54	0.897			Os11g0617800	Similar to OSIGBa0140A01.4 protein.	TTS (Os11g0617700)	11:24039494-24040012(+)	-1355	Os11g0617800	9272268	Os.74320	NM_001189724	Os11g0617800	protein-coding	11	24041013	24045398	+			non-overlap						1.05832	4.41467	2.18052	0	2.4112	0	13.7113	10.8085	0.996199			-	1.18798		1.2741	0.0713675		2.06053
NAC10myc-a-Pol2-AR018_chr01-2022	chr01	3624935	3625117	CCAAGCCCAGGCCCATTCCCACACCAGCTCACTGGCCTACTCAACAACCGGGAGTGTGTAGTGTAAGTCTAATCCAGAAGGGATCAGCCAAACAAAGCACTGTGATGTCTGTGGCAATGTGATGGTGACTGTGTCGTCGTTGAGCTCACCTCGGCCGGGCGGCGCTCGCCGCCGGCGACAAG	27.2	0.754			Os01g0170300	Serine/threonine protein kinase-related domain containing protein.	3' UTR (Os01g0170300, exon 2 of 2)	1:3624997-3625237(+)	3815	Os01g0170300	4327633	Os.100432	NM_001048674	Os01g0170300	protein-coding	1	3621211	3625338	+		Putative receptor-like protein kinase INRPK1; Uncharacterized protein; cDNA, clone: J065161B03, full insert sequence [Source:UniProtKB/TrEMBL;Acc:Q5VQM7]	non-overlap						1.96545	4.93405	0.581473	1.81573	0	3.54661	2.93814	1.80141	3.9848			-0.114308	-		1.24264	0.00116813		1.32791
NAC9myc-a-Pol2-AR016_chr01-3222	chr01	16635393	16635539	CTTCCCTCCCTTCGGATCTTAGGGTTTGAGCAGTGACAGCGGTAGGGAGAGATGAAGTAGGAATAGGATATGGGGATGGAAGAGGCGGTGCACCGGACGGAGGAGAAAGCCGTAGGGTTGGAGGAGGAGAGGGGCTATGAGGCAAT	31.3	0.901			Os01g0391800	Conserved hypothetical protein.	3' UTR (Os01g0391800, exon 1 of 4)	1:16635289-16636079(-)	891	Os01g0391800	9268148			Os01g0391800	protein-coding	1	16634082	16636357	-			non-overlap						1.13391	3.11624	0	0	6.24074	3.54661	6.26803	3.90306	0.996199			-	2.46041		1.28484	0.0207123		1.4585
NAC6myc-a-myc-AR006_chr01-2487	chr01	16635627	16635827	GGAGGAGCTGCCGGGGTCGCGACTGATGTGGCGGCAGCGCGGCGGAGGAGCCGCCGAGGGCGCGACGGCGGCGCTGGGAAAGCGGCGAAGGCGGTACGAAGGAGGAGTGACGGGGGCGTGCGATGGAGGGGGCAGTGTGAGGACAGTGCGATACGGAGGTGGGGGTGGTGCGGGACAGCAGGAGGTTATTTGATCCCTTC	24.7	0.683			Os01g0391800	Conserved hypothetical protein.	3' UTR (Os01g0391800, exon 1 of 4)	1:16635289-16636079(-)	630	Os01g0391800	9268148			Os01g0391800	protein-coding	1	16634082	16636357	-			non-overlap						0.529159	5.71311	1.30831	4.17618	3.40404	0	1.95876	0	0.996199			2.98041	2.68548		1.28484	0.0207123		3.4325
NAC9myc-a-Pol2-AR016_chr01-5660	chr01	36897022	36897168	TTGCCAGTTGCGTTTGCCCGAGGGACCCGTCCTATTGGCACGGATGCTTTGCGGCGTCATGGAGAGAGATGAGAGTTTGCTGTGTTTACCAGTGGAGTGAATACTGTAATACAAGTGCATAGCAGCAATCCAATTTGCAACCTGTA	39.2	0.784			Os01g0855200	Tetratricopeptide-like helical domain containing protein.	3' UTR (Os01g0855200, exon 2 of 2)	1:36896650-36897105(+)	2488	Os01g0855200	4324827	Os.27967	NM_001051375	Os01g0855200	protein-coding	1	36894607	36897206	+		Os01g0855200 protein; Peroxidase-like protein [Source:UniProtKB/TrEMBL;Acc:Q5N7T3]	non-overlap						1.73866	3.63561	0.872209	3.26831	0.851011	0.967258	9.30411	2.25177	1.08676			0.910566	-1.03073		2.05468	0.0372797		1.06422
NAC6myc-a-myc-AR006_chr02-310	chr02	3271404	3271604	TCATTACTTGCCCCAAACTCAAGGCAAAAGTTTACAAGGTAGTAGTACATGATTGATGATACATAAGTTTTGCTCCATAAAAAAAGGACCGATTAGAACGCATGTGATTTTCACGAGGAAAACCACTTGATTCGTATGTACAGAAAAACGGTGGAAACCCCTGTAGACTGACCCGGCAAACAAGCATCATCAGTGCATGG	33.8	0.945			Os02g0160500	Hypothetical conserved gene.	3' UTR (Os02g0160500, exon 1 of 1)	2:3271480-3271767(-)	534	Os02g0160500												non-overlap						2.19223	6.75185	0	8.35235	0.28367	3.22419	0	0	0			1.92978	-2.95011		1.64454	0.0650859		1.62288
NAC6myc-a-myc-AR006_chr04-615	chr04	32195859	32196059	CTGGACTTGCAAGAACTTGTCAGGGAGCTTCATTCCAGACATGGTCACGAAATGGTTCCTACCTCCGCATCCCAACTGTTGCTTTCTTCGACATCCTCTCGAAGAGTTGAAATCACTTGGCTCGAATCCATCAAGGCACTGGCATCTGGGGATGGCCAATGTGAAGTCGCAGTAGCCGAATGGGCCACATGAGGCGTAGA	28.6	0.764			Os04g0632600	Bulb-type lectin domain domain containing protein.	3' UTR (Os04g0632600, exon 1 of 7)	4:32195661-32196609(-)	988	Os04g0632600	4337116	Os.20531	NM_001060526	Os04g0632600	protein-coding	4	32193782	32196947	-			non-overlap						1.36069	6.75185	1.45368	3.26831	0	2.57935	1.17526	10.5082	2.89803			1.2642	-		1.08793	0.241487		2.31094
NAC5myc-a-myc-AR005_chr08-438	chr08	25063180	25063336	AAACAATTGTATCTGCCGTTTTCTTTTTCTCCTCTTGTGTTTTTGGCATCATGGCATGTCCTGTTTATGCTTTTGTGGCTGAAAAAAAAATTCTCCGCTTTCTTGGGGTCACAAGCTTGGATTGGAGAACGGCGAGCACAATGTTGTCATCTTCAG	43.6	0.96			Os08g0506400	Serine/threonine protein kinase domain containing protein.	3' UTR (Os08g0506400, exon 2 of 2)	8:25062893-25063302(+)	2464	Os08g0506400	4345982	Os.58602	NM_001068723	Os08g0506400	protein-coding	8	25060794	25063403	+		Putative leucine-rich repeat/receptor protein kinase; cDNA, clone: J090033G21, full insert sequence [Source:UniProtKB/TrEMBL;Acc:Q6Z3S1]	overlap peak	chr08:25063180-25063336	119	NAC5myc-a-Pol2-AR014_chr08-456	chr08:25063127-25063336	CATCGGCTGCAAGTCTGCAACCTCTGCAGAAGTGTAATCGATTGATCCCTTCCAAACAATTGTATCTGCCGTTTTCTTTTTCTCCTCTTGTGTTTTTGGCATCATGGCATGTCCTGTTTATGCTTTTGTGGCTGAAAAAAAAATTCTCCGCTTTCTTGGGGTCACAAGCTTGGATTGGAGAACGGCGAGCACAATGTTGTCATCTTCAG	0.907129	4.02514	0	8.7155	6.94992	0	0	6.00471	0.181127			3.2642	2.93762		1.17977	0.107248		2.14966
NAC5myc-a-Pol2-AR014_chr08-456	chr08	25063127	25063299	CATCGGCTGCAAGTCTGCAACCTCTGCAGAAGTGTAATCGATTGATCCCTTCCAAACAATTGTATCTGCCGTTTTCTTTTTCTCCTCTTGTGTTTTTGGCATCATGGCATGTCCTGTTTATGCTTTTGTGGCTGAAAAAAAAATTCTCCGCTTTCTTGGGGTCACAAGCTTG	35.5	0.893			Os08g0506400	Serine/threonine protein kinase domain containing protein.	3' UTR (Os08g0506400, exon 2 of 2)	8:25062893-25063302(+)	2419	Os08g0506400	4345982	Os.58602	NM_001068723	Os08g0506400	protein-coding	8	25060794	25063403	+		Putative leucine-rich repeat/receptor protein kinase; cDNA, clone: J090033G21, full insert sequence [Source:UniProtKB/TrEMBL;Acc:Q6Z3S1]	overlap peak	chr08:25063180-25063336	119	NAC5myc-a-myc-AR005_chr08-438	chr08:25063127-25063336	CATCGGCTGCAAGTCTGCAACCTCTGCAGAAGTGTAATCGATTGATCCCTTCCAAACAATTGTATCTGCCGTTTTCTTTTTCTCCTCTTGTGTTTTTGGCATCATGGCATGTCCTGTTTATGCTTTTGTGGCTGAAAAAAAAATTCTCCGCTTTCTTGGGGTCACAAGCTTGGATTGGAGAACGGCGAGCACAATGTTGTCATCTTCAG	1.13391	4.93405	0	8.7155	7.09175	1.6121	0	4.50353	0.181127			2.94228	2.64483		1.17977	0.107248		2.12146
NAC10myc-a-Pol2-AR018_chr02-7431	chr02	18456872	18457054	GCCTGTATGTACCTAAGATGCCAAAGGTGAAGGCCCAAGTGCTGCGTTCCATGGACATGAAGGCCATATCGATCTCCCTAGAACTCTTCCTCCAACAAAAAAATCTGAACAAAAAAACTTGATACTAGTATAGATGGTAGCTAGCTAGCTAGCTGAGCCTCCCTTCTCCTCTTGCTCAATGG	25.4	0.966			Os02g0513100	Similar to MtN3 protein precursor.	5' UTR (Os02g0513100, exon 1 of 4)	2:18456940-18457035(-)	173	Os02g0513100	4329464	Os.16044	NM_001053479	Os02g0513100	protein-coding	2	18454408	18457136	-	SWEET15	Bidirectional sugar transporter SWEET15 [Source:UniProtKB/Swiss-Prot;Acc:Q6K602]	non-overlap						1.58748	6.23248	0	0	0	2.90177	0	3.45271	5.07156			-	-		-1.00721	0.950738		1.97307
NAC9myc-a-Pol2-AR016_chr03-7798	chr03	22266543	22266689	AAACTGCAGGACGCCGTCCCCCTCCCTCCCAATCCAGTGCGATCGAACGGCCCTCGATCACGAGAACACCTCGTAAGCCTCTAGCTAGCTTCTAGGTTGGCGATGGCGGACGCGAGTCGGAAGCAGGCGGCGGCGCGGCGAGCTAG	13.7	0.933			Os03g0597800	Hypothetical conserved gene.	5' UTR (Os03g0597800, exon 1 of 3)	3:22266523-22266647(-)	132	Os03g0597800	9272293			Os03g0597800	protein-coding	3	22262059	22266748	-		Putative uncharacterized protein [Source:UniProtKB/TrEMBL;Acc:B9F9K6]	non-overlap						1.05832	5.58326	0.290736	0	1.13468	0	2.74227	4.50353	2.17352			-	0.100514		1.42285	0.145346		2.39934
NAC6myc-a-myc-AR006_chr03-1837	chr03	22266517	22266717	CATACCTTGCCACGCATTCTGTCGAAAAACTGCAGGACGCCGTCCCCCTCCCTCCCAATCCAGTGCGATCGAACGGCCCTCGATCACGAGAACACCTCGTAAGCCTCTAGCTAGCTTCTAGGTTGGCGATGGCGGACGCGAGTCGGAAGCAGGCGGCGGCGCGGCGAGCTAGCGCGTGGTATCGGCGGTGGCCGCGACTG	29.9	0.8			Os03g0597800	Hypothetical conserved gene.	5' UTR (Os03g0597800, exon 1 of 3)	3:22266523-22266647(-)	131	Os03g0597800	9272293			Os03g0597800	protein-coding	3	22262059	22266748	-		Putative uncharacterized protein [Source:UniProtKB/TrEMBL;Acc:B9F9K6]	non-overlap						1.13391	5.97279	0.290736	0	1.13468	0	2.74227	4.50353	2.17352			-	0.000978498		1.42285	0.145346		2.3971
NAC5myc-a-Pol2-AR014_chr11-331	chr11	359701	359873	TCGGCCAGCTCACCCAGCTCCGCCGCCTCAGCCTCCACGACAACGCCATCTCCGGCCCCATCCCAACCTCCCTCGGCTTCCTCCCCGACCTCCGCGGCGTCTACCTCTTCAACAACCGCTTCTCCGGCGCCGTCCCGGCCTCCATTGGCAACTGCGTCGCGCTCCAGGCGTT	29.8	0.7			Os11g0107700	Similar to Leucine Rich Repeat family protein, expressed.	5' UTR (Os11g0107700, exon 1 of 2)	11:359750-359820(+)	475	Os11g0107700	4349565	Os.47316	NM_001072079	Os11g0107700	protein-coding	11	359312	362626	+		Leucine Rich Repeat family protein, expressed; cDNA clone:002-138-G09, full insert sequence [Source:UniProtKB/TrEMBL;Acc:B7F2I6]	non-overlap						0.831535	1.81781	1.74442	0	5.95707	0.644838	5.09278	0	0			-	2.84075		1.43884	0.0814404		1.12835
NAC9myc-a-Pol2-AR016_chr11-1380	chr11	359736	359882	CACGACAACGCCATCTCCGGCCCCATCCCAACCTCCCTCGGCTTCCTCCCCGACCTCCGCGGCGTCTACCTCTTCAACAACCGCTTCTCCGGCGCCGTCCCGGCCTCCATTGGCAACTGCGTCGCGCTCCAGGCGTTCGACGCCAG	25.5	0.963			Os11g0107700	Similar to Leucine Rich Repeat family protein, expressed.	5' UTR (Os11g0107700, exon 1 of 2)	11:359750-359820(+)	497	Os11g0107700	4349565	Os.47316	NM_001072079	Os11g0107700	protein-coding	11	359312	362626	+		Leucine Rich Repeat family protein, expressed; cDNA clone:002-138-G09, full insert sequence [Source:UniProtKB/TrEMBL;Acc:B7F2I6]	non-overlap						0.907129	1.81781	1.74442	0	5.95707	0.644838	5.09278	0	0			-	2.71522		1.43884	0.0814404		1.00282
NAC9myc-a-Pol2-AR016_chr01-3024	chr01	1838998	1839144	GTTCCTGGCGATGGGGCCCTTGGCCTTGGATATCGGGGTCAGCGGGAGCGCCAGGATCGCCATGGCCCTCCCGAGAATCGGCTTGGAGGAGGACGACGACCTCGGCATTGCCCTCTCCTGGTTGGGTTTCCCTCTCTTTCTCACAT	17.6	0.87			Os01g0133200	Conserved hypothetical protein.	exon (Os01g0133200, exon 1 of 1)	1:1838522-1839093(-)	123	Os01g0133200	4325803	Os.37152	NM_001048472	Os01g0133200	protein-coding	1	1838282	1839194	-		Os01g0133200 protein; Putative uncharacterized protein OSJNBa0083M16.18; cDNA clone:001-010-H04, full insert sequence [Source:UniProtKB/TrEMBL;Acc:Q943S3]	non-overlap						0.755941	3.11624	0	6.53662	0.709175	2.74056	3.52577	0	0			3.1122	-0.0921309		1.27906	0.0941915		2.04346
NAC9myc-a-myc-AR007_chr01-369	chr01	10342426	10342606	GTCATCCAGAACCACAGCGCCGTCTGGAACGCTATGTCCGAGCAGTTGGCCACGATCTCCGGGTTGCGCAGACCATCGAAGCCCAGGGCCTGGCCCGCCGGCCCGTAGTTGAAGTTCCTGCTCATCATCATGCATACATTACGTTGGTGACTAGAAAACGATTTTTAGAGAAATAGAACA	30.6	0.739			Os01g0287600	Similar to Chitinase 10.	exon (Os01g0287600, exon 2 of 2)	1:10342177-10342543(-)	1054	Os01g0287600	4325148	Os.36593	NM_001049315	Os01g0287600	protein-coding	1	10342026	10343570	-	CHT10	Chitinase 10 [Source:UniProtKB/Swiss-Prot;Acc:Q5NB11]	non-overlap						0.755941	3.37593	1.16295	1.45258	0	6.12596	1.95876	5.10401	0.724508			0.942275	-		1.51052	0.10842		2.15894
NAC6myc-a-myc-AR006_chr01-1311	chr01	10658833	10659033	TGGTGCAGGTCTCACAGGCAACCTTGCTTTCAGGGTCTTCAGCAAGGCACGCATCAAGCACCGCATCGGATATCTGGTCGCAGAGCTTGTCAGGGTGTCCCTCATTGACGGACTCGGAAGTGAAGAGGAAGGTGTCAACCTCAGCCATCTCCTTCGACCTGCACAAAGCAGCACATGGTTTGCATATCTCAGAACTTAAA	24.7	0.913			Os01g0293000	Similar to S-adenosylmethionine synthetase 1 (EC 2.5.1.6) (Methionine adenosyltransferase 1) (AdoMet synthetase 1) (Fragment).	exon (Os01g0293000, exon 2 of 2)	1:10657791-10658991(-)	1204	Os01g0293000	4325163	Os.16099	NM_001049329	Os01g0293000	protein-coding	1	10657543	10660137	-	METK3	S-adenosylmethionine synthase 3 [Source:UniProtKB/Swiss-Prot;Acc:Q9LGU6]	non-overlap						1.20951	5.32358	2.90736	0	0.851011	2.57935	1.66495	1.20094	5.25269			-	-0.507168		24.7428	0.00299887		2.13798
NAC9myc-a-Pol2-AR016_chr01-6519	chr01	27877719	27877865	AAGGGTTCCTACTTTGATCGCCTTTGTGTTACATCTGCGGCTTCTTCAGCTGGTTTGGTATGGCCGAAAACCAGACCACCAGAGCAAAGCTGAGACATTTTCTATTGCCAAGAGGAAAGCATTGCAAATATGCTTATCACTTTACT	35.3	0.824			Os01g0678050	Hypothetical protein.	exon (Os01g0678050, exon 1 of 1)	1:27877276-27878203(-)	512	Os01g0678050												non-overlap						0.982723	2.72671	0.726841	0	0	3.86903	6.9536	0.300236	1.90183			-	-		3.20298	0.0467739		1.4723
NAC9myc-a-myc-AR007_chr01-538	chr01	35776252	35776432	CCCCGACGGCGCCTTGCTCAGGCAGCGCTTCACCGGAGCGTGGCTGCTCGTTGCCATCGATGATGCACACACTCTCTCCCGCTTCGATCGACCACTGAGCAAGTGAGCAGAGCAGACAATGTAGTTCTTCGTGCTTTGTACTTTTGTAGTGTTGGTGTTGGTGAGACTGATCCGGCAACA	29	0.74			Os01g0834800	Conserved hypothetical protein.	exon (Os01g0834800, exon 1 of 1)	1:35776109-35776406(-)	165	Os01g0834800												non-overlap						1.51188	2.9864	0	0.181573	0.425505	6.60959	0	0.600471	1.9924			-3.05772	-1.8291		1.35907	0.0771096		0.98206
NAC6myc-a-myc-AR006_chr02-2725	chr02	110906	111106	GTGGTGGCCGGGATGGTGTTCTGCGACCAGTGCAAGGACGGCGCCAGAGGCCTCTTCGACTACCCGCTCTACGGTTGGATTGCTTTTGCATTTGCATATAAAGATACTACAATTTGATTGCAATAATCCATGATGATCGATGATCATGGGGGCGGCGGCGTGCTTGAGGCTTGAGCAAGCTACCTGTCCGTCATCTACTC	23.4	0.621			Os02g0101900	Conserved hypothetical protein.	exon (Os02g0101900, exon 1 of 2)	2:110907-111765(+)	200	Os02g0101900	4327985	Os.20298	NM_001052128	Os02g0101900	protein-coding	2	110806	112358	+			non-overlap						2.04104	4.41467	0	0	3.68771	1.28968	0.48969	0	0			-	0.853421		7.03385	0.00856342		1.113
NAC6myc-a-Pol2-AR015_chr02-162	chr02	764635	764791	GCCCTGGTTGGCGGTGATCCCGCACAGCGCCAGGAAGAAGAACTGCACCGCCAAGCTCGCCGTCATGGCCGGCCTCTCCTTCCTGCAAGCATCCATGATTGATTGATTGATTAACTAGTTCATCATTCGTATCAGGAATTCAGGATTAGCGGCATT	30.5	0.955			Os02g0114100	Protein of unknown function DUF6, transmembrane domain containing protein.	exon (Os02g0114100, exon 2 of 3)	2:764036-764717(-)	406	Os02g0114100	9270826			Os02g0114100	protein-coding	2	763409	765119	-		Os02g0114050 protein; Putative nodulin MtN21 [Source:UniProtKB/TrEMBL;Acc:Q6Z7C3]	non-overlap						1.20951	2.59687	6.10546	0.726292	0.56734	0.967258	0.195876	0	0.362254			-0.735797	-1.09213		1.13911	0.247719		1.10235
NAC6myc-a-myc-AR006_chr02-1423	chr02	17464235	17464435	CTCGTCCTCGTCGTCCCGCTCATCATCGAGATGGACCGCGAGCAGCAGCTCAACGACCTCGAGCTCCAGCAGCAGGCGCTCCTCGGCGGGCCGCCACCGCCCGCGCCTCTCAAATGATCCATCCGTCCATCCTTAGCTTCTACTGCTGCCTACCTATGTCGTCGTCGTCGTCGTCTTAGTCTTTTTCTTCTTTTCTTCTT	26	0.854			Os02g0496900	Mitochondrial import receptor, TOM9-2 subunit, plant domain containing protein.	exon (Os02g0496900, exon 1 of 1)	2:17464128-17464514(+)	308	Os02g0496900	4329408	Os.6440	NM_001053427	Os02g0496900	protein-coding	2	17464027	17464615	+		Os02g0496900 protein; Putative uncharacterized protein OJ1288_D09.11; cDNA clone:001-029-E12, full insert sequence [Source:UniProtKB/TrEMBL;Acc:Q6K929]	non-overlap						1.81426	5.32358	1.45368	0	1.84386	0.967258	0	2.70212	0			-	0.0233463		1.27995	0.211287		1.55302
NAC6myc-a-myc-AR006_chr02-57	chr02	25567965	25568165	CAGATACACCACAGCTCAGCAGGCATATCCTGTCCATCGGCACGGTTGGGCCGACCTTCACCGCGCAACCGGAGTGCACAACCGTGTACTCGCTGAAGCTTGACACTGCACAGTAATGGTACACAGGTTTCCCCCTGAGCGAGAAGCGGGTCTTCTGATCGCTGTGCATGACACCCCTCCTCTCCAGGCCGAGCTTCTGG	40.3	0.791			Os02g0637700	Similar to Alcohol dehydrogenase 1.	exon (Os02g0637700, exon 3 of 9)	2:25567963-25568136(-)	971	Os02g0637700	4330090	Os.26726	NM_001054063	Os02g0637700	protein-coding	2	25565865	25569036	-		Os02g0637700 protein; Putative alcohol dehydrogenase; cDNA clone:J033069E14, full insert sequence [Source:UniProtKB/TrEMBL;Acc:Q6H5W1]	non-overlap						0.680347	7.92044	11.7748	0	0	1.28968	1.37113	0	1.08676			-	-		1.59027	0.331703		3.54124
NAC10myc-a-Pol2-AR018_chr03-104	chr03	10484755	10484937	CTACCGAGGAGTCAACTGCAGAAAAGGATATGCCTTCTGATGGAGATGATGCTGAGCCAACGGGTATTACTATCGAGCTGGTGTGGGACAACGGCACGCCCTTCCCGGAGCCCTGAATCGACCGCCTCGCGCCGCACATCGGCAAGGTTTGATTCCGGCACGCGGCGCGGTGGCGGAAGGGA	49.8	0.982			Os03g0298900	Similar to Peptidase, M50 family.	exon (Os03g0298900, exon 1 of 1)	3:10484323-10484946(-)	284	Os03g0298900	9269990	Os.51123	NM_001186454	Os03g0298900	protein-coding	3	10483746	10485130	-			non-overlap						1.2851	2.9864	0	0	0	1.93452	0	1.80141	9.87143			-	-		1.19873	0.247819		1.21653
NAC10myc-a-Pol2-AR018_chr03-2236	chr03	14168464	14168646	ATTAGGATTCAATAAAAATGCCTGTCGATATCCAATTTTCATTTTCTGAAACCTGGTTTGAAGTTGCAAGGCCTCCCCTGAGATTCTTTGGTGCTATTTCAGCGATGAACACAGGCACCTGCCATATCCAGCAATATGACGAAGAACATAAATGTGATAATTAGTCAAGGTAAAAAAAGTTG	37.1	0.714			Os03g0363600	Similar to Sugar transporter-like protein.	exon (Os03g0363600, exon 6 of 18)	3:14168517-14168582(-)	1853	Os03g0363600	4332901	Os.31838	NM_001056701	Os03g0363600	protein-coding	3	14165596	14170408	-		Os03g0363600 protein; Sugar transporter family protein, expressed [Source:UniProtKB/TrEMBL;Acc:Q10L05]	non-overlap						0.529159	2.9864	6.54157	1.81573	0.56734	0.644838	3.72165	2.10165	7.42621			1.77878	0.100514		-1.09113	0.188623		2.49663
NAC9myc-a-Pol2-AR016_chr03-8849	chr03	14168470	14168616	ATTCAATAAAAATGCCTGTCGATATCCAATTTTCATTTTCTGAAACCTGGTTTGAAGTTGCAAGGCCTCCCCTGAGATTCTTTGGTGCTATTTCAGCGATGAACACAGGCACCTGCCATATCCAGCAATATGACGAAGAACATAAA	18.6	0.95			Os03g0363600	Similar to Sugar transporter-like protein.	exon (Os03g0363600, exon 6 of 18)	3:14168517-14168582(-)	1865	Os03g0363600	4332901	Os.31838	NM_001056701	Os03g0363600	protein-coding	3	14165596	14170408	-		Os03g0363600 protein; Sugar transporter family protein, expressed [Source:UniProtKB/TrEMBL;Acc:Q10L05]	non-overlap						0.453565	2.9864	6.54157	0.907864	0.56734	0.483629	3.72165	1.05082	7.42621			1.00117	0.322907		-1.09113	0.188623		2.71903
NAC6myc-a-Pol2-AR015_chr03-395	chr03	14168343	14168499	TGAAGACAAATTACCTACTAACACAAGATTACGCCATGCAACCAGGGCGCCAATTATGTATGTAGCTGAACTCCCAGAACAGATCAGCAACTGCGTGTGCAGAAGGTGCGGAGTGGAAACTATTAGGATTCAATAAAAATGCCTGTCGATATCCAA	56.7	0.838			Os03g0363600	Similar to Sugar transporter-like protein.	exon (Os03g0363600, exon 7 of 18)	3:14168358-14168433(-)	1987	Os03g0363600	4332901	Os.31838	NM_001056701	Os03g0363600	protein-coding	3	14165596	14170408	-		Os03g0363600 protein; Sugar transporter family protein, expressed [Source:UniProtKB/TrEMBL;Acc:Q10L05]	non-overlap						1.58748	3.37593	13.5192	1.81573	1.13468	1.93452	1.86082	0	3.44141			0.193814	-0.484448		-1.09113	0.188623		1.08855
NAC5myc-a-Pol2-AR014_chr03-1199	chr03	29974180	29974352	TACTGGTGTACTCGAGGTTTATGGCGCCGAGGATCTCGTGGCCGAAGCTCTTGCGGTTGTAGTTGCCTTGGCGGATCATTCTGCGGCGGTACTCGTGCTTGTCGAAGTTGCCGGGGTCGTCGTCGGGCGCCGGCGGTGAGCTGCTCCCACCTCCCCCGGCGCTGGAGACGAC	26.2	0.909			Os03g0732000	Similar to 4-hydroxy-3-methylbut-2-enyl diphosphate reductase.	exon (Os03g0732000, exon 1 of 10)	3:29974184-29974389(-)	224	Os03g0732000	4334004	Os.102631	NM_001057703	Os03g0732000	protein-coding	3	29957015	29974490	-		Os03g0732000 protein [Source:UniProtKB/TrEMBL;Acc:Q0DNV6]	non-overlap						0.982723	5.58326	1.74442	0	7.51726	1.12847	0	0	0			-	2.93535		1.85861	0.00393779		2.50625
NAC6myc-a-myc-AR006_chr03-2266	chr03	29974109	29974309	ACGGTCGAGATTAATTCTACTTGTAGTAGAATACTGCAAGTAGAGTGCACCGGAGCATCACCCTAATAGCTTACTGGTGTACTCGAGGTTTATGGCGCCGAGGATCTCGTGGCCGAAGCTCTTGCGGTTGTAGTTGCCTTGGCGGATCATTCTGCGGCGGTACTCGTGCTTGTCGAAGTTGCCGGGGTCGTCGTCGGGCG	26	0.87			Os03g0732000	Similar to 4-hydroxy-3-methylbut-2-enyl diphosphate reductase.	exon (Os03g0732000, exon 1 of 10)	3:29974184-29974389(-)	281	Os03g0732000	4334004	Os.102631	NM_001057703	Os03g0732000	protein-coding	3	29957015	29974490	-		Os03g0732000 protein [Source:UniProtKB/TrEMBL;Acc:Q0DNV6]	non-overlap						1.20951	5.19373	0	0	7.6591	0.967258	0	0	0			-	2.66276		1.85861	0.00393779		2.10235
NAC6myc-a-Pol2-AR015_chr03-1108	chr03	29972362	29972518	CCTTTAGGACCAAAGGGCAGGTTGTGTCAACTATGTGCACGTTCTTCCTGTTTAGCGTGACCATCTCATCCACTGTAAATCCAAACGCTGGAAAAATGACCACATCGCCATCTTCAACAACACTCAAATCTTTTACACCGGAAACAACCGGGATGA	47.2	0.972			Os03g0732000	Similar to 4-hydroxy-3-methylbut-2-enyl diphosphate reductase.	exon (Os03g0732000, exon 3 of 10)	3:29972364-29972543(-)	2050	Os03g0732000	4334004	Os.102631	NM_001057703	Os03g0732000	protein-coding	3	29957015	29974490	-		Os03g0732000 protein [Source:UniProtKB/TrEMBL;Acc:Q0DNV6]	non-overlap						1.73866	4.54452	10.1758	1.81573	0.56734	0	1.27319	0	4.34705			0.0625695	-1.61569		1.85861	0.00393779		1.38615
NAC9myc-a-Pol2-AR016_chr03-9728	chr03	35893502	35893648	TTATTTACAAATCGTTTCTGTGGTCTTTGCTCAGATTTTGTTCCACAGAAAGTTACAGCTGAAGATGCTTTGAAGGCTCCAGTTAGCAGCCAAGTGAACCAACCACAATAAGTTGCTAGTGCTCCGCGAGGTATGCTGCTATGTTT	20.6	0.779			Os03g0852400	Conserved hypothetical protein.	exon (Os03g0852300, exon 4 of 5)	3:35893537-35893613(+)	3228	Os03g0852400	4334811	Os.5927	NM_001058458	Os03g0852400	protein-coding	3	35895803	35896803	-		Expressed protein; Os03g0852400 protein; Putative uncharacterized protein OSJNBa0015N08.26; cDNA clone:006-203-B05, full insert sequence [Source:UniProtKB/TrEMBL;Acc:Q851X5]	non-overlap						1.43629	3.37593	4.21568	1.9973	0	1.93452	7.93298	0	3.26029			0.475707	-		1.21466	0.263724		1.23294
NAC6myc-a-myc-AR006_chr04-3460	chr04	959693	959893	CGGGCTCATCCGCACCGCCGCGGAGCGTCTCGACGTCGCCGCTGCCGACCTGCCCGGCGACGTCCTGATCGGCGTCGCCGTCTGCTGCTGCGGCGGCAGGGCGCCCTGCTTCGTCGTCGTCGACGCGGCCGACAGCATCGCCAGCCTCAGCACGACGTCCCGGACACGGTCCAGCACGGACGACGACACCGGCGGCGCCG	18.8	0.667			Os04g0115900	Hypothetical conserved gene.	exon (Os04g0115900, exon 1 of 1)	4:959633-959916(-)	224	Os04g0115900	4334947	Os.80139	NM_001058580	Os04g0115900	protein-coding	4	959532	960017	-		OSJNBb0050O03.2 protein; Os04g0115900 protein [Source:UniProtKB/TrEMBL;Acc:Q7XT20]	non-overlap						1.13391	4.02514	0	0.363146	0	0	0.293814	1.35106	1.63014			-1.64269	-		5.41085	0.0514958		1.82773
NAC6myc-a-myc-AR006_chr04-3321	chr04	28315639	28315839	CTCCTGCGCGAGAACGGCCTCCGCTTCATTCCCATGGATACCTACTTGACCAAGGAGTTCATGGACTACGAGCAACAGCGAGCAAGAGCGGCGCAGTCGATCTCGTCCTGCGCCGGCATCCTCGCGAACGCGTGCCGCGCGCTCGAGGGTGAATTCATCGACGTTTTCGCCGAGAGATTGGATGCCAGCAGCAAGAAGCT	20.8	0.846			Os04g0565200	Similar to Cis-zeatin O-glucosyltransferase 1 (EC 2.4.1.215) (cisZOG1).	exon (Os04g0565200, exon 1 of 1)	4:28315168-28316715(+)	672	Os04g0565200	4336681	Os.49838	NM_001060107	Os04g0565200	protein-coding	4	28315067	28316816	+		OSJNBa0017B10.9 protein; Os04g0565200 protein [Source:UniProtKB/TrEMBL;Acc:Q7XQJ9]	non-overlap						0.604753	4.28483	2.32589	0.363146	11.0631	0.483629	0	0	0			-0.735797	4.19327		6.61708	0.0187391		2.82482
NAC6myc-a-myc-AR006_chr05-1636	chr05	8691163	8691363	TCAGAGCAAAGGCATATACATTAACTGTTGTATAATTGTATACGGTGGGATCAGAGGATGAGGAAGCAGCGCCACCGGTGGCATCTGGCAGGGACTCCGGGGACGAGAGGAAGCGGGAGAGGGGGCGCGGAGGTGGTAGCGCTCTGGTTAAGGGTCAAAGTGGAGATGGCGGTGGTGGCGGCGGCGGCGGGAGAGGCCTG	27.9	0.827			Os05g0243100	Similar to 50S ribosomal protein L13.	exon (Os05g0243100, exon 1 of 4)	5:8691183-8691402(-)	240	Os05g0243100												non-overlap						1.66307	5.71311	1.45368	0	3.40404	0	0	0	0.905635			-	1.0334		1.23288	0.145048		1.78043
NAC6myc-a-myc-AR006_chr05-319	chr05	26496576	26496776	GCTGTCTGTTGTTCTCTGCAGGGTTTACGATCAGATGCCAGAACCTCGATGGGTTATTTCAATGGGCAGCTGTGCCAACGGTGGTGGATACTACCACTACTCCTACTCCGTTGTGCGCGGATGCGACAGGATTGTTCCCGTGGACATCTACGTCCCTGGATGCCCTCCAACTGCTGAAGCTCTACTGTATGGCGTCCTGC	29.2	0.667			Os05g0533800	Similar to hydrogen-transporting ATP synthase, rotational mechanism.	exon (Os05g0533700, exon 2 of 2)	5:26496598-26496718(+)	-1043	Os05g0533800	4339428	Os.58866	NM_001062679	Os05g0533800	protein-coding	5	26497719	26499607	+		cDNA, clone: J065036M17, full insert sequence [Source:UniProtKB/TrEMBL;Acc:B7F8F4]	non-overlap						1.73866	7.27123	5.52399	0	0	1.77331	0	0.750589	0.905635			-	-		1.29101	0.143298		2.06422
NAC6myc-a-myc-AR006_chr05-471	chr05	26880045	26880245	cgccggcgccgttcgctctgacgatgcctacggcctcgacgtcgaccTGCCGTCCCACCAGATGAGCCTCCTGCGTTGCCAAGATGGTCTGAGTGCTCTTCACGGCGACGCGTCCCCGACGGCGGCGGCGGCGGCGTTCCTTGACTCGGTGGATGTGTTGCCAGTGCCGGCCATCGCCGGCGCGACGCACGACGACGGCG	27.3	0.632			Os05g0541400	Helix-loop-helix DNA-binding domain containing protein.	exon (Os05g0541400, exon 1 of 1)	5:26879919-26881041(+)	327	Os05g0541400	9269440	Os.59420	NM_001187577	Os05g0541400	protein-coding	5	26879818	26881142	+		Os05g0541400 protein [Source:UniProtKB/TrEMBL;Acc:C7J2H7]	non-overlap						1.13391	6.49217	0	0	1.41835	2.90177	0.97938	1.6513	2.9886			-	0.322907		3.51888	0.000541825		2.51739
NAC10myc-a-Pol2-AR018_chr06-1020	chr06	274575	274757	TCTGGACAGCTTTCTCGATACTAAGCTCCCGATGAGGAATGTTATCGTACCAAGCAAAATCCCGACATTGTGGCCACTTGAAGGGATTCTTATACTTTGGTGGTGCAGGAATCAAGCACCGGAAAAGCTCTTCTTTCCGAGGGCAGTGTCTCTCCCTGTACTGCATCATTGTCTTTGGGAAT	42.6	0.797			Os06g0103900	Protein of unknown function DUF248, methyltransferase putative family protein.	exon (Os06g0103900, exon 2 of 6)	6:274427-275026(-)	770	Os06g0103900	4339850	Os.49839	NM_001063081	Os06g0103900	protein-coding	6	271908	275436	-		Dehydration-responsive protein-like; Os06g0103900 protein [Source:UniProtKB/TrEMBL;Acc:Q5VRG9]	non-overlap						0.755941	2.85655	0	3.26831	0	2.09572	0	1.80141	8.42241			2.1122	-		1.10845	0.0755733		1.91793
NAC6myc-a-myc-AR006_chr06-287	chr06	694640	694840	AGTCGATCACATGCTAGTGTTCAACATTCCGGAAGTCATTGTGCCTTATTTGCTTCAGGTTGGGAAGCTCTCAACTGGCGATTCTCTAGATATGTCTCCCCATGACGAGTCAGCAATATTGAACAATGATGCTACAGTCAAGGATATGGAGGTATCTATTTACTTCTGCTCAAGCATTCAGCTTAAGAACATAGGCACAC	26	0.745			Os06g0112300	Transcriptional factor B3 family protein.	exon (Os06g0112200, exon 7 of 8)	6:694699-694791(+)	-1294	Os06g0112300	4339899	Os.20309	NM_001063128	Os06g0112300	protein-coding	6	696034	698216	+		B3 domain-containing protein Os06g0112300 [Source:UniProtKB/Swiss-Prot;Acc:Q9LHY9]	non-overlap						1.13391	5.19373	0.581473	0	0	2.25693	0	0.450353	1.17733			-	-		1.48287	0.035032		2.19546
NAC6myc-a-myc-AR006_chr06-1684	chr06	6866789	6866989	CCTGTGGAGCCACCTCTCCCGCCGCGGCTCCCTCGAGTGGACCATCACCCTCTTCTCCCTCTCCACGCTGCCCAACACGCTCGTCATGGGGATCCCGCTGCTGAAGGGGATGTACGGGGAGTTCTCCGGTAGCCTCATGGTGCAGATCGTGGTGCTCCAGTGCATCATCTGGTACACGCTGATGCTCTTCATGTTCGAGT	25.3	0.722			Os06g0232300	Similar to Auxin transport protein REH1.	exon (Os06g0232300, exon 1 of 6)	6:6866626-6867658(+)	496	Os06g0232300	4340580	Os.54305	NM_001063762	Os06g0232300	protein-coding	6	6866393	6869521	+		Probable auxin efflux carrier component 1c [Source:UniProtKB/Swiss-Prot;Acc:Q67UL3]	non-overlap						1.13391	5.71311	0	0	0	2.57935	0	0.750589	1.08676			-	-		1.26114	0.0441323		2.33297
NAC9myc-a-myc-AR007_chr06-407	chr06	12963228	12963408	CCTTCCTCTCCACCGCCGCTGCCACCAACTCGACTGACACCGCCACGGTCCCAACCACCACCGCCGCCGCGAGGGTGGCGGCGACGACGAGGCCGACCCTGCCCGCGCGGCAGCGGGAGCGGGACCCAAACAAGCGGGAGCTCCGTCCGTACGGCACGGCGGCGGCGCTGTTCGTCCAGA	33.9	0.917			Os06g0328800	Protein of unknown function DUF23 family protein.	exon (Os06g0328800, exon 1 of 2)	6:12963082-12964210(+)	433	Os06g0328800	4340914	Os.52267	NM_001064068	Os06g0328800	protein-coding	6	12962885	12966473	+		Os06g0328800 protein; Putative uncharacterized protein P0019A05.33; cDNA clone:J013049H12, full insert sequence [Source:UniProtKB/TrEMBL;Acc:Q69SV6]	non-overlap						0.604753	1.16859	0	0.363146	0.141835	7.41564	0.195876	1.80141	0.181127			-0.735797	-2.09213		1.21083	0.198177		0.950351
NAC6myc-a-myc-AR006_chr07-1806	chr07	11528409	11528609	GCAGATGACGCCGTCCCCGTCGCCGTTCGGGTTCGCCGGTGGGGGCGGCGGGCAGATCACCACCCAGATGGCCCCCGTCGCGCCGCTCCCGCTCTCGCCCTCCGACCGTGACATCCAGGTCCGCAACCCTAGCTGAAATCTTGGCCTTCTTTTGTTGTTTGAACACCGAAACGGCTCACAATTTCGGTGCTCTCTGATGC	26	0.631			Os07g0295400	Conserved hypothetical protein.	exon (Os07g0295400, exon 1 of 9)	7:11528135-11528527(+)	475	Os07g0295400	4342961	Os.89181	NM_001065942	Os07g0295400	protein-coding	7	11528001	11533692	+		Os07g0295400 protein; Putative uncharacterized protein B1120F06.137; Putative uncharacterized protein B1272H04.3; cDNA clone:001-023-C01, full insert sequence [Source:UniProtKB/TrEMBL;Acc:Q6YVE2]	non-overlap						0.680347	5.71311	0.581473	0.726292	2.26936	3.22419	2.74227	0.900707	0			0.0942783	1.73794		1.00095	0.994232		3.06993
NAC10myc-a-Pol2-AR018_chr07-2137	chr07	14536986	14537168	ACAAAGAACATCTTTTGACTTGGATGAAACACTGCTGCAATAGGAAGGCCTGGCAATTTACGGAAAGGATGATGCGAATGCTTCTTAGAGAGCTGATGCAACAGTACAGCTCTTGAATCACGTAAGCAGGAATTAAGGAATACACTTGAATAAAATCATAATGAAGATGCATGTCTATAATT	29.4	0.973			Os07g0435400	Non-protein coding transcript.	exon (Os07g0435400, exon 14 of 17)	7:14536880-14537107(-)	-2056	Os07g0435400	4343071	Os.23952	NM_001066037	Os07g0435400	protein-coding	7	14534599	14541912	-		Os07g0435400 protein; cDNA clone:J013096A10, full insert sequence [Source:UniProtKB/TrEMBL;Acc:Q0D6V7]	non-overlap						1.88985	3.8953	6.68694	0	1.98569	0	0.48969	2.10165	6.52057			-	0.0713678		5.35717	0.0438887		1.04346
NAC9myc-a-myc-AR007_chr07-1261	chr07	21246718	21246898	GCGCCGTCTGCACATTCTTCATCGCCGGTAACAGCTGAGGGGTCAAGTTGGGTGCTTGCCTGAACACCTCATTCCCCACAGCCACACCATTGATTTGTGTGCCCTGGTTATAGTACGGAACAATGTTTGTTTTCACCCAGTCTAGCGCACTTCCCTGATCGTGGCCTGCAGAAGCAAGGT	26.6	0.759			Os07g0539400	Similar to hydrolase, hydrolyzing O-glycosyl compounds.	exon (Os07g0539400, exon 1 of 3)	7:21245777-21246926(-)	226	Os07g0539400	4343490	Os.7086	NM_001066421	Os07g0539400	protein-coding	7	21245036	21247034	-		Os07g0539400 protein [Source:UniProtKB/TrEMBL;Acc:A3BKR0]	non-overlap						0.151188	2.33718	0.581473	0	0.425505	8.86653	4.79896	1.80141	0			-	1.49283		1.24954	0.147792		3.95035
NAC9myc-a-myc-AR007_chr07-335	chr07	28147406	28147586	ATGGCCCGAACACGGTGTGGCGTGTGCCATTGCCGTTCTTGAGGAGATCAAGCTGCTCTGCCAGCGAGCGGTGTGTTCGGTACAGGTCGCCGAGCATGTCCACCAGGACGGGGCGCTTCTTGTAATACATCTCGGCTCGCTGCGCAAACGAGTCGGCGTCCTGGTCGATCATCTTGAGCA	27.4	0.944			Os07g0666750	Hypothetical gene.	exon (Os07g0666600, exon 3 of 3)	7:28146906-28147512(-)	691	Os07g0666750												non-overlap						0.604753	1.81781	1.16295	0	0	5.48113	0	3.60283	0.543381			-	-		1.11858	0.197829		1.58778
NAC9myc-a-Pol2-AR016_chr08-6899	chr08	21035672	21035818	CGGCGAGGGCGCGGCTGGCAGCCCAGCCGGCGGCGAGGAGGAGCCCCGCGAGCGCCCCCGCGCGGCGGTCGGCCGCGACGTAGGCGGCGGCGTAGGCGAGGGCGAGGGCGAGCGCCGGGTCGAGCGGGAGCGCGGGCGGGGAGGGG	19.6	0.952			Os08g0433600	Protein of unknown function DUF962 family protein.	exon (Os08g0433600, exon 1 of 3)	8:21035581-21035961(-)	317	Os08g0433600	4345653	Os.47558	NM_001068410	Os08g0433600	protein-coding	8	21034200	21036062	-		Os08g0433600 protein; Putative uncharacterized protein P0431A03.22; cDNA clone:J013098I15, full insert sequence [Source:UniProtKB/TrEMBL;Acc:Q6ZA92]	non-overlap						0.529159	1.16859	2.32589	0	0	1.28968	3.91752	1.20094	2.71691			-	-		1.30023	0.0495187		1.143
NAC9myc-a-Pol2-AR016_chr08-10	chr08	25386937	25387083	AAAGGAGAAAAAGAATTGAGCCGAGAGTCATCGATTGGGGGATTGGTTTACCTCGCGGCGGGATAGCTCGGCCTTCCACGCGGCCTCCCGCTCGGCGACCTCGCGCTCGCGCTCCTCGATGTAGCTCTGCATCTCCCGCTCCTTCA	71.5	0.987			Os08g0511800	Conserved hypothetical protein.	exon (Os08g0511800, exon 1 of 2)	8:25386989-25387168(-)	265	Os08g0511800	4346011	Os.18042	NM_001068750	Os08g0511800	protein-coding	8	25385363	25387275	-		Os08g0511800 protein; Putative uncharacterized protein P0711H09.4; cDNA clone:001-113-A11, full insert sequence [Source:UniProtKB/TrEMBL;Acc:Q6Z8P3]	non-overlap						0.680347	3.37593	1.16295	0	0	0.322419	14.4948	0	1.53958			-	-		1.31185	0.147416		2.31094
NAC9myc-a-Pol2-AR016_chr08-6029	chr08	26218510	26218656	ACATACATATCAACTTTATTTGTAGGATGACACTACTAAAGTCACAAGAGCATTCCAAATACTGCTGAAGATAATTGCCAACATAGTGAAGAACCCAGAAGAGGAGAAGTTCAGGAGGATTCGACTAAACAATCCTGTTTTCAAGG	30.4	0.971			Os08g0526900	Non-protein coding transcript.	exon (Os08g0526900, exon 1 of 2)	8:26218513-26218869(-)	387	Os08g0526900												non-overlap						1.58748	3.8953	3.34347	1.81573	0	0.16121	6.65979	5.40424	0.543381			0.193814	-		1.28941	0.187529		1.295
NAC6myc-a-myc-AR006_chr08-2062	chr08	27025624	27025824	tgctttttgtatctgtcgattttccctgaagaccatgacatcaggtatggacggttattgaggcggtggattgcagagggttactcaagagcaaagagaaacaataatgctgagaaagaagcggaggaacagtttacagcccttctcaacaagagcatgatccaacagtcaagaacagttaccaccgggaagacaggttt	22.1	0.842			Os08g0540000	Protein of unknown function DUF914, eukaryotic family protein.	exon (Os08g0539900, exon 2 of 2)	8:27025394-27026763(+)	6431	Os08g0540000	4346184	Os.5639	NM_001068915	Os08g0540000	protein-coding	8	27027764	27032155	-		Os08g0540000 protein; Putative anthocyanin-related membrane protein 1 (Anm1) [Source:UniProtKB/TrEMBL;Acc:Q69U97]	non-overlap						1.51188	4.41467	4.50641	0	0.56734	1.6121	1.17526	3.60283	0			-	-1.41406		1.01766	0.811237		1.54596
NAC9myc-a-myc-AR007_chr09-958	chr09	16565594	16565774	ACCGCCGCCACGAGGAGGAGGCCGAGCGTGCCGCGGGCCGGGGCGCGGGCGCGGTCGAGGTGGAGCGCGGCGGCCGCGTAGACGGCGAGGGAGAGGCAGATGATGGCGTGCTCGTGGTTGTGGAGGCGGTCGGAAGGGATGGACCCGTCGGCGGCGAAGGGGAGGAGCGTCGAGTGGCCG	25.8	0.727			Os09g0444800	Protein of unknown function DUF716 family protein.	exon (Os09g0444800, exon 1 of 1)	9:16565057-16565970(-)	387	Os09g0444800	4347194	Os.57060	NM_001069835	Os09g0444800	protein-coding	9	16564529	16566071	-		Os09g0444800 protein; Plant viral-response family protein-like [Source:UniProtKB/TrEMBL;Acc:Q67U55]	non-overlap						0.37797	0.908903	0	0	0.851011	5.15871	0	0	0			-	1.1709		1.39046	0.0563113		1.26585
NAC6myc-a-Pol2-AR015_chr09-110	chr09	18258367	18258523	cagtaagcccgcgcaccacccggcgcccgtcgtggcggacgctcccggccccgccgccaccgactcgcctccGGCGGACCAGAAGAAGGAGGCCAAGAAGAGCGCGGCGGCCGGCGCGCCGCCGTGCGTCCGGTGGTTCGCCGCGGCGTTGGCCGC	16.7	0.767			Os09g0476800	FAS1 domain domain containing protein.	exon (Os09g0476800, exon 1 of 1)	9:18257864-18258597(+)	801	Os09g0476800	4347365	Os.56233	NM_001069999	Os09g0476800	protein-coding	9	18257644	18258698	+		Fasciclin-like arabinogalactan-protein 2-like; Os09g0476800 protein; cDNA clone:002-144-C01, full insert sequence [Source:UniProtKB/TrEMBL;Acc:Q651Y5]	non-overlap						0.604753	2.85655	4.65178	1.08944	2.69487	0	0	0.450353	0			0.849166	2.1558		1.2441	0.056923		2.23986
NAC6myc-a-myc-AR006_chr10-2110	chr10	10293966	10294166	GTGGCCGTGTGCTGGGCGCTGGTGCGCAAGGCCGGCATGGGCAGCAGGGGCGCCGCGCTGGCGAACGCCGTCTCCTATGGCGTCAACCTCACCATAATGTCTCTCTATGTCAGGCTGTCGCGCTCCTGCGAGAAGACATGGACTGGCTTCTCCATGGAGGCCTTCAGGGAGCTCCGCCAGTATGCGGAGCTCGCCATCCC	20.8	0.757			Os10g0344900	Multi antimicrobial extrusion protein MatE family protein.	exon (Os10g0344900, exon 2 of 8)	10:10293640-10294184(+)	856	Os10g0344900	4348368	Os.7350	NM_001070928	Os10g0344900	protein-coding	10	10293210	10295890	+		MATE efflux family protein, expressed; Os10g0344900 protein; Putative integral membrane protein; cDNA clone:J033012J16, full insert sequence; cDNA clone:J033119H22, full insert sequence [Source:UniProtKB/TrEMBL;Acc:Q7XFI4]	non-overlap						0.529159	4.28483	5.23325	1.08944	0.992846	1.28968	0	0	2.71691			1.04181	0.907869		1.33004	0.10374		3.01747
NAC9myc-a-Pol2-AR016_chr11-1971	chr11	5265840	5265986	acggcggagctgcagctgctccgcggcgctacggctgctgaccgcggcggcgcggcccggcgacggtggacggcggcggcgtggcccggcgacggtggatggcggcggcgcggcccgacgacggtggacggcgatggcaccggctc	20.6	0.955			Os11g0204100	Hypothetical conserved gene.	exon (Os11g0204100, exon 1 of 3)	11:5265503-5265967(-)	155	Os11g0204100	9272387	Os.57200	NM_001189487	Os11g0204100	protein-coding	11	5258104	5266068	-		Os11g0204100 protein [Source:UniProtKB/TrEMBL;Acc:C7J8S6]	non-overlap						0.453565	1.42828	1.59905	0.726292	1.98569	0.806048	4.1134	0.450353	0.181127			0.679241	2.13026		1.08298	0.495303		1.6549
NAC6myc-a-Pol2-AR015_chr12-387	chr12	22193643	22193799	CGCCTCCTCcgccgacagccccaccacctccggccacgacgtcttccgctccccctcgccgccgctgcacgccgccgacctcacAACTCCGGCCATGATCGATTGATGATGATGAGCTATATATCAGCAATGTAAACTTTGGAGAGAGTATATATA	49.4	0.919			Os12g0548401	Similar to Proteinase inhibitor.	exon (Os12g0548401, exon 1 of 1)	12:22193506-22193730(-)	110	Os12g0548401												non-overlap						0.831535	2.85655	9.88504	0	0	1.6121	0	0	0.543381			-	-		1.0443	0.656012		1.78043
NAC10myc-a-Pol2-AR018_chr01-740	chr01	1889524	1889706	AAGGATTTTAGGTTTCTGCTATCACATTGTTTGAAGCATTGAGAGTTACAAACTTGGTATGACGGTTCAGTAGAAGCATATCAAGACCTTAGCGATCCCACCGAAGAGCTTTAGTAACCAAACATGACCTATTATGGGCCAACAAAAGAGAAGAAAAATAGCTAGATGAACTGACATTCTGA	30.8	0.829			Os01g0134500	Similar to Delta-7-sterol-C5(6)-desaturase (EC 1.3.3.-) (Delta-7-C-5 sterol desaturase) (Delta7-sterol-C5-desaturase).	intron (Os01g0134500, intron 1 of 2)	1:1888839-1890957(+)	1090	Os01g0134500	4325687	Os.10829	NM_001048479	Os01g0134500	protein-coding	1	1888525	1892262	+		Os01g0134500 protein; Putative sterol-C5(6)-desaturase; Uncharacterized protein; cDNA clone:J033069O22, full insert sequence [Source:UniProtKB/TrEMBL;Acc:Q5ZCK9]	non-overlap						1.66307	4.93405	5.52399	0	0	2.57935	6.26803	1.50118	5.61494			-	-		1.72462	0.0882538		1.56892
NAC9myc-a-Pol2-AR016_chr02-5778	chr02	2669362	2669508	CGTAAGGAGGATGGAACTGTACTGCTACAATAATGTGCAGCAAACTTAGTTGATCTATTTCAGTATTAACTGAGATGCACTTGATAATGCAGTGGCAAGGGGTGTGTGGTTTCAACCCTAAGATCCCGTGTTTAATTCCCAAAATG	26.4	0.964			Os02g0148600	Similar to 4/1 protein.	intron (Os02g0148600, intron 3 of 7)	2:2669337-2669831(+)	879	Os02g0148600	4328301	Os.50891	NM_001052428	Os02g0148600	protein-coding	2	2668556	2671036	+		Os02g0148600 protein; Putative 4/1 protein [Source:UniProtKB/TrEMBL;Acc:Q6Z432]	non-overlap						1.51188	2.9864	3.05273	0	0	7.09322	5.28865	2.40189	0.362254			-	-		1.40725	0.0741108		0.98206
NAC5myc-a-Pol2-AR014_chr02-306	chr02	18455315	18455487	CACAACAATCATCAGAACCTTGTCATCAGCTGCTGGTTGATCGATCGAGCGATTAGTTAGCAAGACATCAAGATTGCATTCGTTTGCTAGCTTACGATGATGCTCAAGGGAGCGGCGAAGACGCTGAGCGAGACGGCGACGCAGATCCAGCCGAGGACGTGGACGCGGAGCT	53.9	0.841			Os02g0513100	Similar to MtN3 protein precursor.	intron (Os02g0513100, intron 3 of 3)	2:18455308-18455410(-)	1735	Os02g0513100	4329464	Os.16044	NM_001053479	Os02g0513100	protein-coding	2	18454408	18457136	-	SWEET15	Bidirectional sugar transporter SWEET15 [Source:UniProtKB/Swiss-Prot;Acc:Q6K602]	non-overlap						0.755941	3.8953	4.94252	1.08944	10.7795	0.322419	0	0.600471	0.0905635			0.527238	3.83387		-1.00721	0.950738		2.36539
NAC9myc-a-myc-AR007_chr02-507	chr02	27728390	27728570	GCGTCCTCCTCCTTCGGCCCGCACCGCTTCCCTTCCCGTACGTGCCAACAAGATATTTTTCTTTTTCTTCTCATTGCGTTTGGCCTGATTGGTGTCGAGCTTTCCGATCATTCGATAATGTGGACGCCGTTTTTGACATTTGAgtggcagtgatggggttggggaacctgtgcttcgact	33.9	0.8			Os02g0678800	Similar to Transcription activator.	intron (Os02g0678800, intron 2 of 2)	2:27728428-27728534(+)	623	Os02g0678800	4330314	Os.47323	NM_001054270	Os02g0678800	protein-coding	2	27727857	27728960	+	GRF10	Growth-regulating factor 10 [Source:UniProtKB/Swiss-Prot;Acc:Q6EPP9]	non-overlap						0.982723	2.33718	0	0	0.28367	7.09322	0	1.80141	0.452818			-	-1.79257		1.76587	0.0810457		1.24991
NAC10myc-a-Pol2-AR018_chr03-3377	chr03	325997	326179	ctgtttctgcccgccaccgccagcctcgccgccgaccacaaaaaggaatcgcctcgacccctagatcgcaaaaccggcgcctccccactcaaaaccggcctcctctgcaaccggcgtcatgggattacggccagttcctgtgcacataacgagaagaacaggaaatcctattttcctgttga	22.6	0.865			Os03g0105401	Hypothetical gene.	intron (Os03g0105401, intron 1 of 4)	3:325470-329326(+)	1429	Os03g0105401												non-overlap						0.982723	3.37593	0	2.54202	0	1.45089	0	0.600471	4.52818			1.37112	-		1.36668	0.0128704		1.78043
NAC6myc-a-myc-AR006_chr03-292	chr03	14549220	14549420	CGGCGTAGATGATCCCCGGGAAGTAGCCCAAGAATGTGAGCAAGAGGCAGATCCAGAACTCGATCTGATAGTCCATCCAGGCGAGAAGCCAAAATTGCATATTAGCATCGACGCCAAATCAAAATGATCAAGCAGAATGCGAAATGGGGATTCTGAATATGCAGATTTCAGAGAGAGAGATTGGAGGAAGCTTACCTCGC	27.9	0.727			Os03g0370600	Similar to Hydrophobic protein LTI6A (Low temperature-induced protein 6A).	intron (Os03g0370600, intron 1 of 1)	3:14549285-14549415(-)	288	Os03g0370600	4332936	Os.45250	NM_001056735	Os03g0370600	protein-coding	3	14548912	14549608	-		Hydrophobic protein LTI6B, putative, expressed; Os03g0370600 protein; Putative low temperature and salt responsive protein [Source:UniProtKB/TrEMBL;Acc:Q10KT8]	non-overlap						1.51188	5.45342	0	3.9946	1.13468	1.28968	0.587628	5.8546	0.815072			1.40171	-0.414059		-1.09785	0.54998		1.85082
NAC9myc-a-Pol2-AR016_chr03-3483	chr03	32740502	32740648	GCGTGCATCTGTATATGCATGCTGGATTTAGTGTAGTTTGCCATAGTTTCATGCCCATTCCTTGTTTGTTGATGCCCGTGTTTGAGCTTACTATGACTGGGTGCCCTGGAGTTCATCATCTGTGCACTGTTATGACACGTGTTCAT	32.3	0.864			Os03g0788200	MD-2-related lipid-recognition domain containing protein.	intron (Os03g0788200, intron 2 of 3)	3:32740130-32741344(+)	810	Os03g0788200	4334363	Os.9341	NM_001058035	Os03g0788200	protein-coding	3	32739765	32742267	+		ML domain protein, putative, expressed; Os03g0788200 protein; Putative ML domain protein [Source:UniProtKB/TrEMBL;Acc:Q6F3C5]	non-overlap						1.66307	3.37593	4.94252	0	0	2.41814	10.5773	0.900707	0			-	-		1.28264	0.00542223		1.02143
NAC9myc-a-Pol2-AR016_chr03-5929	chr03	36077350	36077496	agattggtaatctaatattttcttaattaatttttctttttcatttctattttttaatccaatattgtgggacccacctaactgccatccatagttgggtcaaacggtgatttcgttttgaagaaacaggggtaaatatgcaaacc	41.1	0.977			Os03g0855600	Similar to DANA2.	intron (Os03g0855600, intron 2 of 2)		2495	Os03g0855600	4334833	Os.100083	NM_001058478	Os03g0855600	protein-coding	3	36074928	36079713	+	OEP24	Outer envelope pore protein 24, chloroplastic [Source:UniProtKB/Swiss-Prot;Acc:Q75IQ4]	non-overlap						0.831535	1.68796	0	2.36045	0	0.483629	8.2268	1.80141	1.72071			1.50521	-		1.34093	0.230131		1.02143
NAC9myc-a-Pol2-AR016_chr04-2049	chr04	20924613	20924759	AACCTCGAGTCCGGAGCGACGCAGGTGTTTCGGTTTGGTGGGCACAAGAGCAGGTTTGAATTGATGCAAATTAAAACTTTTTTGAATTCGTGATTTGATCATTTGAACCGGTCGCGATTTGGCTCGACTCGACTGAAATTTTTGAA	26.4	0.964			Os04g0423100	Monooxygenase, FAD-binding domain containing protein.	intron (Os04g0423100, intron 2 of 3)	4:20924667-20924763(+)	495	Os04g0423100	4335841	Os.91440	NM_001059329	Os04g0423100	protein-coding	4	20924191	20926252	+		Putative uncharacterized protein [Source:UniProtKB/TrEMBL;Acc:A3ATV8]	non-overlap						0.907129	2.33718	1.88979	0	0.141835	2.57935	5.28865	1.20094	1.72071			-	-2.67709		-1.07592	0.740244		1.36539
NAC10myc-a-Pol2-AR018_chr04-1486	chr04	30888760	30888942	TCCTTCTGATTTCTCCACAACGATTTTTTTTTCTTTTTGGCAGAGCCCAATGAATGAAATCTTACTAGAAAATGCCATCCACAAACAAATGAGCTGCCCAAGAAGCTCCATGATATAACAGTAGCTCAGTTTACCGTTGCACAATTTTATCTCCATAGTTCAACTACCACAAGCCGTACCTG	37.6	0.788			Os04g0609700	Similar to H0702G05.10 protein.	intron (Os04g0609700, intron 1 of 1)	4:30888593-30889011(-)	277	Os04g0609700	4336941	Os.14486	NM_001060359	Os04g0609700	protein-coding	4	30888156	30903920	-		Os04g0609700 protein [Source:UniProtKB/TrEMBL;Acc:Q0JA99]	non-overlap						1.66307	4.93405	0	2.90517	0.425505	2.57935	2.93814	1.50118	7.51677			0.804772	-1.9666		1.15316	0.173541		1.56892
NAC9myc-a-Pol2-AR016_chr05-827	chr05	1142455	1142601	CGTCTAGTGGTCATATTCTCCGTGCTTTGGCTGCTCGCCACGGTGGTTGGTTACTTGGATGGATGAATGATTGACTGTTTGGTTTTGTCGGTGCTGCTATTTGTGTTTTTAGGATGAAGTGGATGATTTGGATGATTACTTGGGAC	59.7	0.984			Os05g0121400	Similar to Transcription factor IIIA.	intron (Os05g0121400, intron 2 of 6)	5:1142412-1142567(+)	501	Os05g0121400	4337652	Os.33140	NM_001061032	Os05g0121400	protein-coding	5	1142017	1145752	+		Putative transcription factor IIIA [Source:UniProtKB/TrEMBL;Acc:Q60F45]	non-overlap						1.58748	5.84295	0.726841	0	1.70202	0.483629	11.9484	0.450353	0			-	0.100514		-1.0875	0.595291		1.87996
NAC9myc-a-myc-AR007_chr06-1433	chr06	26259047	26259227	TCTGTAGTACAAGTATACCGCACGGCTCGTCTACTACGGTGGTGGCGAGAAAATGGAGGAGAAAGCGTAGGATCGCAGAGGATCTACTGATTCGAAGTCGAGACGAGGAGGAGGATGATTCGAAGCGAAGCTGGAAAAAGGGTGGGAGGATTCGCTTACCGTGCAGGGGAGGGGATCGTC	22.6	0.744			Os06g0643900	Similar to Acid phosphatase precursor.	intron (Os06g0643900, intron 1 of 9)	6:26258542-26259138(-)	102	Os06g0643900	4341643	Os.11442	NM_001064717	Os06g0643900	protein-coding	6	26254217	26259239	-		Acid phosphatase; Os06g0643900 protein [Source:UniProtKB/TrEMBL;Acc:Q67WU6]	non-overlap						1.05832	3.11624	0	0	0	5.15871	0	3.00236	3.9848			-	-		-1.02916	0.36		1.55803
NAC9myc-a-Pol2-AR016_chr07-5248	chr07	4656068	4656214	CCCCTAAGACTTTGAATTGCAATTTGCAAGTATAAAATTTCTGCACGTTTATCTTTTTTTTAAAGACAACTGTGAGGAGATCCTTGAGTTATTTCGTCCTATTCAGGTCTTGAAGTTGTCTTGGCCGATGGAACTGTTCTCGATAT	26.4	0.904			Os07g0187200	FAD linked oxidase, N-terminal domain containing protein.	intron (Os07g0187200, intron 1 of 3)	7:4655838-4656174(+)	524	Os07g0187200	4342598	Os.15252	NM_001188156	Os07g0187200	protein-coding	7	4655617	4659184	+		Os07g0187200 protein [Source:UniProtKB/TrEMBL;Acc:C7J4R4]	non-overlap						1.05832	3.11624	3.6342	2.17887	5.10606	0	6.36597	0	0.452818			1.04181	2.27044		-1.07144	0.137419		1.55803
NAC5myc-a-Pol2-AR014_chr08-248	chr08	22063356	22063528	tatactttccagtataagaaaggagtggagaacgtggtagctgatgctttgtctcgagtgcctcctcagtctcacttatctgctctgtcagtggctagccccatttggttgcaggaagtgttaaactcgtatgctgtggatactcaggctcagaagttattggtagaattgg	49.6	0.849			Os08g0451500	Conserved hypothetical protein.	intron (Os08g0451500, intron 3 of 12)	8:22058692-22066079(-)	3583	Os08g0451500	4345729	Os.85524	NM_001068482	Os08g0451500	protein-coding	8	22054033	22067025	-			non-overlap						2.26782	5.32358	2.03515	4.7209	13.1907	1.12847	0	6.7553	0.996199			1.05775	2.54014		1.19828	0.0886542		1.23109
NAC5myc-a-myc-AR005_chr06-919	chr06	29696215	29696371	tcaacggcatcaaatgtccctaaatataagggattttagttgaatgtgatgtattctagtacaacgaatcgtgggcatgaagtctatctagattatttgtactaggatatgtcacattcaaccaaaatccattataattagggacggatggagtaT	46.3	0.853			Os06g0703300	Protein of unknown function DUF594 family protein.	promoter-TSS	6:29695758-29696858(-)	-267	Os06g0703300	4341984	Os.49707	NM_001065032	Os06g0703300	protein-coding	6	29696560	29703207	+		Putative uncharacterized protein OJ1215_E11.9-2 [Source:UniProtKB/TrEMBL;Acc:Q5Z820]	non-overlap						1.05832	0.519373	4.36105	10.5312	1.70202	6.12596	5.09278	0.900707	0.905635			3.31483	0.685477		1.22776	0.0317045		-1.02693
NAC9myc-a-Pol2-AR016_chr02-4954	chr02	7138593	7138739	TTAATTTTTTAAGTTCTTTTGTACATGAACCAAAATGCTGCCTTTTCTTTGGGACAATATCGTGATGTAATTTTATTCGCACTTCACGGTAGATGATGCTAAATGATTTAACCTAAATCCAATAATGTTGTCAGAAGTTCTTTTGT	44.1	0.978			Os02g0227200	Early nodulin.	promoter-TSS	2:7137865-7138965(-)	-701	Os02g0227200	4328789	Os.4170	NM_001052886	Os02g0227200	protein-coding	2	7135190	7137965	-		Early nodulin; Os02g0227200 protein; cDNA clone:J023028P16, full insert sequence; cDNA clone:J023089C22, full insert sequence [Source:UniProtKB/TrEMBL;Acc:O82157]	non-overlap						1.88985	1.29843	2.03515	4.53932	0	4.83629	8.81442	0	0			1.2642	-		1.42985	0.0844351		-0.541502
NAC9myc-a-myc-AR007_chr06-701	chr06	8981593	8981773	AAAAAAATGTGGGCAAGAGAGAGTGAGACAGTGAGACAGTGAGAGTGAGGAAGAGAGAGAGAGAGGGTAAAGCAAGCGAGCGAGAGAGAGAGAGAGAGAGAGAGGAGAGGGAGAGCGTGAAAGAGACAAGAGAGAGAGGTGGAGTGGAGGAGCTCGCTGGCAATGCTGCTGCAGTGCCGC	24.2	0.6			Os06g0269300	Six-bladed beta-propeller, TolB-like domain containing protein.	promoter-TSS	6:8981533-8982633(-)	-197	Os06g0269300	4340723	Os.50610	NM_001063891	Os06g0269300	protein-coding	6	8977349	8981633	-		NHL repeat-containing protein-like; Os06g0269300 protein; cDNA clone:J033117I22, full insert sequence [Source:UniProtKB/TrEMBL;Acc:Q5Z6M0]	non-overlap						1.2851	1.29843	1.16295	8.35235	2.8367	4.9975	0	2.40189	0.543381			2.7003	1.14233		-1.00852	0.963263		0.0148915
NAC10myc-a-Pol2-AR018_chr09-554	chr09	20248647	20248829	TTTGAgcccctttgaatcacaggattgagaaaacgtagaaatagaaaaaatttaaaattttgataggaatgtaaatgtaaacagatgattgtaaaacgcaggaaaaatataggaatgaccgttttattaaaccgtaagaaaaacgtataaattggatgagagagatagactcaaaggaaagt	38.9	0.721			Os09g0518700	Inositol 1, 3, 4-trisphosphate 56-kinase family protein.	promoter-TSS	9:20248336-20249436(-)	-210	Os09g0518700	4347597	Os.10518	NM_001070224	Os09g0518700	protein-coding	9	20243654	20248528	-		Os09g0518700 protein; cDNA clone:J033097M05, full insert sequence [Source:UniProtKB/TrEMBL;Acc:Q0J0B2]	non-overlap						1.51188	2.07749	0.290736	3.9946	10.4958	0	0	3.15247	9.05635			1.40171	2.79539		1.47398	0.0272076		0.458498
NAC6myc-a-Pol2-AR015_chr07-245	chr07	18337470	18337626	GAGGCGGAGTGGGTCGTGAAAGAGACGGGGTGGTTAATTATATATCTGGTGTGATGTGCTGAGGTGCCGTGCGCCGATTGGAATCATCCTGGAAATATTCGCCACATGGAAACGCACCGCTGCGGCTTCTTTTTGGGCCGTCGGTTTGGCTGTTTT	46.5	0.97			Os07g0492000	Nucleoside diphosphate kinase I (NDPK I).	promoter-TSS	7:18337380-18337884(-)	-68	Os07g0492000	4343275	Os.146	NM_001066217	Os07g0492000	protein-coding	7	18334997	18337480	-	NDKR	Nucleoside diphosphate kinase 1 [Source:UniProtKB/Swiss-Prot;Acc:Q07661]	non-overlap						0.831535	0.519373	9.30356	2.90517	1.70202	0.322419	0	2.40189	0			1.80477	1.0334		1.63742	0.00980908		-0.679005
NAC9myc-a-Pol2-AR016_chr05-620	chr05	17805300	17805446	GATGAATGTTTTCTTAAGCACAATTCGTCTTTAAAAAATCTTGCACAAAGGGAAGATCGGTTAGACAACCATATAAAATTTTAAAAGCAAACTTGGTTTCATTTGTTAGGTATGAAATAAAGAAATGGGCGAGGGAACATTTCTGA	41.1	0.848			Os05g0370300	Similar to src2-like protein.	promoter		-1396	Os05g0370300	4338581	Os.80953	NM_001061885	Os05g0370300	protein-coding	5	17799742	17803977	-		Putative uncharacterized protein OJ1118_F06.5 [Source:UniProtKB/TrEMBL;Acc:Q60EX0]	non-overlap						0.453565	0.259687	0	2.90517	0	0	8.2268	1.95153	1.44902			2.67924	-		2.16588	0.0349962		-0.804536
NAC5myc-a-myc-AR005_chr03-225	chr03	8485520	8485676	AAGACTGCACTGTGCCACTGGCTTCACTGCAACCTGCACCACAGTTTTTGGACTGTGCAGACGCCAAGTTGTACATGCCCAGCTTCATTGCATTTCTCCAGTTTTTGGCATGTGGAGTGCAGACTGAGATGCCTAGCTTCGGAGCTTCCTCGGTTT	31.8	0.854			Os03g0261100	Phospholipase A2 family protein.	promoter		-1925	Os03g0261100	4332319	Os.4604	NM_001056155	Os03g0261100	protein-coding	3	8487523	8489366	+	PLA2-II	Probable phospholipase A2 homolog 2 [Source:UniProtKB/Swiss-Prot;Acc:Q9XG81]	non-overlap						1.2851	0.77906	0	6.35505	6.52441	1.28968	2.54639	3.30259	0.905635			2.30602	2.34397		1.65179	0.0384021		-0.722074
NAC9myc-a-Pol2-AR016_chr03-1499	chr03	31465921	31466067	TGTATTGATGAGCTGTGAGCTGGCATCCAAAAGGCAGACCTTTCTTTAAAGAGAGTCATTGGCTTAGGTGTGGCCACCCTACTATTTCCAAGCATTTTTTTCCTTGTCAAATTTTGCTTCCTAACACAGGCATGCAGTTACAAAGC	29.9	0.761			Os03g0760800	Similar to GAST1 protein precursor.	promoter-TSS	3:31465523-31466623(-)	-371	Os03g0760800	4334189	Os.4780	NM_001057883	Os03g0760800	protein-coding	3	31464821	31465623	-		Gibberellin stimulated transcript related protein 1; Gibberellin-regulated protein 2, putative, expressed; Os03g0760800 protein; Putative uncharacterized protein OSJNBb0048A17.7; cDNA clone:J023113B01, full insert sequence [Source:UniProtKB/TrEMBL;Acc:Q94HA1]	non-overlap						1.36069	0.519373	2.90736	9.80494	1.70202	1.93452	5.87628	7.50589	0.905635			2.84917	0.322907		5.77262	0.00399292		-1.3895
NAC5myc-a-myc-AR005_chr04-917	chr04	34488898	34489054	AGGTATCGTGACTATAATAACATGTGGTAACGTTCTTTGTAATCGATGCTCAAGTTCGGTTTCAAGATGCTCATTTAGCCACCTTGATTTTTTTTAAGGGTCTGTGTATACAACTTTCGCTGCTACTTGTATGTAGTCACGGTAGTTGCTTAACTG	39.9	0.864			Os04g0675400	Similar to Chaperone protein dnaJ.	promoter-TSS	4:34488930-34490030(+)	-954	Os04g0675400	4337388	Os.5248	NM_001060782	Os04g0675400	protein-coding	4	34489930	34492036	+		OSJNBa0018M05.19 protein; Os04g0675400 protein; cDNA clone:J013134H18, full insert sequence [Source:UniProtKB/TrEMBL;Acc:Q7XQ89]	non-overlap						1.13391	2.07749	2.18052	10.5312	0	0.806048	0	3.00236	0			3.21529	-		1.49152	0.04036		0.873536
NAC10myc-a-Pol2-AR018_chr06-578	chr06	28390408	28390590	TTTTCAGGTCCGGTCAACTTTTCAAACTTCAGAAATAGCCAAAACTCAAAAAAAGCAGTACAATGCATAGTTTGTTCAGTCATGGACACATTACACATGTCCCTAATCTAGACGCTTAGCATCCATCACAACGCTCATACGATTATTTCAGGCGATTTTATTCTCCTCCTGATCGAACAGCA	32.6	0.797			Os06g0681200	Cupredoxin domain containing protein.	promoter-TSS	6:28389474-28390574(-)	-925	Os06g0681200	4341858	Os.55380	NM_001064911	Os06g0681200	protein-coding	6	28388375	28389574	-		Os06g0681200 protein; Putative phytocyanin protein, PUP2; cDNA clone:002-135-E05, full insert sequence [Source:UniProtKB/TrEMBL;Acc:Q653Y0]	non-overlap						1.96545	1.68796	0	6.53662	2.69487	0.967258	0	4.05318	6.88283			1.73369	0.455357		4.01712	0.0453246		-0.219574
NAC10myc-a-myc-AR012_chr11-355	chr11	16743044	16743216	GTATAAGTAACCTTTCAATGTTGTTGGCCCCTTTCACCGGTTTCAATGCATGTGTTGTGCCTGCATTGAGATGCACTTGTGTGTTAAGGAAAGGAGGAAACTAGTGCTGTGCTGGCTAGTCATTTTATAAGTTCATAGGTCGTCTTCAAGTTGGGGTCAATGGGAGGAACAA	42	0.808			Os11g0479000	Conserved hypothetical protein.	promoter-TSS	11:16742419-16743519(+)	-289	Os11g0479000	4350507	Os.87938	NM_001074424	Os11g0479000	protein-coding	11	16743419	16744480	+		Expressed protein; Os11g0479000 protein; cDNA clone:002-135-E01, full insert sequence [Source:UniProtKB/TrEMBL;Acc:Q2R4C7]	non-overlap						2.11663	1.55812	0	7.62606	0.56734	0.16121	1.76288	10.6584	1.35845			1.84917	-1.89949		1.85297	0.0203315		-0.441966
NAC10myc-a-Pol2-AR018_chr12-2592	chr12	4462699	4462881	ACACAGAGAGAAGAGAAAGAGGAGGAGAAAATTTTTTGTGTAGAAGAGAAAGAGGATAGGGTTTGTTCTCCCTGTGGCATTGGATAATCGGGAGCTTTGGCGTTGGTGTGGCATCGTGAGGTGCTCAGGGGTTGTGCTTCCTGCTTGTGGATGAGGTGGTTTTGCCCCCCTAAACTTTTGGC	22.6	0.962			Os12g0188700	Similar to Thioredoxin (TRX).	promoter-TSS	12:4462656-4463756(-)	-52	Os12g0188700	9270622	Os.38257	NM_001189897	Os12g0188700	protein-coding	12	4461716	4462756	-	TRXM	Thioredoxin M5, chloroplastic [Source:UniProtKB/Swiss-Prot;Acc:Q9ZP20]	non-overlap						1.05832	1.42828	0	3.26831	2.55303	1.12847	0	3.45271	4.52818			1.62677	1.27044		2.14794	0.00494563		0.432503
NAC9myc-a-Pol2-AR016_chr02-4756	chr02	572962	573108	TCTTGTGATCATAGGGCAAATCCCCTTGCCTTCCTTCAAGAAAAAGAGGACATTCCTCCTTTCAGTCTCAACAACTCAACAAGGTGGGGGAAAAAAGAAAGAATGAAAAAAAATGAAAGCACTAGCAGAGGCCTCAGTTTCCAAGT	38.2	0.963			Os02g0110600	Similar to protein kinase.	promoter-TSS	2:572330-573430(-)	-588	Os02g0110600	4328043	Os.6801	NM_001052186	Os02g0110600	protein-coding	2	566089	572447	-		Putative receptor protein kinase PERK1 [Source:UniProtKB/TrEMBL;Acc:Q6Z8Z2]	non-overlap						2.41901	1.03875	0	4.90247	2.55303	2.57935	7.63917	5.40424	1.9924			1.01909	0.0777941		1.52227	0.0400137		-1.21957
NAC9myc-a-Pol2-AR016_chr03-1475	chr03	28116856	28117002	CCTGCGTGCTGGAGTAGTCTAGGTATACCAGTTTTGTTCTCCAAAGCATTTGGGATTGGGTTGAATGGAACATCTATGGTCCACGCTAGGTCCGCCCCTGGCTGTGATGGATGGAGCTTAGAGCAGGGGCAACCTAGATCAGGGGT	57.3	0.944			Os03g0700800	Similar to Ethylene insensitive 2.	5' UTR	3:28116721-28117551(+)	309	Os03g0700800	4333824	Os.32159	NM_001057531	Os03g0700800	protein-coding	3	28116620	28124217	+		Natural resistance-associated macrophage protein, expressed; Os03g0700800 protein; cDNA clone:J033093P17, full insert sequence [Source:UniProtKB/TrEMBL;Acc:Q10EG4]	non-overlap						1.2851	0.38953	1.45368	3.44988	2.69487	0	11.4588	3.00236	2.89803			1.42467	1.06833		1.64585	0.0654242		-1.72207
NAC5myc-a-myc-AR005_chr03-142	chr03	15451205	15451361	tctaatgtcatataagcgccacattcagtgatgaccaggtcaacaccaccacgtaggtgtcatggcagcaaaaccaccgtccaaaaccgtcgagaaagttaaattacaccgattttaatagttgggcgtaagatatctggttaaggatagattcgg	66.3	0.859			Os03g0387500	Conserved hypothetical protein.	promoter		-1981	Os03g0387500	9271829			Os03g0387500	protein-coding	3	15453264	15457559	+			non-overlap						1.51188	1.68796	0.581473	14.5258	0.56734	1.93452	0	3.30259	0			3.2642	-1.41406		1.10749	0.249698		0.158938
NAC9myc-a-Pol2-AR016_chr05-389	chr05	24253395	24253541	CAATGACTACGACAATGACTTCCTATGTGAGCCTCTAGATGTCGTTGGCATATGAACTCTGGCAAAGCATGTATCACCAGGTTAGGTTTTCAGGGTTGGTCGATAGAGGGGCAACAAGGGTGGCTTTTGAGTAAACTCTGAGGTGG	70.5	0.938			Os05g0493800	Similar to nodulin-like protein.	promoter		-1162	Os05g0493800	4339187	Os.56924	NM_001062456	Os05g0493800	protein-coding	5	24254630	24256914	+		Os05g0493800 protein; Putative nodulin MtN21 protein [Source:UniProtKB/TrEMBL;Acc:Q6F326]	non-overlap						1.43629	2.59687	5.52399	4.53932	0	0.967258	14.0051	3.15247	0.996199			1.66013	-		1.36993	0.0728507		0.854427
NAC10myc-a-Pol2-AR018_chr03-2269	chr03	17573044	17573226	ATCTAGCATTTTCGGTGAAATGTCACATTTGGCATCTCCAACATGCATGTAAAGTTGACATTACCAATAACTTAGTATTTCTAGTCCAACTTTATGCATTGGTAGATATAAGCTCATAAGAGAATATGGCTATGGCTAACTTTAAACATAGAGCTAGCCATAAATAATATAAAACTGTTTTA	32.2	0.763			Os03g0421800	X8 domain containing protein.	promoter		-1128	Os03g0421800	4333134	Os.53721	NM_001056921	Os03g0421800	protein-coding	3	17569815	17572007	-		Expressed protein; Os03g0421800 protein; cDNA clone:J013026N15, full insert sequence [Source:UniProtKB/TrEMBL;Acc:Q6ATM0]	non-overlap						2.19223	1.81781	0	5.44719	11.0631	0.322419	3.03608	5.25412	7.78846			1.31311	2.33529		1.35905	0.0393206		-0.2702
NAC9myc-a-Pol2-AR016_chr08-5041	chr08	23846716	23846862	TCTGGCAATTTTAAACTGACATTAAGATTGACGCGGCATTGTTATAGGCGGACGCGCATTATCACAAATAGAAAAGGCAACCGACCTTGACTTGTGGCCAAAACTTCAGAGCTGGTCTTAAATCTTAATTAGGAATAAAAATAACA	23.5	0.96			Os08g0482300	Pistil-specific extensin-like protein domain containing protein.	promoter		-1065	Os08g0482300	4345858	Os.21950	NM_001068603	Os08g0482300	protein-coding	8	23847854	23848622	+	AGP1	Arabinogalactan protein 1 [Source:UniProtKB/Swiss-Prot;Acc:Q6Z232]	non-overlap						0.982723	1.68796	0	3.44988	1.84386	0	4.70103	2.85224	0			1.81169	0.907869		1.1216	0.562543		0.780426
NAC10myc-a-Pol2-AR018_chr03-6090	chr03	30212139	30212321	GGAAATATCTCGTCGAATTGCGGGAGTGGCGAGCCGGTGGTGTAGTGTttagagcaggtacagtagtaaacatataagttagctgtaaacatattttaagaaggtaaataaagagagagaagagcaacggactacatatttgtagccagctgtagtatggactctaagacccactgtgtgta	25.4	0.901			Os03g0737000	Similar to CBS domain containing protein, expressed.	promoter		-1794	Os03g0737000	4334035	Os.12286	NM_001057733	Os03g0737000	protein-coding	3	30206423	30210436	-		CBS domain containing protein, expressed; Os03g0737000 protein; Putative uncharacterized protein OSJNBb0016H12.19; cDNA clone:001-038-F01, full insert sequence [Source:UniProtKB/TrEMBL;Acc:Q84R32]	non-overlap						1.13391	1.68796	5.81473	4.90247	4.53872	1.93452	0	4.05318	5.25269			2.1122	2.00098		1.18203	0.166399		0.573975
NAC5myc-a-myc-AR005_chr02-860	chr02	17721952	17722108	attgcagtttcattgtttttcatataaataaaggcccaatgatcagcgacgaagaggaaattcttcggattcgatcagctgaagattctcgaccgcctattttagttaaatggtgggacgacgagatgcagccgcagggcattgtgatcaataagc	32.7	0.895			Os02g0501350	Conserved hypothetical protein.	promoter		-1590	Os02g0501350	9269700	Os.81138	NM_001186045	Os02g0501350	protein-coding	2	17718578	17720440	-			non-overlap						0.907129	0.649217	7.41378	6.53662	4.82239	0.644838	0	2.40189	0			2.84917	2.41037		2.37071	0.061502		-0.482608
NAC10myc-a-Pol2-AR018_chr01-299	chr01	14768078	14768260	CAGCGGCCGGTCCGTGCTAACCTTCTCCTAGATATGTGTGTTGGCGTTGTCGGTGTGTAGGTGGTGGTATACTTTTTCCATTTTCCTGGTTATGACCATCTAGGGTTGTAATCTCGTAATTTTTTCCTGTTCTATCAATAGAACTTCGCACCGTCTTAGTGCGAGTCGTTCAAAAAaaataa	28.1	0.819			Os01g0362400	Conserved hypothetical protein.	promoter		-1102	Os01g0362400	4325813	Os.51354	NM_001049563	Os01g0362400	protein-coding	1	14769271	14769881	+		Os01g0362400 protein; Putative uncharacterized protein P0460H02.35 [Source:UniProtKB/TrEMBL;Acc:Q5ZC34]	non-overlap						1.43629	1.68796	6.97767	2.90517	0.56734	0.967258	1.27319	3.00236	6.79227			1.01628	-1.34006		1.03131	0.57709		0.232938
NAC9myc-a-Pol2-AR016_chr02-4075	chr02	3308072	3308218	GATTTCAATGATGTTATCAAAGACGAGGACCTTCTTGCCCAAAAGAATTATTGGGGTGCAAATATGCAAAACAATGGATTCTATTCATTTAATACTGGTCAGAATATTCAGCACTTGGTTGCATCTATGGTTCCCAGGTATCCCAA	35.3	0.782			Os02g0161251	Hypothetical gene.	promoter		-1779	Os02g0161251												non-overlap						1.58748	1.29843	0	6.17348	2.55303	1.93452	9.49999	4.50353	0			1.95935	0.685477		1.17091	0.0137308		-0.289963
NAC10myc-a-Pol2-AR018_chr02-2873	chr02	3653869	3654051	CCCTGTACCTGCCGGGTACACTATTCGGTACCAGCTTGTACCCTACCCTCTCGCCCCTGCCCTTATCTGCTAGCCTCACACCTACGTGGTGCCAACCATTTTGTTGTGCCGGTGAAATTAGGTACTTCTTCTTCTTCTTCTTCTTCTTCTTCTTCTTCTTCTTCTTCTTCTTTCCCTCCGCG	14.9	0.878			Os02g0167600	Hypothetical gene (SAUR6)	promoter		-1292	Os02g0167600	9271608			Os02g0167600	protein-coding	2	3655252	3656179	+			non-overlap						0.982723	1.81781	0	2.36045	6.24074	0.483629	0	4.50353	3.26029			1.2642	2.66686		1.30864	0.131014		0.887341
NAC9myc-a-Pol2-AR016_chr05-3206	chr05	29603133	29603279	ACGTGGCACCTGGCGAGAGAGGCGTGCCATGGCAATTTTTGCAAGCAGCCCCTTCTCAGCAATAAATCGCATTCCCCTATAGCGATTTATCGCCAGGAGGGAATGGTATGGAAAATTATCACAGCGCAAAGTTGGGTGATGGATGG	21.5	0.677			Os05g0594500	Hypothetical conserved gene.	promoter		-1850	Os05g0594500	4339807	Os.19034	NM_001063042	Os05g0594500	protein-coding	5	29595609	29601356	-		Os05g0594500 protein; Putative uncharacterized protein OSJNBa0030I14.4 [Source:UniProtKB/TrEMBL;Acc:Q5TKG2]	non-overlap						1.81426	1.94765	0.872209	3.63146	4.96423	1.28968	4.30927	4.95389	1.26789			1.00117	1.45219		1.28942	0.16599		0.102354
NAC9myc-a-Pol2-AR016_chr02-8125	chr02	1657396	1657542	atgaaccttcctgagcaaacactcccgacttccagcgaggagatccttaatctctctaacggcaaaggcaagctccgagcgctcaacttctttggcttggatcatttgtaacgctaccaagcagtccgtttccacctgtactggga	33.3	0.971			Os02g0131850	Hypothetical gene.	promoter		-1371	Os02g0131850												non-overlap						0.680347	1.03875	4.36105	2.54202	2.26936	0	6.65979	1.80141	5.61494			1.90163	1.73794		1.16624	0.0294644		0.610501
NAC10myc-a-Pol2-AR018_chr02-6009	chr02	1657349	1657531	ctgcgacttttattagctaacatatgactaactaaaatttggcttctatgaaccttcctgagcaaacactcccgacttccagcgaggagatccttaatctctctaacggcaaaggcaagctccgagcgctcaacttctttggcttggatcatttgtaacgctaccaagcagtccgtttccac	28.1	0.861			Os02g0131850	Hypothetical gene.	promoter		-1400	Os02g0131850												non-overlap						0.831535	1.03875	4.36105	2.54202	2.26936	0	6.65979	1.95153	5.61494			1.61213	1.44844		1.16624	0.0294644		0.320995
NAC10myc-a-myc-AR012_chr01-331	chr01	4767317	4767489	AGAAATCGCCATTAGAGCACATGGCCGAGGAGCTAGCAAGCCGATCGAGCTAAGAGGAGATGCGGGGAGAGGGCGTCGGTGGGGCGGCAGTAGACGAACGGAACGGCGCCGCCATGGCTCGCCTCGCCGCGAGGAGGGAGGAAGCTTGCAGGAGGAGGAGCGGAGTGGGTGG	24	0.941			Os01g0188900	Similar to Ankyrin-like protein-like protein.	promoter-TSS	1:4767378-4768478(-)	75	Os01g0188900	9270422	Os.9859	NM_001185285	Os01g0188900	protein-coding	1	4761327	4767478	-			non-overlap						1.20951	0.77906	1.01758	3.26831	0.851011	0.644838	0	4.80377	3.35085			1.43413	-0.507168		1.23155	0.139534		-0.634611
NAC10myc-a-Pol2-AR018_chr01-7218	chr01	6303958	6304140	caccatttttttattgttttctgtgttagactgatatgtggggcccataggatttattatttttctggatcgaattgccacgtaaacgccacgtcaatgccacgtcagacgaagaccgagtcaaattagccacatagataccacgtcagccaaaaccgctctcaaaaccgccaagtgaccta	22.2	0.871			Os01g0215500	Similar to esterase.	promoter-TSS	1:6303802-6304902(+)	-753	Os01g0215500	9270889	Os.32925	NM_001185303	Os01g0215500	protein-coding	1	6304802	6306605	+		Putative esterase; cDNA clone:001-025-H05, full insert sequence; cDNA clone:J033092C19, full insert sequence [Source:UniProtKB/TrEMBL;Acc:Q5QNJ7]	non-overlap						1.05832	1.55812	1.74442	13.2548	0	0.483629	0.097938	2.70212	5.07156			3.64667	-		1.03802	0.26308		0.558034
NAC5myc-a-myc-AR005_chr01-1168	chr01	20342197	20342353	AAGCATGAGGCTTTGCAGCATGAGGCAATTGAGTGAGTGAGTGAGTGAGATACAAGAACAATTATTATAATTTACTACTACTTGAGAATTGAGAGGAGTGGCTTTTGGGAAAGGGGCACCCTGCCCAACCCCAAGTGGCCGGCCATGGCAATGGAT	33.6	0.857			Os01g0547133	Similar to carboxyl-terminal proteinase.	promoter-TSS	1:20341922-20343002(-)	-253	Os01g0547133	9266670	Os.40947	NM_001185478	Os01g0547133	protein-coding	1	20338468	20342022	-			non-overlap						1.58748	1.29843	1.74442	7.62606	0	1.12847	6.65979	3.60283	0.543381			2.2642	-		1.50419	0.0799248		-0.289963
NAC10myc-a-Pol2-AR018_chr03-32	chr03	850534	850716	ATGATTTTAGGCCGGGGATTCCGGCCGACACATGGCTCGATCGATCGAGCCGCGACATCTCTCTCTCGGTCAATTCCGCCCGTTAGCCTCCAACGATCCAAACCGCCTCGTCATAAATAGGCAAAGAAACGAACAAGGAGGTGGCAGAGTGTGAGCACTGGTCGCTTGCTTGTGCTTTGCTT	38	0.946			Os03g0115000	Cupredoxin domain containing protein.	promoter-TSS	3:850142-850869(+)	-144	Os03g0115000	4331391	Os.31089	NM_001055283	Os03g0115000	protein-coding	3	850769	851768	+		Os03g0115000 protein [Source:UniProtKB/TrEMBL;Acc:Q0DVS6]	non-overlap						1.81426	2.46702	1.45368	7.26292	0	0.322419	0.783504	4.80377	8.24128			2.00117	-		1.42947	0.124008		0.443391
NAC10myc-a-Pol2-AR018_chr03-5117	chr03	27258092	27258274	TAGCAGGGTGCATAGATAAAAGCAATATAGTTTTTACCTTGAGTGTGTTATAGCACGTGGAAGCAGATGGAAGACGATCCACGTCCTGGCCTCCAATTGTAGCCCAAAGTGTAACATCACATGGAACCTAGACAAAAACGATAGAACATAAAAAATTGAACAATGAGCAGTACAAAACAATC	22.6	0.943			Os03g0683833	Non-protein coding transcript.	promoter-TSS	3:27257745-27258845(-)	-338	Os03g0683833												non-overlap						1.88985	2.59687	0	5.62876	5.95707	0.806048	0	4.05318	4.52818			1.57454	1.65633		2.11966	0.0831075		0.458498
NAC9myc-a-Pol2-AR016_chr04-4917	chr04	35477981	35478127	CTCTCACGCGCCTCTTCTGCCTCTTCGCTTCTGGGCCGGTTTCGGCCCAAGTACACCAGACCCCGCAGTACGCTATTCTTCAGCATCTCTTCTAACTATGATGTACAATCAGCGAAAAAAATAAAACAATTTTCTTTTAAAAAAAT	24.5	0.769			Os04g0693000	Similar to dolichyl-diphosphooligosaccharide--protein glycosyltransferase 67 kDasubunit.	promoter-TSS	4:35477125-35478225(-)	-91	Os04g0693000												non-overlap						1.81426	0	0	5.44719	0.28367	2.09572	4.8969	5.70448	0.0905635			1.58613	-2.67709		1.17076	0.191247		-
NAC10myc-a-myc-AR012_chr05-18	chr05	4815221	4815393	TTCCTCATCGCGAAACTCTCATACCACCACAAAAAAGAAGCCGAAATGATCGCCGAAGAACAAGGAATCAAGAACAACAGCTGGAAATGGCAATGCGGGGTGGGATTTGGGAGTTCTTGGGAGGTGGAGAGGTGAGTGGAGTGGAGAGGAGGACAGCTATGGCACAGCTCAG	48.8	0.957			Os05g0180300	Leucine-rich repeat, plant specific containing protein.	promoter-TSS	5:4815307-4816407(-)	100	Os05g0180300	4337979	Os.71574	NM_001061342	Os05g0180300	protein-coding	5	4813366	4815407	-		Os05g0180300 protein; Putative extensin; cDNA, clone: J090091F22, full insert sequence [Source:UniProtKB/TrEMBL;Acc:Q5KQK4]	non-overlap						1.36069	2.59687	1.01758	4.7209	0	0.644838	0	9.90778	3.9848			1.79472	-		1.19299	0.203976		0.932429
NAC9myc-a-Pol2-AR016_chr05-2822	chr05	8903833	8903979	GCGTGTTCTCAGCTGGATCGTCGATGTTTGGACGTCTCTTCCTAGCTTCTCGCGCGCCGCCGGCGACGTGGCAGCTTGCGTGGCGATCAGACGATGAGCAGGGAAGGAAACCAGCTTCACCAGGAAGCAGGATGGGTGGGGAGTGG	24.5	0.962			Os05g0247100	Similar to Glycosyl hydrolases family 18.	promoter-TSS	5:8903689-8904789(-)	-117	Os05g0247100	4338208	Os.22599	NM_001061552	Os05g0247100	protein-coding	5	8902501	8903789	-		Os05g0247100 protein; Putative chitinase; cDNA clone:001-045-C02, full insert sequence [Source:UniProtKB/TrEMBL;Acc:Q5WMX0]	non-overlap						0.831535	1.03875	3.48884	4.7209	1.41835	0.483629	4.8969	5.70448	0.724508			2.50521	0.770366		-1.9299	0.133008		0.320995
NAC9myc-a-Pol2-AR016_chr06-5664	chr06	3937295	3937441	CTGTGCCGGGGCGGCCACGGTGGCCACGGGGTTGGAGTAGTAGACCAGTAATCCCTCCGGTTTCATTTTAATTAACATTTTGGACAATGATACGATATATtttttaaaaaatatttgaccgttcgtcttatttaaaaaatttaagt	15.2	0.809			Os06g0179200	Similar to Nodulin-like protein.	promoter-TSS	6:3937129-3938229(-)	-139	Os06g0179200	4340300	Os.53987	NM_001063503	Os06g0179200	protein-coding	6	3934027	3937229	-		Nodulin-like protein; Os06g0179200 protein; cDNA clone:J033027I22, full insert sequence [Source:UniProtKB/TrEMBL;Acc:Q8H613]	non-overlap						1.20951	1.16859	0	8.35235	0.709175	0.967258	9.7938	2.552	0.996199			2.78777	-0.770203		1.01415	0.70872		-0.0496487
NAC5myc-a-myc-AR005_chr06-615	chr06	20090117	20090273	TCAGAGTCCAAAAATACTTATATTTTAGGACGGAGGGGATACAATATAAGGCAGAGTATCATACTCATACACCTACTTATATTtaggggtgaacagaacgctcgtggctcgttagctcgctcggctcgtgacaagctcagctcggctcggctcgtt	30.9	0.944			Os06g0536200	Hypothetical gene.	promoter-TSS	6:20089511-20090611(+)	-316	Os06g0536200	9268735			Os06g0536200	protein-coding	6	20090511	20091051	+			non-overlap						1.73866	2.9864	0.872209	6.17348	2.55303	2.25693	2.74227	3.60283	0.543381			1.8281	0.554232		1.13529	0.407194		0.780426
NAC5myc-a-Pol2-AR014_chr08-439	chr08	20825034	20825206	TTCCATCCACACCCCCTTGGTGACTCTGACTCACCCCCGGCCAAATCAGTCCATTTGAGCGAGGATAATAATGCTCCTATTGTTTCAATCAGTCGCTgctaaaatttgaattttcaaactcaaatttaaagttgattttcattcaaatttattttttagcattggtatttaa	37.6	0.909			Os08g0430700	Similar to UVB-resistance protein-like.	promoter-TSS	8:20824741-20825841(-)	-232	Os08g0430700	4345636	Os.6305	NM_001068393	Os08g0430700	protein-coding	8	20820938	20824888	-		Os08g0430700 protein; Putative UVB-resistance protein UVR8; cDNA clone:J033107K23, full insert sequence [Source:UniProtKB/TrEMBL;Acc:Q6ZKB8]	non-overlap						1.96545	1.03875	1.16295	6.17348	8.51011	0.483629	5.48453	7.50589	1.63014			1.65123	2.11432		1.31501	0.159334		-0.920013
NAC9myc-a-Pol2-AR016_chr06-2656	chr06	14649109	14649255	ATTATGGTAAAACAAGTTTTGTGCTTCTTATTTAAATGAAGTATGGTTGAAGATAAGCTTAAAAATGATTTGGATGAGAGATAAGGGATGAAACTAATGGTAGAACAGTTTATATTTTAACATAAATTTATCAGAAGTATAAAGTG	36.2	0.98			Os06g0356800	Similar to Xylanase inhibitor protein I precursor.	promoter		-1093	Os06g0356800	4340994	Os.75119	NM_001064134	Os06g0356800	protein-coding	6	14646987	14648089	-		Os06g0356800 protein; cDNA, clone: J075005N23, full insert sequence [Source:UniProtKB/TrEMBL;Acc:B7F946]	non-overlap						1.43629	0.259687	0.145368	3.63146	0.28367	0	8.42267	0	1.26789			1.3382	-2.34006		2.21261	0.00692831		-2.4675
NAC9myc-a-Pol2-AR016_chr04-196	chr04	27847338	27847484	TCCAAGAAATACAATGGGTGAAACTGAAATTCCTAACAAGCAAGTTAACAATGATGTTATCCTATATCTATATTCGTAGAGAATGAAAAAAAAAAGAACCAGAGAATGCAAAACAATCAGTACTAGTATATGTATTTTCTTATAAT	89.1	0.989			Os04g0556400	Similar to UDP-glycosyltransferase UGT93B9.	promoter		-1703	Os04g0556400	4336628	Os.53972	NM_001060060	Os04g0556400	protein-coding	4	27843255	27845708	-		OSJNBb0012E24.10 protein [Source:UniProtKB/TrEMBL;Acc:Q7XSN7]	non-overlap						1.58748	1.42828	0	7.26292	0	0	17.8247	0	2.71691			2.19381	-		2.18396	0.0382976		-0.15246
NAC9myc-a-Pol2-AR016_chr03-421	chr03	10931727	10931873	ACGCCTTACAGTGTGTAGTATAACcactgctacgaaaaccatctttcatagcggccattttggattttcgctgacagaattttgagccgccaaaaaacaaaaaccaatgaaaatcactatcttcgctagcggtttttggccaccag	31.3	0.873			Os03g0307300	Nicotianamine synthase 1 (OsNAS1).	promoter-TSS	3:10930795-10931895(-)	-905	Os03g0307300	4332608	Os.1478	NM_001056430	Os03g0307300	protein-coding	3	10929507	10930895	-	NAS1	Nicotianamine synthase 1 [Source:UniProtKB/Swiss-Prot;Acc:Q0DSH9]	non-overlap						2.26782	2.33718	0	7.62606	0	1.28968	13.1237	0.150118	0			1.74963	-		1.79176	0.046167		0.0434607
NAC10myc-a-Pol2-AR018_chr02-4181	chr02	19599651	19599833	CACATCTTTTCTCAACAGTCGACTACCGATGAAAATCTTTCTTATAACATTTGTTCCCTCTATCTTAATTGAAGTGCTCCGAGCAACGCATGTTGCACGGCATATCTATCGTAGGCATGACCAGTTGTGACCTGTATGTACGTGCGCACATCGATCGCCTTTTGAGATCATATATGTGTATG	25.4	0.783			Os02g0532500	Germin family protein.	promoter		-1201	Os02g0532500	4329551	Os.50966	NM_001053560	Os02g0532500	protein-coding	2	19597550	19598541	-		Germin-like protein 2-4 [Source:UniProtKB/Swiss-Prot;Acc:Q6ESF0]	non-overlap						1.51188	2.33718	0	11.9838	0	0.967258	0	1.50118	5.07156			2.98667	-		3.16108	0.0197656		0.628423
NAC10myc-a-Pol2-AR018_chr01-6839	chr01	33915889	33916071	gtgtgtatgacatgttgatgtgatggaaaagaaataactttggatctaaacacagccTAAACTGCGCTGCGAATGGTTTAGTTTGAATCTTAACCAATGACCGAACATGGAAGTATACATGGAACGAGAGGACCGCCACGGCGCCACTGCACCACTCATGGCAACTGACAACAAATACGCCT	29	0.97			Os01g0800900	Conserved hypothetical protein.	promoter		-1619	Os01g0800900	9266761	Os.101717	NM_001185678	Os01g0800900	protein-coding	1	33917599	33918536	+		Os01g0800900 protein [Source:UniProtKB/TrEMBL;Acc:C7IXG9]	non-overlap						1.36069	1.68796	1.16295	10.1681	2.12753	0.16121	3.62371	0.600471	5.79607			2.90163	0.644835		2.88211	0.0463519		0.310941
NAC5myc-a-myc-AR005_chr10-339	chr10	3758443	3758599	ggacaaggttggtccggactgcagtaaattagtgaatctagaccaagctgcaccgattgattcgtttttgatctgctggaaactgatgatctctactcgaagggtagtaatacgagtatctgggaagaaggaaagacataatctgtctcgcaactt	65.4	0.889			Os10g0159300	Conserved hypothetical protein.	promoter		-1253	Os10g0159300	4348149	Os.83191	NM_001070735	Os10g0159300	protein-coding	10	3753397	3757307	-		Os10g0159300 protein [Source:UniProtKB/TrEMBL;Acc:Q0IYV1]	non-overlap						1.20951	1.03875	1.88979	13.0732	0	0	1.95876	0.450353	1.08676			3.43413	-		3.21283	0.0082169		-0.219574
NAC9myc-a-Pol2-AR016_chr01-10068	chr01	8857353	8857499	TATACTTCAGTAAATACAAAATATTTTTAAAAATACCCCTAGGTTAGTACTCGCACATTAATATCCAGGACCTTGGAAGTTTCAACTTTTTGAGACTGATCTGATGTACAAAGAGTAATCTTTTATGGCTTTGCATATTGAGTTGA	22.5	0.907			Os01g0262401	Hypothetical genes.	promoter-TSS	1:8856922-8858022(-)	-404	Os01g0262401												non-overlap						0.37797	0.129843	0	5.08404	0	0	5.09278	0	0.905635			3.74963	-		5.27006	0.00838437		-1.5415
NAC5myc-a-myc-AR005_chr02-34	chr02	22101784	22101940	tctatatgttataggctcaattttttttgtcaactttaccacactttgtggctagcaatttgtccaccacacttttgtggctgtcacaacttacctaacgttagttgtagtacagtatggccggtaaccaaacacacccGTAATAAATGAGTGGGA	54.5	0.789			Os02g0575800	Aldose-1-epimerase domain containing protein.	promoter-TSS	2:22101488-22102588(+)	-626	Os02g0575800	4329753	Os.25572	NM_001053749	Os02g0575800	protein-coding	2	22102488	22105007	+		Aldose 1-epimerase [Source:UniProtKB/TrEMBL;Acc:Q69JW7]	non-overlap						1.05832	1.16859	0.581473	10.8944	0	0.806048	0	1.20094	1.26789			3.36374	-		1.74913	0.00127104		0.142996
NAC9myc-a-Pol2-AR016_chr03-1110	chr03	7611529	7611675	CCAAAAGAAAGAAGAACCCAAAAAAAAAAAATCTGATGGATTTTACAATGGCGCTACGCCGATCTTGGCCAAACCGAATCACCCGATCGCCCCCACACACCGAGCTCGCTGGCCCCACACCGTGCACGACACCGGCAAACACACCA	26.4	0.771			Os03g0243950	Hypothetical gene.	promoter-TSS	3:7610919-7612019(+)	-317	Os03g0243950												non-overlap						1.13391	0.38953	0	5.81033	4.82239	0.322419	5.28865	1.80141	0.996199			2.35731	2.08844		1.61638	0.0285529		-1.5415
NAC5myc-a-myc-AR005_chr03-604	chr03	7611523	7611679	CGCAAACCAAAAGAAAGAAGAACCCAAAAAAAAAAAATCTGATGGATTTTACAATGGCGCTACGCCGATCTTGGCCAAACCGAATCACCCGATCGCCCCCACACACCGAGCTCGCTGGCCCCACACCGTGCACGACACCGGCAAACACACCACTCG	29.1	0.824			Os03g0243950	Hypothetical gene.	promoter-TSS	3:7610919-7612019(+)	-318	Os03g0243950												non-overlap						1.20951	0.38953	0	5.81033	4.82239	0.322419	5.28865	1.80141	0.996199			2.2642	1.99533		1.61638	0.0285529		-1.63461
NAC5myc-a-myc-AR005_chr03-64	chr03	20800377	20800533	AACAGGACACTTCGTTAACCAACAGGACCCACAGGCCACGGCCATATCTATATACCTAATTAAAAAATACGCAAGGTTTCCGTAAAAAAAATTTCATCCGTCTCTCTTTTTTTTTTTTCCGATTCAGTTTTTGCTTCGTTTTTTTCACTGTTTTTC	32.7	0.826			Os03g0571900	Similar to transparent testa 12 protein.	promoter-TSS	3:20799705-20800805(-)	-650	Os03g0571900	4333289	Os.57955	NM_001057057	Os03g0571900	protein-coding	3	20793274	20799805	-		MATE efflux family protein, expressed [Source:UniProtKB/TrEMBL;Acc:Q10HY1]	non-overlap						2.41901	1.68796	0	6.89977	1.98569	2.25693	5.68041	2.25177	1.08676			1.51213	-0.284776		1.4529	0.0425268		-0.519134
NAC10myc-a-Pol2-AR018_chr03-5126	chr03	27780255	27780437	AACGTTTGCAAAAGACGTTTTACCCTTCGACTACCATGAAAGATTTAAATTTAAACAAATTTTGGCTGAATATAAACAATGTTTTGTGGACGATTCAAAACATTTCCCGAATTGTGGAAATCCAAAACTTTTTATGCAAAATTGTTTAAATTCAGCCAATATTTGTTTAAATTTTATTTTAT	37.1	0.812			Os03g0693700	Similar to Oxalate oxidase 1 (Germin).	promoter-TSS	3:27779996-27781096(-)	-250	Os03g0693700	4333791	Os.54370	NM_001057500	Os03g0693700	protein-coding	3	27779100	27780096	-		Germin-like protein 3-3 [Source:UniProtKB/Swiss-Prot;Acc:Q851J8]	non-overlap						2.34342	0	4.65178	8.7155	14.4672	2.25693	3.52577	3.00236	7.42621			1.89497	2.6261		2.82578	0.0404166		-
NAC10myc-a-Pol2-AR018_chr03-3842	chr03	32432447	32432629	GCCCAACCCAAGCAGCTTGCTTGCATCTCCATCTCCTCCTCATCGGAACTCCTCCTCCTCCTCCTCCATCTCCATTATTTCCACCCCGGCAACAATCCAACCGGACGCAGCCCACGGGCCTTGTTCCCTTCTCACCACCTCCAAGTACGCTTTGCGGGACACTCGCGGCAGCAAGAGTTCGT	34.4	0.731			Os03g0782500	Helix-loop-helix DNA-binding domain containing protein.	promoter-TSS	3:32431551-32432651(+)	-13	Os03g0782500	4334324	Os.5178	NM_001058000	Os03g0782500	protein-coding	3	32432551	32435839	+		Helix-loop-helix DNA-binding domain containing protein, expressed; Os03g0782500 protein; cDNA clone:001-200-E02, full insert sequence [Source:UniProtKB/TrEMBL;Acc:Q10CH5]	non-overlap						1.58748	2.07749	1.74442	4.35775	0	0.967258	0	1.05082	6.88283			1.45685	-		1.51685	0.036246		0.388109
NAC10myc-a-Pol2-AR018_chr04-4742	chr04	21249806	21249988	AAAACAAATGGTTTGATTAGAGCGAATGAGGACGAAGCGAAACCGAATTAGGAGAAGATCAGTGGATCATAAGAAGACAGTCCCTCGATCCTTGGCCACGAAGGATTGGATGATCCGTGGTGGCTCTGCGCTGACTCTAAACGTTTGCTTCGACTCTTGGTCCACTGCTGCAAGAAACCCAG	30.8	0.971			Os04g0429050	Similar to OSIGBa0093L02.1 protein.	promoter-TSS	4:21249499-21250599(-)	-298	Os04g0429050												non-overlap						2.94817	1.68796	2.03515	6.7182	1.70202	0.967258	0	1.50118	6.15832			1.18825	-0.792571		3.77017	0.0300471		-0.804536
NAC5myc-a-myc-AR005_chr04-435	chr04	25519606	25519762	CACAGCCGCAGACCGCATCGGCGCCGCGTTGTCGTCCGTCGCCCACGCCGACGCATCAGCCATCCACGGCGGGCTTCCTCTTCCGCGCGAGGCGCTGAGGCACAGCCATCAGGTGAGCAGCAGCAACACGCCAACACCATTGGTCCATTGCCAATT	27.2	0.811			Os04g0510000	Similar to OSIGBa0157K09-H0214G12.6 protein.	promoter-TSS	4:25518689-25519789(-)	-895	Os04g0510000	4336367	Os.56053	NM_001059818	Os04g0510000	protein-coding	4	25518258	25518789	-		Os04g0510000 protein; cDNA clone:002-156-A03, full insert sequence [Source:UniProtKB/TrEMBL;Acc:Q0JBU0]	non-overlap						1.66307	2.20734	0	5.44719	0	0	0	0.600471	1.44902			1.71166	-		10.7138	0.0463845		0.408457
NAC10myc-a-Pol2-AR018_chr05-19	chr05	210112	210294	CTTTATATAGGAATATATCACAAGAAAAGAAGAGAGGAGATTGGTCGGCAGTGGCACAGTGGCAGGCAAGCAAGCAGAACAAGAGGCCGGGAAGCAGGCGCCCTTTCTTTTGGATGCATGTCGTTGGAAGCAAACAAAGCTTTAGCATCCAATTTCCAGTGATCCAGTCCAACCATGGCGAT	46.2	0.936			Os05g0103800	Conserved hypothetical protein.	promoter-TSS	5:209381-210481(-)	-722	Os05g0103800	4337545	Os.101198	NM_001060933	Os05g0103800	protein-coding	5	207597	209481	-		Putative uncharacterized protein [Source:UniProtKB/TrEMBL;Acc:B9FK10]	non-overlap						2.11663	2.46702	1.30831	4.53932	2.97854	0.322419	0.097938	3.00236	9.23748			1.1007	0.492832		2.21672	0.00927234		0.220999
NAC9myc-a-Pol2-AR016_chr06-3571	chr06	10868559	10868705	GTCAAtgcccacgatcacgggtgaatgtgagatgattctcctagtgtagatttgtttgtctatgatttgcggaagtgatttgtgggattgaaagtgttactagaatcgaccatgatggctgatgcatggatgaccattacatggta	39.2	0.976			Os06g0294950	Conserved hypothetical protein.	promoter-TSS	6:10867728-10868828(-)	-804	Os06g0294950	9271021	Os.98368	NM_001187802	Os06g0294950	protein-coding	6	10865395	10867828	-		Os06g0294950 protein [Source:UniProtKB/TrEMBL;Acc:C7J397]	non-overlap						2.41901	1.16859	2.90736	6.35505	0	2.90177	7.83504	3.15247	2.53578			1.39349	-		1.71385	0.000747147		-1.04965
NAC5myc-a-myc-AR005_chr06-854	chr06	21191584	21191740	CTGCAGACGCTCAGCCTCCTCTGCTTCCTCGTCTCGCTCGCCTCCGCCGTCGCCTCCATCGAGGGCGTCAGCGAGTCGCTCAAGCACTACGTCCCCTTCAAGACCAAGTCGTGATCCCGATCACGACGGCCTTTTTTTTTTGCTTTTGCATCCTGA	38.1	0.83			Os06g0556101	Hypothetical protein.	promoter-TSS	6:21191584-21192684(-)	22	Os06g0556101												non-overlap						1.36069	2.07749	0.290736	7.98921	1.27652	1.6121	0	2.10165	0.996199			2.55371	-0.0921309		1.71658	0.013		0.610501
NAC9myc-a-Pol2-AR016_chr07-3058	chr07	972427	972573	tactttatgcgtgacttatctttttaaatttttttcacaattttttcaaataagacggacggtcaaacgttggacacggaaaccagggtttgtcttttttttggggacggagggagtactGATCATGAGCCCAACGAATTGGACCT	38.2	0.975			Os07g0118200	Protein of unknown function DUF538 domain containing protein.	promoter-TSS	7:971942-973042(+)	-442	Os07g0118200	4342263	Os.102598	NM_001065299	Os07g0118200	protein-coding	7	972942	973370	+		Putative uncharacterized protein OJ1119_A04.127 [Source:UniProtKB/TrEMBL;Acc:Q8H5J1]	non-overlap						1.51188	1.29843	11.3387	4.35775	0.709175	2.90177	7.63917	0	2.26409			1.52724	-1.09213		1.4682	0.0198984		-0.219574
NAC9myc-a-Pol2-AR016_chr07-1668	chr07	10231176	10231322	gccgatgtccgccagttaattaccacatttttacagtgtccacgagtaaatacacgatctttaagtgtcttacagcaaaggccgcaatctttcggtgtcctgtagtaaattttgccttGAGTTGAGTTAAACATGGATTGGTTTTA	34.8	0.978			Os07g0274700	HvB12D protein (B12Dg1 protein).	promoter-TSS	7:10230836-10231936(+)	-587	Os07g0274700	4342911	Os.11195	NM_001065895	Os07g0274700	protein-coding	7	10231836	10232644	+		Putative B12D protein; cDNA, clone: J100067M12, full insert sequence [Source:UniProtKB/TrEMBL;Acc:Q6YU35]	non-overlap						1.96545	0.38953	0	6.53662	0	0	8.81442	0.600471	0.181127			1.73369	-		1.90071	0.00263768		-2.33505
NAC9myc-a-Pol2-AR016_chr07-411	chr07	14535522	14535668	GAACTTGAATGACCACGAAGAATTTCCAATGGTACAATAAGTGGGTTTTGGTTAAGATCTGAATAGACCATTCCATGGAATACATAGGCCGTACAATCCTCTGAGGATGAGGCAAAAAGAGGATATTTCCGGTGAAAAGTAACATT	33.3	0.763			Os07g0435400	Non-protein coding transcript.	promoter-TSS	7:14541812-14542912(-)	-574	Os07g0435400	4343071	Os.23952	NM_001066037	Os07g0435400	protein-coding	7	14534599	14541912	-		Os07g0435400 protein; cDNA clone:J013096A10, full insert sequence [Source:UniProtKB/TrEMBL;Acc:Q0D6V7]	non-overlap						2.04104	1.03875	3.1981	3.9946	0	1.45089	7.83504	1.80141	0.905635			0.968747	-		5.35717	0.0438887		-0.974461
NAC9myc-a-Pol2-AR016_chr08-3152	chr08	4149938	4150084	ACACTATTTCCACCACAACCTTCCACATCTTCCACATCATCACAATCTTCTAGAATTAATACACGTAAAACTCGAAACCTTGGGAATAACATGCTAATATCGTCGCAATCATTGGCAATAAAGGACCTCACTTGCTCCATGCTTGT	31.3	0.97			Os08g0170800	Conserved hypothetical protein.	promoter-TSS	8:4149898-4150998(-)	-13	Os08g0170800	4344770	Os.8936	NM_001067628	Os08g0170800	protein-coding	8	4147266	4149998	-		Os08g0170800 protein [Source:UniProtKB/TrEMBL;Acc:Q0J7Q8]	non-overlap						2.19223	1.03875	1.45368	6.89977	3.12037	1.6121	6.26803	2.10165	3.9848			1.65415	0.50932		2.23366	0.00123777		-1.07755
NAC9myc-a-Pol2-AR016_chr08-1109	chr08	24528079	24528225	CTTCCTATATTTACATGATTTAAGTGGCGGAACAACTGAACCATGTCATTCTTGACTTGTTATCATAATGTTTTATACTTTTTGCAGCAATATGGCAGGGAACAATGTGGTTTGGCAGCCCCAGGTTGTTGAGGAAATGTTGCGAT	50.9	0.839			Os08g0496700	Myb/SANT-like domain domain containing protein.	promoter-TSS	8:24527147-24528247(+)	5	Os08g0496700												non-overlap						2.11663	0.519373	0	8.7155	3.82955	2.74056	10.1856	2.10165	3.53198			2.04181	0.855402		4.16141	0.00547195		-2.02693
NAC10myc-a-Pol2-AR018_chr08-4765	chr08	24528142	24528324	CATAATGTTTTATACTTTTTGCAGCAATATGGCAGGGAACAATGTGGTTTGGCAGCCCCAGGTTGTTGAGGAAATGTTGCGATACTACAAGGAGAAGATACTGGCTGATGGAAGACAACTTGTATTTAAAGAAGTCCATCATGAGGAATGTGCAAAGCAAATTAATGGCAAGTATCACACAA	30.8	0.971			Os08g0496700	Myb/SANT-like domain domain containing protein.	promoter-TSS	8:24527147-24528247(+)	86	Os08g0496700												non-overlap						2.04104	0.649217	0	5.26561	1.56019	1.45089	13.7113	1.05082	6.15832			1.3673	-0.387587		4.16141	0.00547195		-1.65253
NAC5myc-a-myc-AR005_chr09-295	chr09	3579449	3579605	attcgaggaggaagactaccccgtcgtcgactacgtgttggtgtttcatgccgccaagtcgacgacacaactagataggttatctcaaatattgtacttgtgtgattctgatgaataagagctacaccggcttcggccaacatgagtagggctatt	61.7	0.936			Os09g0247500	Conserved hypothetical protein.	promoter-TSS	9:3578976-3580076(+)	-449	Os09g0247500	4346495	Os.56124	NM_001069197	Os09g0247500	protein-coding	9	3579976	3580656	+		Putative uncharacterized protein [Source:UniProtKB/TrEMBL;Acc:A3BWE6]	non-overlap						1.13391	1.68796	0.872209	13.7995	6.80808	0.967258	3.52577	0.900707	4.16592			3.60524	2.58594		2.04719	0.0079187		0.573975
NAC10myc-a-Pol2-AR018_chr10-2412	chr10	20703346	20703528	AAAAGAAGAAACAAAGATCTGAATATCACCTTCGACATGTCTGATGCCGCCGGAGCGCGAACACCGGCTAGCCGGCGGCGAAGAAAGAGGAGAAGAATCCGGGATGAACTGCGAGTCAGTGGACAGGAAACAACAATGCCAATGACTGGAATGGCAGGGAGAGCTAGCAGATGAAACGCAAG	33.1	0.753			Os10g0532300	Heavy metal transport/detoxification protein domain.	promoter-TSS	10:20703425-20704525(-)	88	Os10g0532300	4349216	Os.34841	NM_001071683	Os10g0532300	protein-coding	10	20702195	20703525	-		Heavy metal-associated domain containing protein, expressed; Os10g0532300 protein; Putative uncharacterized protein OSJNBa0053C23.18; cDNA clone:J023035E16, full insert sequence [Source:UniProtKB/TrEMBL;Acc:Q8LN41]	non-overlap						2.11663	2.33718	0.872209	6.53662	5.10606	1.28968	0	3.00236	7.42621			1.62677	1.27044		1.85231	0.0112825		0.142996
NAC5myc-a-myc-AR005_chr11-18	chr11	1829149	1829305	ATACAAGTTTGTCCATTTCTCTCGATCGTGTTCTGCTCGCCAGGATGAATTGGGTTTGATCTTTTTTTTTTTTAAATACGCGAGGGGCGCATCTTTGTATTAAGAAGGAATAAAAGTATTTACAGAGCGGGCCAAAAAATCAAAAACACGAAGGGG	36.3	0.952			Os11g0139600	Similar to GRAS family transcription factor containing protein (GRAS)	promoter-TSS	11:1828913-1830013(+)	-686	Os11g0139600	4349729	Os.82382	NM_001072238	Os11g0139600	protein-coding	11	1829913	1832347	+			non-overlap						1.36069	0.519373	0	7.26292	0	0.967258	0	0	3.26029			2.41621	-		1.57833	0.00203082		-1.3895
NAC10myc-a-Pol2-AR018_chr11-1317	chr11	4302022	4302204	ATTTTGTCATGGATGACGTCAGCTGTTTTGGCGTGGGCCTGGGCCGCATCTGAGCCGTCAAAATATGTAGGGCGCGCACCTGGCAGGTGGGGCCCACGTGGCTTTGGATGTGTCATGTGGTGGGCCCGGGCCTTGGGGATGTCATGCATGCAGGTGGGACCGGGGGTTCGGGGATGTCATGT	22.6	0.962			Os11g0184900	Similar to NAC-domain protein 5-7 (OsNAC5)	promoter-TSS	11:4301684-4302784(-)	-330	Os11g0184900	4349963	Os.51926	NM_001072451	Os11g0184900	protein-coding	11	4299277	4301784	-	NAC71	NAC domain-containing protein 71 [Source:UniProtKB/Swiss-Prot;Acc:Q53NF7]	non-overlap						1.73866	2.07749	0	7.26292	1.98569	0	0	0.300236	4.52818			2.06257	0.191662		3.28189	0.000804744		0.256864
NAC9myc-a-Pol2-AR016_chr01-9234	chr01	28276486	28276632	GACCTCGTCGGAGTGGTGGACTCCACGACGACCAACAAATCGAGCAGGAGGGGGGCACATGGCTAGTGGCGCGGTGGCGCCGGCCAGACCTCGTCGGAGCAACGTACGCCGCGGCCGACGAATTGACCACACGCGGATGGGAGGTG	19.6	0.952			Os01g0685800	Similar to ATP synthase beta chain, mitochondrial precursor.	promoter		-1435	Os01g0685800	4324151	Os.10496	NM_001050435	Os01g0685800	protein-coding	1	28277699	28281938	+		ATP synthase subunit beta [Source:UniProtKB/TrEMBL;Acc:Q0JKB4]	non-overlap						0.604753	1.55812	0	0	5.6734	1.45089	3.91752	1.50118	0			-	3.2298		1.88847	0.041231		1.36539
NAC9myc-a-myc-AR007_chr02-1229	chr02	33570143	33570323	CTGGATCCACGATTACCACCTCCTTGCCCTCCCCACCTTCCTCCGCAAGCGATTCCCGCGCGCCAAGGTCGGTTTCTTCCTCCACTCGCCGTTCCCCTCCTCGGAGATCTTCCGCACCATTCCCGTCAGGGAGGACCTCCTCCGCGCCCTCCTCAACGCCGACCTCGTCGGCTTCCACAC	32.2	0.729			Os02g0790500	Similar to trehalose-6-phosphate synthase.	promoter-TSS	2:33571143-33572243(+)	842	Os02g0790500	4330971	Os.73672	NM_001054890	Os02g0790500	protein-coding	2	33569391	33573165	+		Os02g0790500 protein [Source:UniProtKB/TrEMBL;Acc:Q0DWW9]	non-overlap						0.831535	2.33718	4.36105	0	0.28367	6.7708	0	4.2033	2.9886			-	-1.55156		1.01443	0.944881		1.49092
NAC6myc-a-myc-AR006_chr07-1600	chr07	19534073	19534273	tgggtggtggtgctggaggaggccttggccatggcggtggactaggtggcggactcgggcacggcggcggccttggtgGGGGCGGCTTCGGCGTCGGCGTTGGTGTCGGCGTTGGCGTTGGTTTTGGTGGTGGTGCCGGTGCTGGTGGTGGCGCGGGTGGCGGCGGACGTTAAGACATCGACGTGGCGCACGCACGGTCT	22.7	0.778			Os07g0511400	Hypothetical protein.	promoter-TSS	7:19533966-19534696(-)	308	Os07g0511400	4343360	Os.60659	NM_001066297	Os07g0511400	protein-coding	7	19533865	19534577	+			non-overlap						0.302376	4.8042	0	0	1.98569	1.93452	0	1.50118	0.181127			-	2.71522		402.326	0.00704178		3.98988
NAC9myc-a-Pol2-AR016_chr04-2209	chr04	961924	962070	AGGATTTGATTCCACATCTTAATTTGACCCCCAATTATAAGGCCGACCACCCAATTAATTAAGCATAGTTAAGGTCAGGCTCTAAGTAAACATATGCAGATAAAAACAGACTATAGCTTAGTTATACGTATGTAGCTGGTAGCTGA	51.9	0.984			Os04g0115900	Hypothetical conserved gene.	promoter		-1980	Os04g0115900	4334947	Os.80139	NM_001058580	Os04g0115900	protein-coding	4	959532	960017	-		OSJNBb0050O03.2 protein; Os04g0115900 protein [Source:UniProtKB/TrEMBL;Acc:Q7XT20]	non-overlap						1.2851	3.11624	0	0	1.70202	5.15871	12.1443	2.552	2.17352			-	0.405369		5.41085	0.0514958		1.27793
NAC9myc-a-myc-AR007_chr10-1069	chr10	16584172	16584352	tcggatcgTTATAAATGCTGCCTCGGCTCGCTTCTCGGCTCGAGCCAAATAGCCAATACACCGGAAAAAAAAACTTGCGATGCAAATACAAATTATACAAACAAAATGTCCAAGAATGCAATGGTATCTTTGTATCAAACCAAGAAACCATGTGCTAGCTCAAGTGTTCAACAAATGCAT	30.6	0.632			Os10g0453900	Eggshell protein family protein.	promoter		-1897	Os10g0453900	4348779	Os.10013	NM_001071276	Os10g0453900	protein-coding	10	16581609	16582365	-		Expressed protein; Os10g0453900 protein; cDNA, clone: J100022N22, full insert sequence [Source:UniProtKB/TrEMBL;Acc:Q7XDS2]	non-overlap						1.96545	5.71311	1.74442	1.08944	2.26936	6.60959	0	4.95389	5.61494			-0.851274	0.207429		1.49205	0.0297507		1.53942
NAC9myc-a-Pol2-AR016_chr01-2493	chr01	28953915	28954061	GCCGGTGACGTCGAACCCCCTGGTGGCATCGAACCACTTCACCATCCCCTTCACCCTCTTTGGCGGTCGGCGGGGGAGAGGAGAGGAACATGCGTAGCGATCAGCGGGAGAGAGAGAGGAGAGGAGCGTGCGTGGTGTGGTGGTCA	20.6	0.824			Os01g0699900	Similar to Plasma membrane associated protein-like.	promoter		-1695	Os01g0699900	4326921	Os.20335	NM_001050516	Os01g0699900	protein-coding	1	28955683	28957013	+		Os01g0699900 protein; Plasma membrane associated protein-like; cDNA clone:J013120F13, full insert sequence [Source:UniProtKB/TrEMBL;Acc:Q943A6]	non-overlap						0.453565	2.20734	0	0.726292	3.12037	3.22419	4.1134	2.10165	0			0.679241	2.78234		1.18579	0.0839652		2.28293
NAC6myc-a-myc-AR006_chr01-3309	chr01	370957	371157	GCGGTGTACAGTGTTGAGTGTTTCCTCAACCCCCTGTTACGATGCAATGTAGAGCTGACACACAAACGAAAAACATAGTTTTTTTTTTTTGGCCATCTGTTGGTGCGTGAGCGTGTACATTATCGTAGAAAGAGCTTTTCCTGTATCATTATTTGAGCAGCGCAGCGCCTTATGTATCGATCGATTTTTGCCCAACAGGC	21.4	0.783			Os01g0106750	Non-protein coding transcript.	promoter-TSS	1:370831-371931(+)	196	Os01g0106750												non-overlap						0.604753	4.67436	0.290736	0.363146	0.141835	1.28968	2.93814	1.80141	0.905635			-0.735797	-2.09213		1.26754	0.137756		2.95035
NAC10myc-a-Pol2-AR018_chr01-4881	chr01	26736526	26736708	CAAGTTTGCGCCATCCCTCGTCGTCCTTCCCACCAATCAGCGGTCTCGCCAAGTTTGGCTCGGACATCATGCAGCGGCGGCACCGATCCCGCGAGGGGGGTACACTGATGCGAGCGGGTGGCATTACTGTTCGTTGCGGTGGAGGTTTTCTCCGCTATCTGGGGCACCAAACGTACGGCGTT	25.8	0.838			Os01g0657400	Similar to Ethylene-responsive transcription factor 5 (Ethylene-responsive element binding factor 5) (EREBP-5) (AtERF5).	TTS (Os01g0657801)	1:26736165-26736980(+)	-1453	Os01g0657400	4324188	Os.38422	NM_001050295	Os01g0657400	protein-coding	1	26734068	26735164	-		Ap24; Os01g0657400 protein [Source:UniProtKB/TrEMBL;Acc:Q7XAD7]	non-overlap						0.907129	2.85655	0	2.54202	0.851011	0	0.195876	0.750589	5.16212			1.4866	-0.0921309		1.29568	0.121936		1.6549
NAC6myc-a-myc-AR006_chr01-1192	chr01	35129974	35130174	GGAATGTCTTTTCCCGTGCATGTGAAGAGGGTTCATATGCATGTTCAGAAGTTCAGCTTGATACTATCACACACAGTACATACTGCAGATTTGCAGAACAATGGACGGTTGACACAGTTCACATGGAGAACATCAGGACCAAAGCTAGCACAGGCGTTACATAATAACACCACCTTATAAAGTGCACAATATAGCTCCAC	27.3	0.784			Os01g0822900	Similar to Lipid transfer protein.	TTS (Os01g0822900)	1:35129013-35130113(-)	302	Os01g0822900	4327617	Os.8827	NM_001051189	Os01g0822900	protein-coding	1	35130013	35130913	-		Os01g0822900 protein; Putative lipid transfer protein; Uncharacterized protein; cDNA clone:001-028-G08, full insert sequence; cDNA clone:001-037-F03, full insert sequence; cDNA clone:001-125-H04, full insert sequence; cDNA clone:002-158-A02, full insert sequence; cDNA clone:002-188-F08, full insert sequence; cDNA clone:J023107C11, full insert sequence [Source:UniProtKB/TrEMBL;Acc:Q5QM60]	non-overlap						0.982723	5.71311	0.872209	0	0	0	1.37113	1.50118	0			-	-		3.67557	0.0121065		2.53942
NAC6myc-a-myc-AR006_chr01-6489	chr01	40941937	40942137	AAACGAGCAGTAGATCCTAGCCGTCCTAGCTGGTCTACTCCTACATATGAGAAGCTTCGAGATCCGGACCTCCTCCCAGTACTCACGTGAACATGGAAGAGCATGCACCAACGATGATGCAGCTTCGACCGTACTGCAGTTGCTACGACCAATAGCTAGAGACGAAACCACATGTAGACAGAGGTAGACAACGAGTGAAC	16.9	0.714			Os01g0933500	Similar to FLP1.	TTS (Os01g0933500)	1:40941997-40942645(-)	949	Os01g0933500	4326826	Os.6257	NM_001051839	Os01g0933500	protein-coding	1	40942545	40942986	-		Flowering-promoting factor 1-like protein 2 [Source:UniProtKB/Swiss-Prot;Acc:Q8LR63]	non-overlap						1.51188	4.54452	2.90736	0	0.56734	4.9975	0.881442	1.20094	1.63014			-	-1.41406		1.39687	0.143407		1.58778
NAC10myc-a-Pol2-AR018_chr01-243	chr01	42916794	42916976	GCTAGCTACAGACAGATAGTAGTACGTACAGATCATGCAGTCACTAGTACGTTGGTCAATCAATTAGCGGCTTGATTAAAGCAGGCGTCAACGCCCAAGATATAtactcccttcgtcccaaaaaaaataaaccctagtttccgtgtgcaacgtttgaccgtccgtcttatttaaaaaaaata	47.1	0.679			Os01g0972300	DVL family protein.	TTS (Os01g0972300)	1:42916737-42917837(-)	1821	Os01g0972300	4326395	Os.36888	NM_001052076	Os01g0972300	protein-coding	1	42917737	42918706	-		Os01g0972300 protein; Putative uncharacterized protein P0518C01.28; Putative uncharacterized protein P0698H10.2; Uncharacterized protein [Source:UniProtKB/TrEMBL;Acc:Q5JM96]	non-overlap						1.58748	3.50577	6.10546	1.81573	7.09175	0.644838	4.60309	0.900707	9.41861			0.193814	2.15941		1.28891	0.176651		1.143
NAC5myc-a-Pol2-AR014_chr02-358	chr02	1398511	1398683	TTGGAAACTGATCAACGAAGACCAAGAAAAGAAGAAAGCGTTCATGGATTACATCCGCGACAACGTCAAGGAGGCGGCGGTCGACGACAGCCTCTTCATCATGGCCGGGCTGGCGGCGCCGGCGGGAGCCATCGTCCTCAAGAGGACAGGGCAGAGCATCCCGCAGCTGAAG	36.9	0.963			Os02g0126600	Conserved hypothetical protein.	TTS (Os02g0126700)	2:1398287-1399387(-)	899	Os02g0126600	4328157	Os.51630	NM_001052288	Os02g0126600	protein-coding	2	1397698	1398983	+		Os02g0126600 protein; Putative uncharacterized protein P0482F12.17; cDNA clone:001-112-E04, full insert sequence [Source:UniProtKB/TrEMBL;Acc:Q6Z2M6]	non-overlap						0.907129	3.24608	2.90736	0	7.37543	1.28968	2.15464	0	1.35845			-	3.02335		1.09885	0.344994		1.83932
NAC9myc-a-myc-AR007_chr02-422	chr02	10946761	10946941	GCAGCGACGAGGGAAGAACAAGCACCATCTGTGCTCCCGCTAGCGGCGACGAGGAGAGGAAGAAGACGCCGGTAAGCGCGCGGGGGTGGCACCGGAGGGGGTGAGCGTACGCGCGGGCAGCGCTGGAGAACCCTCCGCGTCATCGTCGTCGCCTCCTCCTCCCTCCCATCGGCGTTGCCC	24.2	0.75			Os02g0289700	Hypothetical protein.	TTS (Os02g0289700)	2:10946828-10947928(-)	1761	Os02g0289700	9268940	Os.10681	NM_001185976	Os02g0289700	protein-coding	2	10947828	10948612	-			non-overlap						0.604753	2.33718	1.16295	0	0.141835	5.15871	0.195876	1.20094	0			-	-2.09213		1.37932	0.328169		1.95035
NAC6myc-a-myc-AR006_chr02-1781	chr02	24575002	24575202	GGAAAGCCTATACGAACCTTGGTGGTGTACACCTTGTCCCCCTTCTCGTTGATGTAGTACTGGAGATACATCTTCGATCGACGCAGCTGCAGGACAAAACCGTGAGAAATTCGTCGAAACAGGGGTGAGATTTACTTCTGAGACCACCACGCGGCTACGACTATGCCGGAAAGATCAGAAGAAGAGAAGTATGGGACCAA	26	0.804			Os02g0618250	Similar to H/ACA ribonucleoprotein complex subunit 3-like protein.	TTS (Os02g0618301)	2:24574981-24575236(+)	235	Os02g0618250	9269830	Os.81142	NM_001186152	Os02g0618250	protein-coding	2	24573423	24575337	-		Os02g0618250 protein [Source:UniProtKB/TrEMBL;Acc:B9F144]	non-overlap						1.2851	5.45342	0.581473	0	5.6734	1.6121	1.27319	2.70212	2.17352			-	2.14233		1.26123	0.117725		2.08528
NAC9myc-a-Pol2-AR016_chr02-3975	chr02	33572984	33573130	CAGGTTTTTTTTTGTTTTTTTTTCTTCTTTTTCTTTCAACATTTTCAGCCTTCTTCCATGCTTGTATATGCCCCGTATGATAAAAATATGCGAGAAGGTTTCAGCCACCTTGTATATGTAGTTGACGATGACGATGAAATCAGAAC	29.4	0.968			Os02g0790500	Similar to trehalose-6-phosphate synthase.	TTS (Os02g0790500)	2:33573065-33574165(+)	3666	Os02g0790500	4330971	Os.73672	NM_001054890	Os02g0790500	protein-coding	2	33569391	33573165	+		Os02g0790500 protein [Source:UniProtKB/TrEMBL;Acc:Q0DWW9]	non-overlap						1.66307	3.76546	0	0.544719	0	1.28968	5.87628	1.20094	2.35465			-1.61027	-		1.01443	0.944881		1.17898
NAC6myc-a-myc-AR006_chr03-796	chr03	9577503	9577703	TAGTTTGTTCGATGTGCTCGTCAGCCGAAAGGTGGCGGGGCCACGCCGCGAGAAGCAGGGCGCAGCCGGCAGGCAGTACGTCGCCGTCGCGAATGCGATGTCGCCGCCTTTGCGGGGCCACGCTCAAAGCGGCGTGAGCTGTAGCCCGTGGCGACTCTGCCCGTCGAGGCCAAGTTTAGTGCGTGCTTGGTGAGCCATGG	26	0.725			Os03g0280400	Similar to plant-specific domain TIGR01589 family protein.	TTS (Os03g0280400)	3:9576527-9577627(+)	2244	Os03g0280400	4332439	Os.9975	NM_001056272	Os03g0280400	protein-coding	3	9575359	9576627	+		Os03g0280400 protein; Uncharacterized plant-specific domain TIGR01589 family protein, expressed; cDNA clone:001-122-C05, full insert sequence [Source:UniProtKB/TrEMBL;Acc:Q10N71]	non-overlap						1.2851	5.58326	3.48884	0.726292	0	3.06298	1.17526	2.25177	3.44141			-0.82326	-		2.74796	0.0147922		2.11923
NAC9myc-a-Pol2-AR016_chr03-7562	chr03	15310573	15310719	CCAGAACTGGCATTGATGACATCATATTAGTGCTGATTTCATTGAACTACATGGCAGGGTGCCGGTTTTTTACACGAACTAACACCTTTAAAAGAATTATGTGCCAGTTTTTTTTAACTAACCAGAATAAAAACCATCAACTCGAG	39.2	0.964			Os03g0385400	Bifunctional inhibitor/plant lipid transfer protein/seed storage domain containing protein.	TTS (Os03g0385400)	3:15309676-15310776(+)	3022	Os03g0385400	4332993	Os.9710	NM_001056787	Os03g0385400	protein-coding	3	15307624	15309776	+	LTPL1	Non-specific lipid transfer protein-like 1 [Source:UniProtKB/Swiss-Prot;Acc:Q6ASY2]	non-overlap						1.51188	5.32358	0.290736	0	1.84386	0.483629	7.93298	0	1.08676			-	0.286381		1.46982	0.0260719		1.81605
NAC9myc-a-Pol2-AR016_chr04-5890	chr04	959506	959652	CAGCTAACACTGATAGTACTTTGAATCACATGGCACATGCATGCAAAGGTGACGGCGAGTTCATTACTCCCACGGCGGGCGACGCCGGCGCGCCACCGACGCCGACGCCGGCAGCCGACCTCTTCAAGAACTCGATGCACTCGTCG	13.7	0.933			Os04g0115900	Hypothetical conserved gene.	TTS (Os04g0115900)	4:958532-959632(-)	438	Os04g0115900	4334947	Os.80139	NM_001058580	Os04g0115900	protein-coding	4	959532	960017	-		OSJNBb0050O03.2 protein; Os04g0115900 protein [Source:UniProtKB/TrEMBL;Acc:Q7XT20]	non-overlap						0.831535	3.11624	0	0.181573	0.28367	0	2.74227	0.450353	0.724508			-2.19523	-1.55156		5.41085	0.0514958		1.90596
NAC10myc-a-Pol2-AR018_chr04-372	chr04	27706443	27706625	TTTGTCCTTCAATTAGAAGAACATTAAAATGTTCACTATTCATCCCCCAACTCTTATAACTGTCTATATTTCATCCCTGATCCAAATCGGAACTCTTAGAAGTGATTGGCGCCCATAGATGAAATATGGTCAATTTCAAAAGTTGATAATGGAGACCGATCTTATAGTCGAGGGATCAAAAT	40.8	0.79			Os04g0553500	Pectin lyase fold domain containing protein.	TTS (Os04g0553500)	4:27705669-27706769(-)	1431	Os04g0553500	4336609	Os.78742	NM_001060043	Os04g0553500	protein-coding	4	27706669	27707965	-		Pectinesterase [Source:UniProtKB/TrEMBL;Acc:Q0JB65]	non-overlap						1.81426	3.63561	0	1.08944	1.70202	0	0	0	8.51297			-0.735797	-0.0921309		1.72528	0.030819		1.00282
NAC5myc-a-Pol2-AR014_chr04-550	chr04	27707682	27707854	GGCATTGGTGCCGGAGCCGTGTTCTGCCAAGCCATAGGATTCAGGAACCCAGCGTCAGCTGTTGTTTGCTACTTACATGCATGCAATTCACTGGAAAAAAAAAGTTGGCCGGCCGCGTCGATCAGGCTGTAGCCTCTCTCCGCCGTAGCCGGAAGAAGCCATCTGCTTTGGC	28.4	0.689			Os04g0553500	Pectin lyase fold domain containing protein.	TTS (Os04g0553650)	4:27707143-27707864(-)	197	Os04g0553500	4336609	Os.78742	NM_001060043	Os04g0553500	protein-coding	4	27706669	27707965	-		Pectinesterase [Source:UniProtKB/TrEMBL;Acc:Q0JB65]	non-overlap						1.13391	2.9864	0	0	7.09175	1.28968	0	1.50118	0.0905635			-	2.64483		1.72528	0.030819		1.3971
NAC6myc-a-myc-AR006_chr04-1355	chr04	31040686	31040886	GTGTCTTTCTGAAGAGTTGTGCACTTTCTGAAGTTTGTACTAGAACTTCTGAACTTGTGCGTCAATTCGATCTTTCTGAATTCTGAAGTTCCCACGATGAATTTGAGTGTTTCACACTGTCTCATGCTGCAGAGAGAGGGCAGCCAGGGCAAGCTGAACAGCGTCTCTCTGCTTGCCCTCCACAGTGGAGGCTCTGTCTC	27.9	0.76			Os04g0612100	Conserved hypothetical protein.	TTS (Os04g0612100)	4:31040248-31041348(-)	2795	Os04g0612100	4336963	Os.51099	NM_001060378	Os04g0612100	protein-coding	4	31041248	31043581	-			non-overlap						1.88985	5.58326	2.32589	0	6.80808	0.483629	0	0.450353	0.724508			-	1.84898		1.02377	0.381521		1.56283
NAC6myc-a-myc-AR006_chr05-11	chr05	5742026	5742226	GCGAAGAAGATGTGGCTGCTGCCACAGGAGGAGGTGGACTGGATCCTTGCCGAATCCAACGAACCCGTCTCCACCGAGTTCCATGAGCTCAAGCGCGCCAGCCCGTCGCTGGTGCCCTTGCCGGAGGAGGAGAAGGACGAGGGCGGAGGTGGCGGAGGTGTTCAGGCTGTACGACGAAGCACGGGAGGAGGTGATGGGAC	44.1	0.705			Os05g0193600	Conserved hypothetical protein.	TTS (Os05g0193600)	5:5742005-5743105(-)	2149	Os05g0193600	9267853	Os.52086	NM_001187330	Os05g0193600	protein-coding	5	5743005	5744275	-			non-overlap						1.73866	9.73825	2.32589	0	0.851011	0	0	1.20094	3.35085			-	-1.03073		1.26534	0.112582		2.48568
NAC9myc-a-Pol2-AR016_chr05-4366	chr05	23621671	23621817	TTTGGGTTTGCAAGGCTTGTCAGTCTGTCCTGGGTGTGCACAATTGACTGGTGGTCATGAAGTCAGAGTTGCGGCATCAGCGGGGCGTAACGTGTGACAACAATGACATGAGCTCTTTTGAGTTGTGCTTTGGCTTGGGTCGGGTT	33.3	0.972			Os05g0480500	Hypothetical protein.	TTS (Os05g0480600)	5:23621731-23622831(-)	4105	Os05g0480500	4339120	Os.51248	NM_001062390	Os05g0480500	protein-coding	5	23617639	23618310	+		Os05g0480500 protein [Source:UniProtKB/TrEMBL;Acc:Q0DHA4]	non-overlap						1.05832	2.20734	0	1.81573	2.69487	1.93452	6.85566	1.35106	1.44902			0.778777	1.34844		1.17004	0.533432		1.06053
NAC9myc-a-Pol2-AR016_chr06-4001	chr06	1191314	1191460	GTAAATAAGACGCACCTGCGAGCAGCGGCGCAGGCGGCGCGAGGCAGGCGGAGGCGCAGGCGCAGGCGGCGCGAGGCAGGCGGAGACAGGCGCAGGCGGAGGCGCAGGCGGCGCGGATTCGGTGGCGGAGACAGGCCATTCAAGCC	16.6	0.872			Os06g0122500	Conserved hypothetical protein.	TTS (Os06g0122500)	6:1190561-1191455(-)	1082	Os06g0122500	4339953	Os.100742	NM_001187647	Os06g0122500	protein-coding	6	1191561	1192469	-		cDNA clone:002-141-H03, full insert sequence [Source:UniProtKB/TrEMBL;Acc:B7F173]	non-overlap						0.453565	0.908903	1.88979	0	1.41835	0	3.32989	0.150118	0.543381			-	1.64483		1.61893	0.17889		1.00282
NAC5myc-a-Pol2-AR014_chr06-1039	chr06	29700284	29700456	cgggccagcccaccgtgccgaggcataggcccaggcatggcccgacagcgatcgagccatgccatgccttgggccgggcctcgggccTTATGGCTAACTATAGCTTATAGATATAGGATGTGCGTTTGTGCATTTATAGGGTTAAGTGAGAGCATAACTGTGTTTATAAAAA	26.9	0.864			Os06g0703400	Hypothetical protein.	TTS (Os06g0703400)	6:29699925-29701025(-)	1845	Os06g0703400	4341985	Os.49707	NM_001065033	Os06g0703400	protein-coding	6	29700925	29702215	-		Os06g0703400 protein; Putative uncharacterized protein OJ1215_E11.10 [Source:UniProtKB/TrEMBL;Acc:Q5Z819]	non-overlap						1.43629	3.11624	1.16295	0	5.38973	1.45089	0.97938	3.00236	0.543381			-	1.90787		1.14236	0.214462		1.11746
NAC10myc-a-Pol2-AR018_chr06-6365	chr06	29896316	29896498	GTCAATTCAAGCAAGTTATGCACAACTACTGACGGCCACATATGCATTATTTGCTAGTGAAATAACAGAAGTACATATGTTACAAACTGCAAGCTTACAAGTTGTGGAAAATGTCCTTTGTAAACATCAGCCTCCTTGACTCATTTGTCATGGAATTGCAGGCCACACCAACTGCAGGCAAT	24.5	0.919			Os06g0707350	Similar to NBS-LRR disease resistance protein homologue.	TTS (Os06g0707350)	6:29896280-29897380(-)	2702	Os06g0707350												non-overlap						1.20951	2.46702	3.48884	1.9973	0	0.967258	0	1.50118	5.16212			0.723635	-		-1.02346	0.523187		1.02835
NAC10myc-a-Pol2-AR018_chr07-1924	chr07	25915390	25915572	TCCTGTCCAAGTAGAAGTGTAGAACTGAGTCGGCTGTGTCGTTGAATGCTTTGCAACTGCTGGATCGCTTGCATGAAGTGAAATATTTTGCTCCAAATACTTTTGCTGTGTCTGCTTTGGTTTCATGCGGTTATTCTTCTGATGAGATGTCTGCTCTGCTCTGCCTCTAAAAACTACTCTGT	28.1	0.66			Os07g0625600	Fimbriata-associated protein (Fragment).	TTS (Os07g0625600)	7:25915198-25916298(+)	719	Os07g0625600												non-overlap						1.05832	5.06389	3.48884	7.62606	2.26936	4.19145	2.74227	1.05082	5.61494			2.84917	1.10051		1.25214	0.304433		2.25847
NAC10myc-a-Pol2-AR018_chr09-3896	chr09	16768022	16768204	GGCATTTCCATTGGATCGCTACCGCgaagctaatattccctccgttttaggttataagagacgttttgattttggtcaaagttaaaatgcttcaatttttttcaagtttgtagagaaaaataataatattttcaactcaacacaaatttattatgaaaatatattcaattattgatttaata	30.8	0.872			Os09g0448500	Conserved hypothetical protein.	TTS (Os09g0448500)	9:16767715-16768815(+)	2262	Os09g0448500	9266552	Os.83228	NM_001188934	Os09g0448500	protein-coding	9	16765851	16767815	+			non-overlap						1.20951	2.85655	4.21568	0	0	0	0	2.552	6.88283			-	-		1.54928	0.0727341		1.23986
NAC10myc-a-Pol2-AR018_chr10-1677	chr10	12302150	12302332	aagagtgagacaggtagtgagagagataagagagaggaatagtggaagacgAtatgataggtgggtcctacatttttttataaatagaatactaactagagtgccacgcgtacgccacatagaccaaaactaccgcggattgggtcgaggggggtaattcgtccggtttgcatagttagggt	26.3	0.69			Os10g0381601	Conserved hypothetical protein.	TTS (Os10g0381601)	10:12301907-12303007(-)	1470	Os10g0381601	9272213	Os.85106	NM_001189200	Os10g0381601	protein-coding	10	12302907	12303711	-		Os10g0381601 protein [Source:UniProtKB/TrEMBL;Acc:C7J7D4]	non-overlap						1.2851	3.11624	2.03515	0.181573	1.13468	0.644838	0.097938	1.6513	5.25269			-2.82326	-0.179594		-1.15259	0.0409175		1.27793
NAC6myc-a-myc-AR006_chr12-2564	chr12	22189207	22189407	GCTCGGCCTTCTCATGACTGTACACCCTGACATTCCCCTTTTTTGTAATACCCAACATTCCCTTTTTTGCGTTTGACCGATTACTCTCTGTTGTCAAATCTCCTGGCATGTCTGTAATTGGTTCAGAACAATACCAGCAAAGCTCCAACTTCCAAGTCATTATGCAGATGAATGCGTTCAAAATTATCTCAGGCAGTTGA	22.1	0.8			Os12g0548401	Similar to Proteinase inhibitor.	TTS (Os12g0548300)	12:22189189-22190289(+)	4524	Os12g0548401												non-overlap						1.2851	4.8042	0	0	2.26936	0.644838	0	2.40189	7.33565			-	0.820406		1.0443	0.656012		1.90242
NAC9myc-a-myc-AR007_chr02-504	chr02	27108012	27108192	CTCTAAAAAAACTATAGCAGAGGGAGGCTGAAGAGTAGTCGTTCTCAACCGGTCAGTCCTTACATCAGTTACCGGCTGGTCTTTGTGCCGTGACAAGAACAAAAAATCTGCTCATATCGGCAAATGGCAAGCGATGGCATCCCTGACTCGAGTCACGTGAACACCATGCCCACCGATAGC	39.5	0.781			Os02g0667600	Harpin-induced 1 domain containing protein.	3' UTR (Os02g0667600, exon 2 of 2)	2:27107704-27108339(-)	2547	Os02g0667600	4330258	Os.89048	NM_001054217	Os02g0667600	protein-coding	2	27105876	27110712	-		cDNA clone:002-146-F05, full insert sequence [Source:UniProtKB/TrEMBL;Acc:B7F2N7]	non-overlap						1.20951	1.03875	0	1.45258	0	8.06048	0.195876	3.30259	0			0.264203	-		1.3195	0.166842		-0.219574
NAC10myc-a-myc-AR012_chr01-90	chr01	8856698	8856870	TTGTGGCTTAACAGCACCACCCCAAGCTTTGCCACTGGTACTGCCGCCGCTCGCGCCCCGAGCCGACGCTAGATCTGCCGCCTGTAACCTGAGCCATTGGCGGGGCAAAGGGCGCCTAGCTGAGGGGTAGGGGAGCGGCGTCACCAGTGTGGGGAGGAGGAGGGGGAGTAAC	33	0.863			Os01g0262401	Hypothetical genes.	exon (Os01g0262401, exon 1 of 1)	1:8856590-8856921(-)	238	Os01g0262401												non-overlap						0.226782	0.38953	0.145368	0	0.28367	0.967258	0	6.90542	1.72071			-	0.322907		5.27006	0.00838437		0.780426
NAC9myc-a-Pol2-AR016_chr01-509	chr01	33351009	33351155	CTTGTACTCCCCGCCCCAGCCGCCGGCTGCACTGCCGATAGTGTAATCGGCAGCCGACACGACGTGGATCAGTGAGACTGCCGCAGCGATGCAAATCGCGGCCTTCATATCTACCATCTTCGCCGCACAAAGCTTGACGATCCAGA	39.2	0.976			Os01g0786500	Similar to early nodulin 20.	exon (Os01g0786500, exon 1 of 2)	1:33350967-33351094(-)	113	Os01g0786500	4327048	Os.66227	NM_001051007	Os01g0786500	protein-coding	1	33350154	33351195	-		Putative uclacyanin 3; Uncharacterized protein [Source:UniProtKB/TrEMBL;Acc:Q8S136]	non-overlap						0.302376	2.72671	2.03515	0	0	5.80355	7.83504	2.10165	0.181127			-	-		1.60229	0.0296388		3.17274
NAC9myc-a-myc-AR007_chr04-976	chr04	6231890	6232070	CCAGAAGAAACACGAACTCAGGGTTGTTTACCGCCATACTTCCTCATGTACTCCATGTACCCTTTCATAGTCACGTAATAGTTTGAATCAATATTAGTACCGGAGGCACCAGCTGATGAAGTACCAGAGGCACCAGCTGTTGAATCAGTACTAGCTGCCTCTGTGACGACGCTTCCTCCA	25.8	0.78			Os04g0191500	Conserved hypothetical protein.	exon (Os04g0191500, exon 2 of 2)	4:6231908-6232026(-)	399	Os04g0191500	4335124	Os.26587	NM_001058738	Os04g0191500	protein-coding	4	6231634	6232379	-		Os04g0191500 protein [Source:UniProtKB/TrEMBL;Acc:Q0JEX0]	non-overlap						1.20951	2.59687	0	0	0	5.15871	0	3.60283	0			-	-		2.04313	0.0259485		1.10235
NAC10myc-a-myc-AR012_chr04-264	chr04	30717292	30717464	GTCATGAACTATTCTGCGGCCATCGATGTGGGGGTGCTTGTATGGGTGATGTGAAGATgctggcgaaagccttgccgtgcttttggcgggttcgacaacgacggcgcccgtgggtgtcgtttccctccttggaggcgttgtcatggcactctttcatatcctcacaaatctc	21	0.826			Os04g0607400	Conserved hypothetical protein.	exon (Os04g0607400, exon 1 of 1)	4:30717274-30718045(+)	1208	Os04g0607400	4336925	Os.18137	NM_001060343	Os04g0607400	protein-coding	4	30716170	30722227	+		Putative uncharacterized protein [Source:UniProtKB/TrEMBL;Acc:B9FCD8]	non-overlap						0.982723	1.55812	0	0	0	3.54661	1.37113	4.80377	0			-	-		2.61693	0.00956269		0.664949
NAC9myc-a-Pol2-AR016_chr02-390	chr02	6075363	6075509	GTACGGACTTGTTGCCTCACAATATGGTGATATCACAAACTCTACACTGGAGGACGGGGAAGTGGTGCAAGATTACATCAGACGATACTTTGGGTTTAGGCATGACTACTTAGGTTATGTAGCAACTGCCGTTGTTGGGTTTGCTG	49.5	0.982			Os02g0208400	Hypothetical gene.	TTS (Os02g0208300)	2:6075331-6076431(+)	1868	Os02g0208400	9268335			Os02g0208400	protein-coding	2	6070662	6077304	-			non-overlap						0.982723	1.81781	0	7.08134	0	2.90177	10.8711	3.60283	4.16592			2.84917	-		1.66881	0.0634788		0.887341
NAC10myc-a-myc-AR012_chr06-404	chr06	9202716	9202888	tgaaacaactatgctctagtgcggaaacatttctcttattgtgaaacatctagaacacttttgttgcaacaatttttatcgaagggtgaaacatgtgaacatcaataacacggtgcaatactttccaatgatttgaaaaaaatcagacatcccatcaatagcaggctcccaa	43.5	0.784			Os06g0272850	Domain of unknown function DUF231, plant domain containing protein.	TTS (Os06g0272800)	6:9201965-9203065(-)	3705	Os06g0272850												non-overlap						0.529159	3.11624	0	1.9973	0	3.86903	0	8.70683	0			1.91628	-		1.30118	0.0487119		2.55803
NAC9myc-a-myc-AR007_chr06-533	chr06	9202830	9203010	gcaatactttccaatgatttgaaaaaaatcagacatcccatcaatagcaggctcccaagctatcTAAACAATGCTGATGTATTTTTTTAAAGAAAAAAAAATCGACGAGCCATAATGAGAAGAACGGGCATCAGCCATCACCCGATGAGCATGTGGAACAGCATGTCGTTGCAGGCGTCC	38.7	0.96			Os06g0272850	Domain of unknown function DUF231, plant domain containing protein.	TTS (Os06g0272800)	6:9201965-9203065(-)	3587	Os06g0272850												non-overlap						0.907129	0.649217	0	3.9946	3.97138	7.73806	0	5.8546	0			2.13867	2.13026		1.30118	0.0487119		-0.482608
NAC10myc-a-Pol2-AR018_chr07-1259	chr07	4645993	4646175	ACTATTGTCCGCCTGCAAAAAAACGCCTGCGGCGGGCAACTAGTTCGCCTGCGAAAATAGCTTCCAGCATTAAAAAAAAAGGGCAGCCACCGCCCACCACCGTTTCGGCCGGTACTAGCAGCTTCTCATTCTCCTCCCATTCCCCATCCAATCCAGTTTTCATTCCCCGTCAAACCAAATCA	21.7	0.879			Os07g0187001	Conserved hypothetical protein.	TTS (Os07g0187001)	7:4645601-4646282(-)	669	Os07g0187001	9270057	Os.72255	NM_001188155	Os07g0187001	protein-coding	7	4646182	4646753	-		Os07g0187001 protein [Source:UniProtKB/TrEMBL;Acc:C7J505]	non-overlap						1.2851	2.33718	3.1981	0	5.95707	2.90177	0	3.60283	4.61874			-	2.21272		1.41523	0.229787		0.862888
NAC6myc-a-Pol2-AR015_chr08-742	chr08	28289627	28289783	gattctgattccgaaaaaaaatatgaaaacgaaaacgataaagatggtttccgtccgtttctgtaccgttttcaccccCTATCCAGGAGGCGTATGTAAAATGTGTGCTAACGTGGAGCATCACATAGATAGTCGTATACGATCAAATACCAGAAT	30.5	0.8			Os08g0564700	Serine/threonine protein kinase domain containing protein.	TTS (Os08g0564700)	8:28289248-28290348(-)	2822	Os08g0564700	4346347	Os.74869	NM_001069067	Os08g0564700	protein-coding	8	28290248	28292527	-		Os08g0564700 protein [Source:UniProtKB/TrEMBL;Acc:Q0J3L9]	non-overlap						0.755941	1.81781	7.84988	0	0.851011	1.77331	0	5.70448	1.90183			-	0.170903		1.31736	0.136685		1.26585
NAC9myc-a-Pol2-AR016_chr01-1169	chr01	9083616	9083762	GACGATACTTGTGTGGCCTTGTCCAGGAAATTTTCCTCTCGCATTTTTTCCCATTACATTCCTGGCGCAGCGCCCTGTGGGATTTGTACATAAAGATAATAATTACTTGTTGATTAAATGGACAAATAATAGAGCCTGGAGTTAAA	64.6	0.985			Os01g0266100	Similar to RING finger family protein.	3' UTR (Os01g0266000, exon 14 of 14)	1:9083491-9083693(+)	-4399	Os01g0266100	4324371	Os.100864	NM_001049210	Os01g0266100	protein-coding	1	9088088	9089013	+		Os01g0266100 protein; Putative uncharacterized protein P0499C11.25; cDNA clone:001-112-G10, full insert sequence [Source:UniProtKB/TrEMBL;Acc:Q9LJ01]	non-overlap						1.88985	1.68796	4.65178	0	0	6.28717	12.9278	0	3.26029			-	-		1.20777	0.323244		-0.16299
NAC10myc-a-Pol2-AR018_chr01-7966	chr01	36736852	36737034	TAAGCAGAGCGCTCGTCCAAGAAGCTTGTGATGCGCACCTTCTGCGCCTGAAGCATTGCGATCTTCGCAAGGACCTCCTGCTGGCGTTTGTCTCCGCCAAGCGACGACGAAGCATCGGATCCATCATCTTCAGAGCTGCAGGCACGGATACAAGATCTCTTCCTCTTTAGCAGCGCACATCG	28.1	0.849			Os01g0853000	Conserved hypothetical protein.	3' UTR (Os01g0852900, exon 4 of 4)	1:36736813-36737097(+)	255	Os01g0853000	4324817	Os.57633	NM_001051365	Os01g0853000	protein-coding	1	36736127	36737198	-		Os01g0853000 protein; Putative uncharacterized protein P0529E05.17; Uncharacterized protein; cDNA clone:J013034J20, full insert sequence [Source:UniProtKB/TrEMBL;Acc:Q5N9C0]	non-overlap						1.73866	3.11624	2.32589	0	3.40404	4.67508	0	2.70212	5.61494			-	0.96927		1.2852	0.0520644		0.841827
NAC10myc-a-Pol2-AR018_chr02-33	chr02	27108367	27108549	CTGCAGTTAGCCGAGCGGGTAACTTGACAGATGATATTTTTGTTACTGCGGAACGACTCACGAGCTCACCGTCTGTGTGTGTGTAAACGCTAAGAGGTTCTGTGTGTAAAACGCTAAATCCAAGTCCTGCCTGAATGGCCGAATGCAAGCTGCTGCACACTCAAATTCTCAAAACAATGCAC	53.9	0.799			Os02g0667600	Harpin-induced 1 domain containing protein.	3' UTR (Os02g0667600, exon 2 of 2)	2:27107704-27108339(-)	2191	Os02g0667600	4330258	Os.89048	NM_001054217	Os02g0667600	protein-coding	2	27105876	27110712	-		cDNA clone:002-146-F05, full insert sequence [Source:UniProtKB/TrEMBL;Acc:B7F2N7]	non-overlap						1.81426	2.46702	0.872209	3.63146	0	5.48113	0	1.6513	13.1317			1.00117	-		1.3195	0.166842		0.443391
NAC10myc-a-Pol2-AR018_chr03-1292	chr03	608722	608904	TGCGCTGCTGATATATTTCCGGTGCATTCCTGTGTGAAGGTTGTTTCAGCCACACCGGAGACCGACGGTGGCGGTAGCGGGGCTGAACCAGAAGAAGGTGCTGTGCCAATGGATTCTGATAATGCCGCGATCGATGAAGGCCGGAAGCAGAGCCCAGAGGAGGTGTCTGGACCTGAAAGCGG	30.8	0.872			Os03g0110500	KIP1-like domain containing protein.	3' UTR (Os03g0110400, exon 15 of 15)	3:608762-608880(+)	-1068	Os03g0110500	4331354	Os.49574	NM_001055251	Os03g0110500	protein-coding	3	609881	614424	+		Kinase interacting protein, putative, expressed; Os03g0110500 protein; Putative uncharacterized protein OSJNBb0043C10.3 [Source:UniProtKB/TrEMBL;Acc:Q8H7V8]	non-overlap						0.982723	0.77906	0	0	0	3.3854	1.56701	6.30495	6.88283			-	-		2.56681	0.000391032		-0.335051
NAC10myc-a-Pol2-AR018_chr04-1268	chr04	31557343	31557525	CACAACATTAGTCATATCGGCAAGTCcagagttgacatctctacagctgggatactccaaggcactggaagagttgataattgtagactgcgagtcacttgcttcagtcgagggctttggatccttgacaaaccttaggtccttgacagtatatgactcacccagcttgcctagatgttttg	30.8	0.791			Os04g0620950	Hypothetical conserved gene.	3' UTR (Os04g0620950, exon 2 of 4)	4:31556227-31557976(+)	2954	Os04g0620950												non-overlap						0.982723	2.72671	5.52399	0	2.8367	1.93452	0.48969	2.40189	6.15832			-	1.52936		2.08354	0.00574385		1.4723
NAC9myc-a-Pol2-AR016_chr04-8012	chr04	33678972	33679118	CTAGCCAGCTAGGTTTGGTCGATCTAATTAAAGCACAAGCGCTGTGTAGCACGTAACATTCATCAACTATAACTTGGTTAAATCTCAAAAAGTATATATACTTTAAATTAAAGTCAGCAGGTGCTGTATAAGTGGTGTAGTACTGT	34.3	0.972			Os04g0660000	Similar to OSIGBa0132E09-OSIGBa0108L24.22 protein.	3' UTR (Os04g0660100, exon 2 of 2)	4:33677926-33681228(-)	2716	Os04g0660000	4337279	Os.100711	NM_001060675	Os04g0660000	protein-coding	4	33676329	33676925	+		Os04g0660000 protein; Putative uncharacterized protein 24K23.20 [Source:UniProtKB/TrEMBL;Acc:Q8S3N7]	non-overlap						1.36069	0.77906	3.77957	0	0	2.74056	6.85566	1.20094	0			-	-		2.32128	0.213246		-0.804536
NAC5myc-a-Pol2-AR014_chr08-837	chr08	22625226	22625398	ATGACTCATCTGGTGGAGCTGTTCTTCTAGCTTTATCATCACCTCAAACTCCTCCAGTTGTGCCACAGACTCTATGGTCCAGCCGCCGCCGAGGCGCCGACTCCTATGGTCTATGGCTTACTGTCATTGCTCAATCCACTGCTTGTTCATGTCTCCTCCACCTCATTCCTCA	36.9	0.825			Os08g0460700	Leucine-rich repeat 2 containing protein.	3' UTR (Os08g0460700, exon 3 of 3)	8:22624505-22626058(-)	2392	Os08g0460700	4345765	Os.18069	NM_001068513	Os08g0460700	protein-coding	8	22624404	22627704	-		Os08g0460700 protein [Source:UniProtKB/TrEMBL;Acc:Q0J573]	non-overlap						1.13391	1.16859	5.81473	0	7.37543	3.3854	0.97938	0.300236	0			-	2.70142		1.18679	0.184341		0.0434607
NAC10myc-a-Pol2-AR018_chr09-1586	chr09	16824679	16824861	AGGCGGCAGGTGGAGCTCGCCGAGCAGGAGCTGGCGACCGCCAGGCGAATGCGGCACCAGGCGCAGGTGGAGCTGAGCCGCGCCCACGCGCTCCGCGACCACGCCGTGCGGCAGGTCAACGCCACGCTGCTCCAGATCACCTGCTTCAGCTGCCGCCACAAGTTCCGCGCCGCGGCGGCGGG	24.5	0.875			Os09g0449400	Hypothetical conserved gene.	3' UTR (Os09g0449400, exon 2 of 2)	9:16824040-16825282(+)	2345	Os09g0449400	4347215	Os.5733	NM_001069856	Os09g0449400	protein-coding	9	16822425	16825383	+			non-overlap						0.529159	2.59687	0	0.363146	0	2.41814	0	0.900707	4.89043			-0.543152	-		1.29617	0.114162		2.295
NAC9myc-a-Pol2-AR016_chr12-3900	chr12	20888394	20888540	ACAAAGGATGGATATTACTAAGATGGGAGGGGGAAAAGAATCGGATCAAAGAACAGGGAGCAACAAGGTTCTTGATTCCGAGTAGCGGACCCAAGAGGGGATCCTAGAACTCCTGGGAGGCGGATCCGATGTCGGCCTTGTCCTTG	28.4	0.967			Os12g0530000	Similar to Histone H2A.	3' UTR (Os12g0530000, exon 2 of 2)	12:20888379-20888497(-)	654	Os12g0530000	4352398	Os.100129	NM_001073452	Os12g0530000	protein-coding	12	20888278	20889121	-		Probable histone H2AXb [Source:UniProtKB/Swiss-Prot;Acc:Q2QPG9]	non-overlap						0.831535	1.42828	0	1.81573	0	2.25693	5.68041	3.75295	1.90183			1.1267	-		1.25672	0.108384		0.780426
NAC6myc-a-myc-AR006_chr02-3102	chr02	31851365	31851565	ACGCGGAAAATTAACCATCCCCCATCCACTTCTCACACTCCACTTCACTCTCCTCGGCCAACTATAAAGCCCGCACCCAGCTCGATCTGCTTCCCCACCCAACGTCCCCAAGAACTCATCTGGCCAAAAACCCACCAAAATCCTCTCGATCCATCGCCAATGGCGGCTTCCTCCGCAGCTTTTGCAGCGTGCCTGCTCGC	24	0.585			Os02g0757100	Similar to Phi-1 protein.	promoter-TSS	2:31850463-31851563(+)	2	Os02g0757100	4330781	Os.9194	NM_001054706	Os02g0757100	protein-coding	2	31851463	31852644	+		Os02g0757100 protein; Putative phi-1 [Source:UniProtKB/TrEMBL;Acc:Q6Z7W3]	non-overlap						1.20951	5.58326	3.1981	0	3.40404	3.22419	0	4.80377	1.26789			-	1.49283		1.67611	0.0103726		2.20669
NAC6myc-a-myc-AR006_chr01-420	chr01	9083318	9083518	CCATTTCCGAAATCAAGATAGCAGCCCCATTATCAAGCATCCAGAATTGGAGAGGCTCCTAAAGGAGGAGTTCCGAACCATCGAGGATTTCAAGGCACGGAAGGCAGCAGAGAAAGAAACTGGCAGCAGTACTGCTGCCGCCGCAGGCCATAACAAGGCTGATGCGAAGTAGGTCCTAGCATGGCATGAAATTTTGGTGG	30.5	0.879			Os01g0266100	Similar to RING finger family protein.	exon (Os01g0266000, exon 14 of 14)	1:9083310-9083490(+)	-4670	Os01g0266100	4324371	Os.100864	NM_001049210	Os01g0266100	protein-coding	1	9088088	9089013	+		Os01g0266100 protein; Putative uncharacterized protein P0499C11.25; cDNA clone:001-112-G10, full insert sequence [Source:UniProtKB/TrEMBL;Acc:Q9LJ01]	non-overlap						2.04104	6.36232	0	4.35775	0.851011	6.12596	0	4.50353	4.79987			1.09428	-1.26206		1.20777	0.323244		1.64025
NAC6myc-a-Pol2-AR015_chr01-1061	chr01	9081394	9081550	CCACGAAGGAGGCACAACAGAGGCAATAGAAAAGCACAGTCCTCTCATAAGCAGAGGTTCTTTCCTGGTAACTTTGCGAATAACACCAATAATAGATCTCACTATGGCGGTGTATCAGAGAGCCCCCCAAGCAATTCAATTGGATATTTCTACGGA	45.8	0.825			Os01g0266100	Similar to RING finger family protein.	exon (Os01g0266000, exon 9 of 14)	1:9081266-9081570(+)	-6616	Os01g0266100	4324371	Os.100864	NM_001049210	Os01g0266100	protein-coding	1	9088088	9089013	+		Os01g0266100 protein; Putative uncharacterized protein P0499C11.25; cDNA clone:001-112-G10, full insert sequence [Source:UniProtKB/TrEMBL;Acc:Q9LJ01]	non-overlap						1.58748	3.8953	9.5943	1.08944	1.41835	3.86903	9.7938	0	0.724508			-0.543152	-0.16252		1.20777	0.323244		1.295
NAC9myc-a-myc-AR007_chr01-1153	chr01	32077838	32078018	ACAATATCAGCAAAGTCAATATGGAAGTGGCTGCTCTAACGGTTTGGATGAGACCTTTTGCACCCTGAGGGTAAGGCAAAACATCGATAATCCTAACCGTGCTGATACATACAATCCAAGAGCTGGAAGGGTTACAAATCTCAACACCCAGAATTTCCCCATTCTTAGTCTTGTACAGAT	47.6	0.625			Os01g0762500	Glutelin subunit mRNA.	exon (Os01g0762500, exon 3 of 4)	1:32077567-32078046(+)	1184	Os01g0762500	4327027	Os.58722	NM_001050863	Os01g0762500	protein-coding	1	32076744	32078652	+	GLUA1	Glutelin type-A 1 Glutelin type-A 1 acidic chain Glutelin type-A 1 basic chain [Source:UniProtKB/Swiss-Prot;Acc:P07728]	non-overlap						2.49461	1.03875	1.74442	0.363146	0.992846	9.51137	0	0.450353	1.08676			-2.78019	-1.32917		-3.51306	0.00844668		-1.26397
NAC10myc-a-Pol2-AR018_chr01-4320	chr01	33917869	33918051	ACGCCAGCGGCCGGAGCTCGTCGCCGTACCGCCGCCTGTTCGCGCTGTTCCGGTCCGCCTCCGCCCGCCGCCGCGCGCTCCCGCCACCGCGCCTCGCCCTCGACGATGTCACCTTCGCCATCGACATCTTCGCGGCCAGCGGCGAGAACACCCTCTCGTTCGTCGTCGCCGCCCGCGACGCC	17.2	0.783			Os01g0800900	Conserved hypothetical protein.	exon (Os01g0800900, exon 1 of 1)	1:33917700-33918435(+)	361	Os01g0800900	9266761	Os.101717	NM_001185678	Os01g0800900	protein-coding	1	33917599	33918536	+		Os01g0800900 protein [Source:UniProtKB/TrEMBL;Acc:C7IXG9]	non-overlap						0.604753	1.55812	0	1.08944	0	2.57935	3.32989	0	2.71691			0.849166	-		2.88211	0.0463519		1.36539
NAC10myc-a-Pol2-AR018_chr01-1936	chr01	36030691	36030873	TGGCCGGAGTTGGCCTGGATTCCTGGCCACACCGGGTATGGGCAGTTGTTCACGATGGTCAGCGTCATCGGCGCGTAGTCGGCGAGGATGACGCCGCAGCTCAGGAGCGAGGTGGCGACCAGGAGAAGCAGCTTGGCAGAAGCCATGGCGGCGAGCTGACCAGGTCTCGAGCTAATGAGCAG	22.6	0.943			Os01g0839900	Thaumatin, pathogenesis-related family protein.	exon (Os01g0839900, exon 1 of 1)	1:36030094-36030794(-)	113	Os01g0839900	4327387	Os.28139	NM_001051291	Os01g0839900	protein-coding	1	36029895	36030895	-		Pathogenesis-related thaumatin superfamily protein [Source:Projected from Arabidopsis thaliana (AT2G28790) TAIR;Acc:AT2G28790]	non-overlap						0.831535	1.29843	2.61663	0.726292	0.851011	3.86903	3.23196	0.900707	4.52818			-0.195228	0.0334		1.53685	0.00743325		0.642923
NAC10myc-a-Pol2-AR018_chr01-1020	chr01	36895137	36895319	CTGTCGAGAGGGCAGTCGTCGCTGGCTAGCTGGAGCGTCGGTATGACCCGCCGGCGCGCCGGCGGGCACCAGATGGCAAGGCGCGCTCTCAGCGCTAGCATTGACAGCATCGGGAGCGACGGCGGGGACGACGAGGAGTTCTTGCGGAGGATTCAGGAGCTGGCGGTGGGGCTGCACCCTGG	20.4	0.833			Os01g0855200	Tetratricopeptide-like helical domain containing protein.	exon (Os01g0855200, exon 1 of 2)	1:36895006-36896318(+)	621	Os01g0855200	4324827	Os.27967	NM_001051375	Os01g0855200	protein-coding	1	36894607	36897206	+		Os01g0855200 protein; Peroxidase-like protein [Source:UniProtKB/TrEMBL;Acc:Q5N7T3]	non-overlap						1.51188	0.519373	2.03515	0.363146	0	6.7708	0.587628	2.10165	4.16592			-2.05772	-		2.05468	0.0372797		-1.5415
NAC9myc-a-myc-AR007_chr01-558	chr01	43185456	43185636	CGCGGGGCTCTGGCTGCAGGCTCACGGCGGGTCATCGCCGTGCGGGTCCGCGCTGCAGGCGCCGCTGCTGGCCATCGGGTTCGTGACCCTCCTCGTCTCGCTGGCTGGCTTCCTAGGCGCCTGCTACCACGTCCCCTCGGCGCTGTGGCTGTACCTCGCCGCCATGCTGCTCCTCGTGCT	25	0.689			Os01g0977100	Similar to predicted protein.	exon (Os01g0977100, exon 1 of 1)	1:43185451-43186181(+)	196	Os01g0977100	9272410	Os.59756	NM_001185834	Os01g0977100	protein-coding	1	43185350	43186282	+		Os01g0977100 protein; Putative senescence-associated protein 5; Uncharacterized protein [Source:UniProtKB/TrEMBL;Acc:Q84SF2]	non-overlap						0.755941	4.54452	0	0.726292	0	5.31992	2.15464	0	0.181127			-0.0577248	-		1.75639	0.0320053		2.58778
NAC10myc-a-Pol2-AR018_chr02-3432	chr02	8168326	8168508	CTCGGCTGAGGCTCCTTGGTGATTATGTGCACTCGACGTGCATTGCATTTGTTGAGTTTGCTCAAGTAAGTAGAGCAAGGTTTCTCAGTGCTATAATTTTGTAGTACTATACTCATAAAGTGCATTCCAACCCATGACTTGGTAATTGTTCAGTGTGTTTGAAACGCCGATTCGAATGTTAT	24.5	0.73			Os02g0244650	Non-protein coding transcript.	exon (Os02g0244650, exon 2 of 6)	2:8168312-8168322(-)	613	Os02g0244650												non-overlap						2.49461	1.68796	6.68694	0	0.851011	5.96475	0	2.40189	4.89043			-	-1.55156		1.14891	0.35794		-0.563528
NAC9myc-a-myc-AR007_chr02-41	chr02	20118424	20118604	TCGATCGTGCGGTGCGCGCTCCGGTGCTCGAGCGGCGGCCGGATGATGATGTCTTCGTCGTCGTCGGCGGCGGCGGGAGATGACGGCGAGCTGGGTCCGTCGGCGGCGGCGCAGGCCGCCGGGGTGCGGCGGAAGGCGCTGCGGGCGATGCCGACGATGGTGTACTCGGCGGCGGGCGGG	37.1	0.902			Os02g0541500	Similar to predicted protein.	exon (Os02g0541500, exon 1 of 1)	2:20118284-20118728(+)	331	Os02g0541500												non-overlap						0.453565	1.03875	0	0	0.28367	7.41564	0.587628	0.300236	1.26789			-	-0.677093		1.36998	0.0813137		1.19546
NAC9myc-a-myc-AR007_chr02-218	chr02	26200557	26200737	GCCATCGCCGTCGGCAGCGGCACGAGCTTCTTGTACCTCGCCGGCAGGGCGTCCCTCGCCACGTTCGTGAGCACGGCGAACGCGAAGAACCCGACGGAGAGCGAGAGGCAGTGCTTGGGCAGCGCCGAGATGCCCTCGATCCCGAGGATCGCCATGTTGCGGTAGATCAGCGCGTATGGC	37.9	0.926			Os02g0650300	Similar to Iron-phytosiderophore transporter YSL15.	exon (Os02g0650300, exon 7 of 7)	2:26200436-26201266(-)	1457	Os02g0650300	9268232	Os.10018	NM_001186167	Os02g0650300	protein-coding	2	26200136	26204468	-	YSL15	Iron-phytosiderophore transporter YSL15 [Source:UniProtKB/Swiss-Prot;Acc:Q6H3Z3]	non-overlap						1.43629	1.29843	0	3.26831	0.851011	8.06048	0	0.900707	2.26409			1.1862	-0.755096		1.37405	0.0737261		-0.145573
NAC10myc-a-Pol2-AR018_chr02-223	chr02	30393887	30394069	TGGACTGCACCGGCCCGAATATCTCCTCCTGCGCGATCTTCATTTCGTCCTGCAATAACCGGCAAAACGACATGAACAGATGTTGGGGGAAACTAGGCGAAGGGGTGTGTGAATTGTGATTGCATTACCTCGACGTCTGCAAAGACGGTTGGCTGGATGTAGAACCCCCTGCTGCCCGCCCT	29.9	0.721			Os02g0730075	Hypothetical protein.	exon (Os02g0730075, exon 1 of 1)	2:30393501-30394068(+)	578	Os02g0730075												non-overlap						1.88985	2.72671	5.37862	0.363146	0	5.48113	0	0	8.6941			-2.37965	-		3.92201	0.0725958		0.528888
NAC9myc-a-myc-AR007_chr02-523	chr02	31835665	31835845	gccggGTTGCCGACCCAGATGTAGGCGGTGCCGGACTTGGCGTCGGAGCCGTGCAGGCCGCACCGGCTCATGCCGAAGCCCTCCACGGTCACGTCCTGCGCCGTGAAAACGAGAGCAATGCCGCCCTTCTTGGGCTTGGCCTGCGCCGCTAGGGCGGCGACTTGCGCCAGGGTGAGCGAC	29	0.741			Os02g0756600	Similar to Phi-1 protein.	exon (Os02g0756600, exon 1 of 1)	2:31835293-31836252(-)	598	Os02g0756600	4330779	Os.7344	NM_001054704	Os02g0756600	protein-coding	2	31835161	31836353	-		Os02g0756600 protein; Putative phi-1; cDNA clone:001-108-F03, full insert sequence [Source:UniProtKB/TrEMBL;Acc:Q6Z677]	non-overlap						0.680347	0.38953	0	2.90517	0.851011	6.7708	0	0	3.53198			2.09428	0.322907		1.06743	0.545388		-0.804536
NAC9myc-a-myc-AR007_chr02-166	chr02	32568687	32568867	GGTCGACGTCGCCTTCACGCCGCCGCCTGCGCCGGCCGGCGCATTGCCGGCGTTTACCCCGCCGTTGTCCTGCCAGCCGAGCCCGCCGTTGTCCTTGCCGCTGCTGCCGCCGCCGCCAGCGGAGTTGCCGCCGAGGACGAACTCGACGTCGTAGACCTTCTGctggttcgggtagaacac	37.1	0.958			Os02g0771700	Glycoside hydrolase, family 17 protein.	exon (Os02g0771700, exon 2 of 3)	2:32568444-32568927(-)	1265	Os02g0771700	4330874	Os.11714	NM_001054795	Os02g0771700	protein-coding	2	32567078	32570042	-		Os02g0771700 protein; Putative beta-1,3-glucanase; cDNA clone:001-017-E08, full insert sequence [Source:UniProtKB/TrEMBL;Acc:Q6ZHG1]	non-overlap						0.982723	1.55812	1.30831	1.81573	0	7.41564	0	0.300236	1.44902			0.885692	-		1.40199	0.014282		0.664949
NAC6myc-a-myc-AR006_chr02-2713	chr02	35586192	35586392	ctgccccgcctcgccgaccaccggattcgccgctgcctcctccacgcttcgcctcgccgaccaccggattcgcgcgccacctccttctcctgctccaccacgcggctacctcctcctctctctcctcctccaggccaccaggtactagatatcacgggtacccggtaccagatactaggtactagcctggtaccaggtac	26.6	0.957			Os02g0828400	Conserved hypothetical protein.	exon (Os02g0828400, exon 1 of 1)	2:35585874-35586789(+)	519	Os02g0828400												non-overlap						0.604753	5.71311	1.59905	0	0	1.28968	0	3.60283	3.53198			-	-		1.83341	0.0289647		3.23986
NAC9myc-a-myc-AR007_chr03-787	chr03	9832847	9833027	GAGGAAGATCGTGCAGGATGTGTTCGGCAAGTCGTCGGATCCCCCGGCGACGAGTAAACCCGCCGGCGCCGGCAACGGAGATGGCGGGGACGATGCCGCCGCCGCCGGGAGCTACTACGGCCATTACTGATGCGAGTGCGTGGGACCGTGTGCGTATCAGTTGTAGAGAGGGAGCACGCG	24.2	0.531			Os03g0285300	Conserved hypothetical protein.	exon (Os03g0285300, exon 1 of 1)	3:9832785-9833082(+)	253	Os03g0285300	9271535	Os.23934	NM_001186445	Os03g0285300	protein-coding	3	9832684	9833183	+		Expressed protein; Os03g0285300 protein; Putative uncharacterized protein OSJNBa0013D02.11; cDNA, clone: J075176F18, full insert sequence [Source:UniProtKB/TrEMBL;Acc:Q8GZZ1]	non-overlap						0.907129	2.33718	1.45368	0	0.56734	4.9975	2.64433	1.05082	0.181127			-	-0.677093		1.09311	0.182685		1.36539
NAC9myc-a-Pol2-AR016_chr03-815	chr03	9866580	9866726	AGAGATAATTTACTGTCAGTGTGTTTTCCTTGATGAATGGCTGCAGATAGAAAGCCGCCCACACAAGAAAAGGCCTCTTCGTATAACTGACGACAGCTTTTCCACACCGTCAAAGTTAGATAACAACCCAATGATTGCTATACTTG	42.1	0.977			Os03g0286200	Similar to Prephenate dehydratase-like.	exon (Os03g0286200, exon 9 of 12)	3:9866627-9866694(+)	997	Os03g0286200	4332477	Os.52359	NM_001056307	Os03g0286200	protein-coding	3	9863844	9868646	+		Os03g0286200 protein; Prephenate dehydratase family protein, expressed; cDNA clone:J013071M17, full insert sequence [Source:UniProtKB/TrEMBL;Acc:Q10N17]	non-overlap						1.36069	5.06389	10.3211	0	1.84386	4.03024	8.42267	0	0.633945			-	0.438384		2.27006	0.00211984		1.8959
NAC10myc-a-Pol2-AR018_chr03-3602	chr03	14481694	14481876	gcgttccagatgcccgcggggcgcctcgacgggcgctactccaacgcgtcgcgcgccctcgacttcctcccgccgcccaagttcaacctcggccagctcgtcgccaacttcgccaccaaggggctcggcatggaggacatggtggtgctctccggcgcccacaccgtcggcgactcccactg	22.6	0.722			Os03g0369000	Similar to Peroxidase 1.	exon (Os03g0369000, exon 2 of 2)	3:14481482-14482246(+)	1239	Os03g0369000	4332926	Os.2961	NM_001056725	Os03g0369000	protein-coding	3	14480546	14482432	+		Class III peroxidase 46; Os03g0369000 protein; Peroxidase family protein, expressed; Putative peroxidase; cDNA clone:002-113-D04, full insert sequence [Source:UniProtKB/TrEMBL;Acc:Q5U1P7]	non-overlap						0.151188	2.20734	2.32589	0	0	1.45089	0	0	3.62254			-	-		2.01338	0.00212448		3.86789
NAC9myc-a-myc-AR007_chr03-1494	chr03	14698381	14698561	TGGTCCAGCAGGAGGAGGGCCGCGTCGAGGTGGCCGCGGCACCCGTCCACAAGGGCGTACGCCTTCCGGGCGTCACTCTCGGCGTAGCTGAGCTTGATTGCGGCGCTCTGCTCCGCGAGGTAGTTCACCCTGAGAAGACGCACAGACAGCAGGGTTGATGCCGTCGCCGCGGAGAGCGAG	24.2	0.857			Os03g0373300	Protein of unknown function DUF1110 domain containing protein.	exon (Os03g0373300, exon 1 of 1)	3:14698454-14698783(-)	413	Os03g0373300	4332945	Os.55337	NM_001056744	Os03g0373300	protein-coding	3	14698096	14698884	-			non-overlap						0.453565	4.02514	0	1.81573	1.13468	6.28717	0	2.40189	0			2.00117	1.32291		1.34163	0.0889668		3.14966
NAC6myc-a-Pol2-AR015_chr03-748	chr03	16136681	16136837	AGGACAGGCGGCGCCGCCGCGGCAACGCCGCCGCCGCCGCCTCCGTCGTCCCATCATCAGCAGCAACCGGCCTTCCCGCCGCAGCCGTCGGCGGGACCCATCGCCGGAGTCGCCGCCGTGGTGGAAGCGGCGAGGATAGCGGCCCTGCGGCGGCTG	13.1	0.667			Os03g0398600	Hypothetical conserved gene.	exon (Os03g0398600, exon 1 of 1)	3:16136192-16137058(+)	668	Os03g0398600	9266419	Os.98643	NM_001186536	Os03g0398600	protein-coding	3	16136091	16137159	+		Putative ring-H2 zinc finger protein; Zinc finger, C3HC4 type family protein, expressed [Source:UniProtKB/TrEMBL;Acc:Q84MU8]	non-overlap						0.453565	0.38953	1.74442	0	0.28367	2.09572	0	0	0			-	-0.677093		1.13918	0.603536		-0.219574
NAC9myc-a-myc-AR007_chr03-1595	chr03	22668141	22668321	AGTTCGAGTACATGTGTTTCAGCAACTGAAAAGCTAGCTAGCTCCTTTCTAAGCCTGCATTTTGCATCTGTTTTTTTATTCTTTTTTTATTTTTTTTGCAGGGTAGTACCATCAGCTTGCTGATCTCAGTCAAGGACAAGAACATAACAAGAACAAAGTGAAGCTCAAGATGATGGTGCA	31.4	0.863			Os03g0604566	Conserved hypothetical protein.	exon (Os03g0604566, exon 1 of 2)	3:22668094-22668403(+)	271	Os03g0604566												non-overlap						2.34342	0.519373	0	0	0	7.09322	0	5.40424	0.724508			-	-		1.59185	0.0602347		-2.17377
NAC10myc-a-Pol2-AR018_chr03-8194	chr03	33974629	33974811	GTCTGAAAAATATATGGCTTCTTGATGGAGTTTAGATGATGTGATGTGCAGATAGACAAGGCGTCGCTGCTGGCGAAGGCGGTGGAGAGGGTGCGCGACCTGAAGCAgcggatggccggcatcggcgaggcggcgccggcgcacctgttcccgacggagcacgacgagatcgtggtgctcgc	19.9	0.957			Os03g0811400	Similar to DNA binding protein.	exon (Os03g0811400, exon 2 of 2)	3:33974679-33975193(+)	960	Os03g0811400	4334540	Os.80069	NM_001058206	Os03g0811400	protein-coding	3	33973760	33975525	+		Helix-loop-helix DNA-binding domain containing protein, expressed; Putative DNA binding protein [Source:UniProtKB/TrEMBL;Acc:Q7XZF8]	non-overlap						1.73866	2.33718	4.36105	0	0	4.51387	0	0	3.9848			-	-		1.68483	0.061066		0.426789
NAC9myc-a-myc-AR007_chr03-71	chr03	34166244	34166424	ttccaccccacggacgacgagctggtggagcactacctgtgcaggaaggcggcggggcagcgcctgccggtgccgatcatcgccgaggtggatctctacaagttcgacccgtgggatctgcccgAGCGCGCGCTGTTCGGCGCCAGGgagtggtacttcttcaccccgcgggatcgcaag	43.5	0.754			Os03g0815100	Similar to OsNAC6 protein.	exon (Os03g0815100, exon 1 of 2)	3:34166201-34166652(+)	234	Os03g0815100	4334553	Os.26695	NM_001058217	Os03g0815100	protein-coding	3	34166100	34167521	+		NAC transcription factor; NAC-domain containing protein 19, putative, expressed; Os03g0815100 protein; Putative NAC-domain protein; cDNA clone:001-037-H04, full insert sequence; cDNA clone:006-305-E06, full insert sequence; cDNA clone:J013116P10, full insert sequence; cDNA clone:J013120D02, full insert sequence [Source:UniProtKB/TrEMBL;Acc:Q75HE5]	non-overlap						0.907129	0.519373	1.45368	1.45258	0	8.70532	0	1.80141	0.543381			0.679241	-		-1.14028	0.352887		-0.804536
NAC5myc-a-Pol2-AR014_chr04-403	chr04	24830855	24831027	CATCCTCAGGATGACGGCGCCGTCCTCCTCGCGGACGTAGGACTTGAGGCCGTCGGCGAGGAAGTCCGAGGTGCGGGAGAAGGTGAGCACGGCGGCGGCGCCCTGGAGGATGGAGACGAAGACGGTCCCTGCCATGTGGGTGGTGTAGACCCGCCCCCTCGGCGGGTCGGGC	33.3	0.96			Os04g0496300	Similar to H0306B06.4 protein.	exon (Os04g0496300, exon 1 of 1)	4:24830679-24831274(-)	434	Os04g0496300	4336278	Os.11538	NM_001059734	Os04g0496300	protein-coding	4	24830462	24831375	-		OSJNBa0067K08.8 protein; Os04g0496300 protein; cDNA clone:001-107-D12, full insert sequence [Source:UniProtKB/TrEMBL;Acc:Q7XQI2]	non-overlap						0.907129	0.77906	1.01758	0	6.80808	4.19145	0.587628	0.150118	2.53578			-	2.90787		1.4218	0.202045		-0.219574
NAC10myc-a-Pol2-AR018_chr04-1216	chr04	25106857	25107039	GGCATATGTTACGGTGTCCAATTTGCTGTCATGATCCCGACAGTCTCAGAACTTTTTGGGTTGAAGGACTTTGGGTTGATGTACAACTTCATGTTGTTAGTGAATCCCCTAGGTGCATTCTTCTTCTCAGCTCTTCTCGCTGGTTATATCTATGACAAGGAAGCGGCGAAGCAGCAGCCAGG	27.2	0.774			Os04g0502850	Non-protein coding transcript.	exon (Os04g0502800, exon 3 of 3)	4:25106914-25107223(+)	-1035	Os04g0502850												non-overlap						1.96545	2.9864	0	1.81573	2.8367	4.19145	0	0.150118	7.6979			-0.114308	0.529357		-1.34708	0.0890605		0.603549
NAC9myc-a-myc-AR007_chr04-23	chr04	26207052	26207232	cagctCGAACTCCCGGAATTCTCTCATCCTGTACTCCACGGGGCAGGACGGCAGGAACTGCAGCGGCAGCTGCCGCCTCGTGAGCCTGCACTCGAAAGGCGGCAGGACAGGGACGTCAAAGAGCTCGTCCGGCGAGGAGACCGCCTCGTGCGGCCTGTGCGCGTGCAGGTACTCGCAGCA	58	0.7			Os04g0523600	Similar to OSIGBa0153E02-OSIGBa0093I20.8 protein.	exon (Os04g0523600, exon 1 of 1)	4:26206489-26207668(-)	627	Os04g0523600	4336437	Os.5250	NM_001059881	Os04g0523600	protein-coding	4	26206039	26207769	-		OSJNBb0065J09.9 protein; Os04g0523600 protein [Source:UniProtKB/TrEMBL;Acc:Q7XKG0]	non-overlap						1.51188	1.94765	0.290736	1.45258	2.55303	11.2847	0	0	2.53578			-0.0577248	0.755866		1.25156	0.143424		0.365389
NAC9myc-a-myc-AR007_chr04-888	chr04	28315310	28315490	acggctgggacgacaaggccctcctctccgtccagttccacgacctcggcgtctccacgtacgtctctccgccacccgatcccaccgccgacgcgcccttcccctcccacctcatgcccctctgggaggcgtacaccgcggacgcgcgcgccccgctctcggcgctccttggcgagctgt	25.8	0.744			Os04g0565200	Similar to Cis-zeatin O-glucosyltransferase 1 (EC 2.4.1.215) (cisZOG1).	exon (Os04g0565200, exon 1 of 1)	4:28315168-28316715(+)	333	Os04g0565200	4336681	Os.49838	NM_001060107	Os04g0565200	protein-coding	4	28315067	28316816	+		OSJNBa0017B10.9 protein; Os04g0565200 protein [Source:UniProtKB/TrEMBL;Acc:Q7XQJ9]	non-overlap						0.37797	0.129843	2.03515	0	1.70202	5.15871	0	0.900707	0			-	2.1709		6.61708	0.0187391		-1.5415
NAC10myc-a-Pol2-AR018_chr04-740	chr04	28910791	28910973	CCGGGCGCCGGCGCGGGGGAAGGTGCGCCACCGAAGAGCTCTGGCGGCAGCAGCACGCTGTCCACCGTGTGGATAACCGTCGGGGTGTCGTCCAGCACGGTGGACGCGACGCGGGACTTGTCCATGCCGGTGTCCATGGACACGTCGTCGCCCTTAGTGACGACGGAGAGGTCGTACTTACC	31.7	0.878			Os04g0574200	FAS1 domain domain containing protein.	exon (Os04g0574200, exon 1 of 1)	4:28910512-28911752(-)	971	Os04g0574200	4336730	Os.11593	NM_001060152	Os04g0574200	protein-coding	4	28910272	28911853	-		OSJNBa0019K04.16 protein; Os04g0574200 protein [Source:UniProtKB/TrEMBL;Acc:Q7XTY1]	non-overlap						0.680347	3.37593	0	0.907864	2.55303	3.22419	0	0	6.52057			0.416206	1.90787		2.26239	0.00030961		2.31094
NAC5myc-a-Pol2-AR014_chr04-170	chr04	30474577	30474749	GTCGTCGGCGACGAGCTTGATGTCCATGTCGATCCTTGCAAAGAGGTACGAGGTCTTGGACTTGAACGCCGACCCCATCTCGCGGTCTAGCGTCAGCGCAATTGTCTGGTCGCCATTGCTGTCGTTGAGCAGCTGCGTCTGGCCAAACAGTACCTCGAGCTGGTCCGTCATG	36.9	0.871			Os04g0604200	Similar to Xyloglucan endotransglycosylase (Fragment).	exon (Os04g0603900, exon 3 of 3)	4:30474600-30474800(+)	238	Os04g0604200	4336903	Os.89168	NM_001060320	Os04g0604200	protein-coding	4	30473630	30474901	-		OSJNBa0041A02.25 protein; Os04g0604200 protein [Source:UniProtKB/TrEMBL;Acc:Q7XTP9]	non-overlap						0.982723	1.03875	0.436105	0	7.80093	2.09572	0	0.600471	0.815072			-	2.98879		1.30957	0.0672888		0.0799866
NAC5myc-a-myc-AR005_chr04-243	chr04	31129021	31129177	TTCTTGTGGAGGTCTTTGTACCCGTACCTCGCAACACAGCGGAAAATGTGGAAGTTCTTTGGCCCGATCCTCCTCACGAGGAACCGCTCATCCATCGGGACGGTGTACACTGGAAGGTACTTCACACAGACGAAGACGACAACCGAGTGGATTGCA	43.6	0.75			Os04g0613950	Hypothetical protein.	exon (Os04g0613950, exon 1 of 1)	4:31128959-31129478(+)	552	Os04g0613950												non-overlap						1.20951	2.72671	2.18052	8.89707	0.56734	3.54661	0.685566	2.10165	1.08676			2.87891	-1.09213		1.09486	0.482838		1.17274
NAC9myc-a-Pol2-AR016_chr04-7942	chr04	31493253	31493399	AGGGTGGTAATTTCCGTTTTAATTACCTCGGTTGCTCCTAGTTTGATGATTCTTTCCTCTCTGTCAGTGTGTGTGTGAGTGAGTGTGCGTGCCATGGACCATTGGAGAACACAATTATCAGCACCCCTCTGTAACATAAATAATGC	20.6	0.955			Os04g0619800	Similar to H0714H04.3 protein.	exon (Os04g0619800, exon 2 of 2)	4:31492746-31493373(+)	1074	Os04g0619800	4337025	Os.7575	NM_001060437	Os04g0619800	protein-coding	4	31492252	31493474	+		OSJNBa0058K23.15 protein; Os04g0619800 protein [Source:UniProtKB/TrEMBL;Acc:Q7XTT8]	non-overlap						1.51188	1.03875	0	3.81303	0	3.3854	4.1134	0.600471	1.72071			1.33459	-		1.51729	0.167254		-0.541502
NAC10myc-a-Pol2-AR018_chr05-5552	chr05	712759	712941	TCGCGGTGGCCATGGCGTGCGGGATGTCGGCGCGCGAGGCGCTGGTGCTCGGCGTCGTCATGAACACCAAGGGCCTCGTCGAGCTCATCGTCCTCAACATTGGCAGAGAACGCAAGGTGCCTCTAATTTTCCTCTTCTTCTACTCATACATGTACAAATTTACCTACTGGTATAATACCAAG	25.8	0.91			Os05g0113300	Cation/H+ exchanger domain containing protein.	exon (Os05g0113300, exon 1 of 3)	5:711914-712875(+)	1301	Os05g0113300	4337604	Os.54675	NM_001060990	Os05g0113300	protein-coding	5	711549	715894	+		Os05g0113300 protein [Source:UniProtKB/TrEMBL;Acc:Q0DLA4]	non-overlap						0.680347	2.33718	0.436105	1.45258	1.98569	1.93452	1.17526	1.20094	5.52438			1.09428	1.5453		1.20487	0.176896		1.78043
NAC9myc-a-myc-AR007_chr05-721	chr05	15245212	15245392	ACATTGAAAAACATCACTAAAATCTTTCACTAACATTGAATCTTTCACAAAAATCATTCACAAAATTGAGAGGAGGGCCTAGTCAAAAAAAAATTGAGAGGAGGGCGCCGCCACTGCCACCACCTCCTGCCGCCGGGCTGCCGCCGCATGCCCTCCCTCCAGATCCAATGGAGGGAGGTC	22.6	0.875			Os05g0328000	Hypothetical protein.	exon (Os05g0328000, exon 1 of 1)	5:15245295-15245658(-)	457	Os05g0328000	4338432	Os.55377	NM_001061745	Os05g0328000	protein-coding	5	15245154	15245759	-		Os05g0328000 protein; Putative uncharacterized protein OSJNBa0051L16.5; Putative uncharacterized protein OSJNBa0076A09.16; cDNA clone:002-135-E02, full insert sequence [Source:UniProtKB/TrEMBL;Acc:Q5W681]	non-overlap						0.680347	0.649217	0.581473	9.44179	1.41835	4.51387	0	0	0			3.79472	1.05987		1.58202	0.118882		-0.0675706
NAC5myc-a-myc-AR005_chr05-34	chr05	21198553	21198709	CGGCCGAAGATGTGCCTGAGAGCATGCGGCACCTGCTGCCAGCGCTGCGGCTGCGTGCCGCCGGGCACCTCCGGCAACGAGAACGTCTGCCCCTGCTACGCCAACATGACCACCCACAACGGCCGCCACAAGTGCCCTTGATCATCTCGACCAATA	39.9	0.677			Os05g0432200	Similar to Gibberellin-regulated protein 2 precursor.	exon (Os05g0432200, exon 3 of 3)	5:21198513-21198694(+)	526	Os05g0432200	4338883	Os.17900	NM_001062165	Os05g0432200	protein-coding	5	21198105	21198987	+		Os05g0432200 protein; Putative gibberellin regulated protein; Putative uncharacterized protein OJ1378_A04.9 [Source:UniProtKB/TrEMBL;Acc:Q6I5U9]	non-overlap						0.0755941	1.81781	0.581473	8.7155	0	0.483629	1.27319	0.600471	0.181127			6.84917	-		-1.2967	0.11242		4.58778
NAC9myc-a-Pol2-AR016_chr05-6039	chr05	22294315	22294461	GGCTGAGCTGAGTTGCGTTGCTGCAGCGACGATATTTGGGCAGCTGTGGAGGCTGGAGCCGCTGCTGCCGGAGAAAAAGACGATGTGGCGGCGCGAGATGGACTGGCTGCTCTGCGTCAGCGACCACATCGTCGAGCTAGTCCCCA	12.2	0.893			Os05g0454200	Similar to Pollen-specific kinase partner protein.	exon (Os05g0454200, exon 3 of 7)	5:22294342-22294496(+)	890	Os05g0454200	4338974	Os.49671	NM_001062253	Os05g0454200	protein-coding	5	22293498	22297207	+		Os05g0454200 protein; Putative uncharacterized protein OJ1126_D01.12 [Source:UniProtKB/TrEMBL;Acc:Q6I638]	non-overlap						0.453565	1.81781	0	0	0	2.25693	2.44845	0	0.271691			-	-		1.56601	0.0610314		2.00282
NAC9myc-a-myc-AR007_chr05-788	chr05	23536360	23536540	CAGTTGATCTCTATCACTTCCAGCCGGCACCATTCCATGGCTGCGGAGACGACTCATCATAGTCGCCATAGGATCCATAGTTACGCATAATTGTGGACATGATTCTTGTGCTCTCATCAATGGAGGGAACTTCTTCTTCTTCCTCTTCCTTCAAGATCGGCGCGCCGACATGAGAATCCA	32.2	0.809			Os05g0478700	Hypothetical conserved gene.	exon (Os05g0478700, exon 3 of 3)	5:23536374-23536749(-)	2558	Os05g0478700												non-overlap						1.88985	1.29843	3.48884	0	0	6.60959	1.66495	4.2033	1.26789			-	-		1.3246	0.0258579		-0.541502
NAC5myc-a-Pol2-AR014_chr05-374	chr05	24047632	24047804	ggcgccgactgcgcctccgccgtcgtcgccgccgacgccgccagtagtactactacggcgactgccaccgccgccagcgtcgacgtcggccaccgccgctgcgccgccatggcgcgctctctgggggctttgatggcgagtggttcgttaggcggtggaaggagaggagagg	19.1	0.6			Os05g0489200	Plant lipid transfer protein/seed storage/trypsin-alpha amylase inhibitor domain containing protein.	exon (Os05g0489200, exon 1 of 3)	5:24047660-24047743(-)	126	Os05g0489200	4339156	Os.98102	NM_001062426	Os05g0489200	protein-coding	5	24045555	24047844	-		Os05g0489200 protein; Putative uncharacterized protein OJ1119_H02.15; cDNA clone:J023007E22, full insert sequence [Source:UniProtKB/TrEMBL;Acc:Q6AVM8]	non-overlap						0.680347	0.129843	0	0.363146	3.40404	1.45089	0	0.300236	0.181127			-0.905722	2.32291		1.55658	0.177932		-2.3895
NAC5myc-a-myc-AR005_chr05-110	chr05	24577479	24577635	CCGGTGAGCTGCCGGTCGAGCACCTGCCGGCACGCGTCCAGCGGGCTGTCCTGCACCTCCCGCTGGCACTGCCTGTCCCTGAACCTCATCTCCGACTCGCTCAGCTGCGCGCCGGAGATGGCCACCATGGCCGCCATGAGCGCCGCCGCGAAGAAG	38.1	0.857			Os05g0499100	26 kDa globulin (Alpha-globulin).	exon (Os05g0499100, exon 1 of 1)	5:24577092-24577624(-)	168	Os05g0499100	4339221	Os.10338	NM_001062489	Os05g0499100	protein-coding	5	24576939	24577725	-		19 kDa globulin [Source:UniProtKB/Swiss-Prot;Acc:P29835]	non-overlap						0.907129	1.16859	0	7.62606	0	2.90177	1.95876	0	0			3.07156	-		-4.11486	0.0391814		0.365389
NAC10myc-a-myc-AR012_chr06-142	chr06	2395163	2395335	ccggcgacgtcgtcatcgactactctccggatgccgtctcccccggcgtcaagttcgtcgaggccgagtactccggcagcgtcgacgacatgcgccgcctcgccAGCGACGACGAGCACCACACCGAGGCGTTCTTGCAGCTCGTGCCGGAGCTCGAGGTGAGCATGCTCCC	29.3	0.932			Os06g0145600	Transferase family protein.	exon (Os06g0145600, exon 1 of 2)	6:2394922-2395618(+)	428	Os06g0145600	4340108	Os.54614	NM_001063324	Os06g0145600	protein-coding	6	2394821	2396562	+		Os06g0145600 protein; Putative anthocyanin 5-aromatic acyltransferase; cDNA clone:002-100-D11, full insert sequence [Source:UniProtKB/TrEMBL;Acc:Q5VP55]	non-overlap						0.529159	1.16859	2.90736	0	0	1.45089	0	6.00471	1.81127			-	-		1.01658	0.738778		1.143
NAC9myc-a-myc-AR007_chr06-372	chr06	2394995	2395175	tcttggacaacctccaggtctccaaggcagcgatccagcggctcttcttctacgacggcggcagcctcccgcctttcgaatccgttgaccgctctctgcagtcctccctcgccgccgtgctcgccatcttcctgcccctcgccgggaagctggcctacctccccgagcccggcgacgtcg	33.9	0.955			Os06g0145600	Transferase family protein.	exon (Os06g0145600, exon 1 of 2)	6:2394922-2395618(+)	264	Os06g0145600	4340108	Os.54614	NM_001063324	Os06g0145600	protein-coding	6	2394821	2396562	+		Os06g0145600 protein; Putative anthocyanin 5-aromatic acyltransferase; cDNA clone:002-100-D11, full insert sequence [Source:UniProtKB/TrEMBL;Acc:Q5VP55]	non-overlap						1.13391	0.77906	2.61663	0.363146	0	6.7708	0	2.40189	0.452818			-1.64269	-		1.01658	0.738778		-0.541502
NAC6myc-a-myc-AR006_chr06-128	chr06	4868849	4869049	ccgccgccgccgtcatggccgtcgcctccggcggccgccaatgcacgatcgccggcggcggcggcgacttcaCGCAAGGGCGTGAACAAGCGGTGCTCACCGGCGGCGATGGACATGGACTCCGGTTTGAGCAGCCTGCTGGGCATTTCGGGCTTCTGTTTCGAGGTAAATTTCGAGGTGATCGAGATCAAGCTCTGCTG	32.5	0.797			Os06g0195800	Similar to DNAJ heat shock N-terminal domain-containing protein.	exon (Os06g0195800, exon 4 of 5)	6:4868772-4869014(+)	760	Os06g0195800	4340388	Os.5817	NM_001063584	Os06g0195800	protein-coding	6	4868189	4870144	+		Putative uncharacterized protein [Source:UniProtKB/TrEMBL;Acc:A3B992]	non-overlap						1.36069	6.49217	1.30831	0.544719	0	2.90177	2.64433	2.70212	0			-1.32076	-		-1.05938	0.661638		2.25436
NAC5myc-a-myc-AR005_chr06-109	chr06	6153194	6153350	GCCCTTGAGGGCGACGGTGGAAGCCATGGATGACTCTCTCTCTCTCTCTCTCTCTCTCTCTCTCTCTCTCTCTCTCTCTCTCTCTCTCTCCTCTCCCTTGTCTCGAGCGCTCTGTGATTCTTGCGGTGGAAGCTGAAGCGGTGGGGGGAATGGAGG	32.7	0.923			Os06g0219500	Similar to 26.2 kDa heat shock protein, mitochondrial.	exon (Os06g0219500, exon 1 of 3)	6:6153093-6153401(-)	230	Os06g0219500	4340508	Os.78803	NM_001063697	Os06g0219500	protein-coding	6	6152338	6153502	-			non-overlap						0.831535	4.15499	1.30831	6.7182	1.70202	2.25693	2.35051	2.40189	3.62254			3.01423	1.0334		1.48077	0.299883		2.32099
NAC9myc-a-Pol2-AR016_chr06-3521	chr06	7923032	7923178	CCTTGTCTTCCCACAATGGCATGCTGTGACCTTCCCTGGCATAAGTTCGCACTCCCCGCATGGCCCTGGGTGGCAAATGTCTTGGCAGGCATGATTTCCGCACGACAGCATATGGCTGCAGGCCTCACTGCATGAGAACACTCCAT	17.6	0.947			Os06g0252300	Similar to TF-like protein (Fragment).	exon (Os06g0252300, exon 1 of 1)	6:7920939-7921324(-)	377	Os06g0252300	4340659	Os.17665	NM_001063833	Os06g0252300	protein-coding	6	7920702	7923482	-		Putative uncharacterized protein [Source:UniProtKB/TrEMBL;Acc:A3BAB5]	non-overlap						0.907129	1.68796	4.65178	0	0	3.22419	3.52577	2.25177	3.35085			-	-		1.30948	0.279399		0.895903
NAC9myc-a-myc-AR007_chr06-283	chr06	29696976	29697156	CAACGCCGACATCCAGGCGTTCTGGGCGTCCCTCCTCCTGTTCCACCTGGGAGGCCCCGACGACTTCACCGCCCTGTCCCTCGAGGACAACAAGCTCTGGGATCGCCGCTGCCTGGAGCTCTTCATCCAGGTAGGGATGCAAGCGGGGTTTTTTTTAGACTCACTTATTTACTTCTAGTT	43.5	0.964			Os06g0703300	Protein of unknown function DUF594 family protein.	exon (Os06g0703300, exon 1 of 4)	6:29696859-29697106(+)	506	Os06g0703300	4341984	Os.49707	NM_001065032	Os06g0703300	protein-coding	6	29696560	29703207	+		Putative uncharacterized protein OJ1215_E11.9-2 [Source:UniProtKB/TrEMBL;Acc:Q5Z820]	non-overlap						1.20951	0.77906	0.145368	0	1.70202	8.70532	0	3.30259	1.63014			-	0.492832		1.22776	0.0317045		-0.634611
NAC9myc-a-Pol2-AR016_chr06-7730	chr06	30946623	30946769	TCTTGATGTCACCAAGACATGGCCAGAGGATATCATCCCCCTGCAGCCAGTTGGACGGATGGTCCTGAACAAAAACATTGATAACTTCTTTGCAGAAAATGAACAGCTTGCTTTCTGCCCAGCGATAATTGTCCCTGGAATCCATT	22.5	0.958			Os06g0727200	Catalase isozyme B (EC 1.11.1.6) (CAT-B).	exon (Os06g0727200, exon 4 of 8)	6:30946157-30946933(+)	2411	Os06g0727200	4342124	Os.39055	NM_001065170	Os06g0727200	protein-coding	6	30944198	30948176	+	CATB	Catalase isozyme B [Source:UniProtKB/Swiss-Prot;Acc:Q0D9C4]	non-overlap						1.51188	2.72671	0	0	0	3.22419	4.50515	1.80141	2.17352			-	-		1.10864	0.701475		0.850816
NAC9myc-a-myc-AR007_chr06-1108	chr06	30946392	30946572	CTACACCCTAATCAATAAGGATGGAAAGCCTCACCTTGTCAAATTCCACTGGAAGCCTACCTGTGGTGTCAAATGCCTGTTGGATGATGAAGCTGTGACTGTTGGCGGCACCTGCCACAGCCATGCCACGAAGGACTTGACTGATTCTATTGCAGCAGGGAATTACCCAGAGTGGAAGCT	44.3	0.806			Os06g0727200	Catalase isozyme B (EC 1.11.1.6) (CAT-B).	exon (Os06g0727200, exon 4 of 8)	6:30946157-30946933(+)	2197	Os06g0727200	4342124	Os.39055	NM_001065170	Os06g0727200	protein-coding	6	30944198	30948176	+	CATB	Catalase isozyme B [Source:UniProtKB/Swiss-Prot;Acc:Q0D9C4]	non-overlap						1.73866	2.9864	0	0.726292	2.26936	8.86653	0	0.300236	0			-1.25936	0.384307		1.10864	0.701475		0.780426
NAC9myc-a-myc-AR007_chr07-77	chr07	253199	253379	ccaagctcgaggccgcctgccctgccaccgtctcctgcgccgacctcctcgccctcatggcccgcgacgccgtcgtcctcgccaagggcccctactggcacgtcccgctcggccgcagggacggccgctcctccaccgccgccagctgcggcggtcagcttcccccgctctgcggcaacg	32.2	0.8			Os07g0104366	Hypothetical protein.	exon (Os07g0104366, exon 1 of 1)	7:253026-253452(-)	264	Os07g0104366												non-overlap						0.37797	1.29843	0.436105	0.363146	0	6.7708	0.195876	0.300236	1.44902			-0.0577248	-		1.26378	0.14456		1.78043
NAC5myc-a-Pol2-AR014_chr07-339	chr07	426606	426778	CTAACATGCCGTTGTATGTGAAGCATAACAAGAGCACAAGTGGCCGGCAATACAACCAGCTCTCAAACTTCCCACCGTCGTTGTTCTTGAATGATAATGGTCTGAATGGGACTATCTGGCCCGAGTTTGGGAACTTGAAAGAGCTACATGTGCTGGATTTGAGCAACAATGC	38.3	0.852			Os07g0107800	Hypothetical conserved gene.	exon (Os07g0107800, exon 1 of 1)	7:426388-427797(+)	1720	Os07g0107800	4342205	Os.11806	NM_001065246	Os07g0107800	protein-coding	7	424972	428523	+		Os07g0107800 protein [Source:UniProtKB/TrEMBL;Acc:Q0D948]	non-overlap						1.96545	2.9864	4.94252	0	7.6591	4.19145	3.91752	0.450353	1.72071			-	1.96232		1.61384	0.251419		0.603549
NAC9myc-a-Pol2-AR016_chr07-1144	chr07	5742232	5742378	GCAGGTCGGTGTTGTCTACTTTGATCAGACTCAAGCTCAAGCTCAAGCTTTGCTGGCCTTAAACTTGCCATCCATATGTGGTATCTATCCTAACTACTACATTGCTCCGAGGAGCATTCCCACCGTTGGTGGTGTCTGGTACTGAA	44.1	0.978			Os07g0206500	13 kDa prolamin precursor.	exon (Os07g0206500, exon 1 of 1)	7:5741978-5742387(+)	428	Os07g0206500	4342688	Os.8177	NM_001065687	Os07g0206500	protein-coding	7	5741877	5742488	+		13 kDa prolamin; Os07g0206500 protein; Prolamin [Source:UniProtKB/TrEMBL;Acc:Q6ZIX4]	non-overlap						0.755941	1.29843	1.45368	0.544719	2.97854	4.03024	8.81442	0.600471	0.905635			-0.472762	1.97826		-5.55927	0.0476332		0.780426
NAC10myc-a-Pol2-AR018_chr07-9	chr07	7314425	7314607	AGCTTCAAATATTTTACTACAGATTGTATTTTCTTTTGCTGCTTCTTGTGTTTAGAGTTGTTTGCAGGTCATCGGGGTGGAGAAGACGACGGACGGCCGGCCGGAGTTGGAGTTGGATCGGCTAGAGCTCGCCGCCGTTGGCCGGAGTAGTTTTACAGAGTTTTAGCCATAGGATGTTTATA	53.4	0.883			Os07g0231500	Cyclin-related 2 domain containing protein.	exon (Os07g0231500, exon 1 of 1)	7:7314003-7314584(+)	964	Os07g0231500	4342776	Os.27806	NM_001065769	Os07g0231500	protein-coding	7	7313552	7314685	+		Os07g0231500 protein; Putative uncharacterized protein OSJNBa0086N05.121; cDNA clone:002-188-B12, full insert sequence [Source:UniProtKB/TrEMBL;Acc:Q7EY29]	non-overlap						0.831535	2.07749	0	0	6.24074	3.22419	2.15464	1.20094	10.6865			-	2.90787		1.20429	0.259594		1.32099
NAC9myc-a-myc-AR007_chr07-7	chr07	15359219	15359399	GGCCACGGTGATCGGGTACAAGCACCAGACGGACGCCGCCGTGAACGGCGCCGACGCGGCGTGCGGCGGTGTGGGCGTCCTCGGCATCGCGTGGGCGTTCGGCGGCATGATCTTCATCCTCGTCTACTGCACCGCCGGCGTCTCCGGCGGGCACATCAACCCGGCGGTGACACTCGGCCT	38.7	0.889			Os07g0448100	Similar to Plasma membrane integral protein ZmPIP2-6.	exon (Os07g0448150, exon 3 of 3)	7:15359201-15359660(-)	349	Os07g0448100	4343119	Os.13519	NM_001066077	Os07g0448100	protein-coding	7	15358960	15360391	+	PIP2-4	Aquaporin PIP2-4 [Source:UniProtKB/Swiss-Prot;Acc:Q8GRT8]	non-overlap						0.226782	2.33718	1.45368	0	0	7.73806	0.195876	0	0			-	-		1.31866	0.0015918		3.36539
NAC9myc-a-myc-AR007_chr07-721	chr07	20366918	20367098	AGCGCCCAGTTCTTCTTGGAATGCGCCGCGGCGGCGGCGGCGGCGCTCGCATGGTGGAGGAGCTGGTGGTGGTTCAAGGACTTGAACTCCGGGCCTTGGTACAGAGCCAGCACGATGACGCCGCCGATGCAGAGGAGTATCCCCGATGCTTTCGCCATGCCATGGGTGCTCTTCAGGTTC	29.8	0.933			Os07g0524900	Protein of unknown function DUF6, transmembrane domain containing protein.	exon (Os07g0524900, exon 4 of 7)	7:20366861-20367110(-)	824	Os07g0524900	4343425	Os.53237	NM_001066358	Os07g0524900	protein-coding	7	20365632	20367832	-		Os07g0524900 protein; Putative MtN21; cDNA clone:J023098N15, full insert sequence [Source:UniProtKB/TrEMBL;Acc:Q69SA4]	non-overlap						0.604753	1.29843	1.45368	1.08944	2.55303	5.96475	0	0	0			0.849166	2.07779		1.36935	0.0742017		1.10235
NAC9myc-a-Pol2-AR016_chr08-3763	chr08	4149217	4149363	GCAATCACTGCCAGTATTCTTAATTCTTACCACTTTGGTGTAACGCGAATCCAGTACAAGGCAACGCAGCTCGGGCAGCCTCCCAAGAGTTTCCATGTCCTGCTCTTGCATAACCTGCACTTTCATGTCTAGATGGGAGAGGTTCG	27.4	0.949			Os08g0170800	Conserved hypothetical protein.	exon (Os08g0170800, exon 1 of 3)	8:4148870-4149897(-)	708	Os08g0170800	4344770	Os.8936	NM_001067628	Os08g0170800	protein-coding	8	4147266	4149998	-		Os08g0170800 protein [Source:UniProtKB/TrEMBL;Acc:Q0J7Q8]	non-overlap						0.680347	0.77906	0	0	0.56734	4.51387	5.48453	0.900707	1.35845			-	-0.262056		2.23366	0.00123777		0.195464
NAC9myc-a-Pol2-AR016_chr08-6979	chr08	23069780	23069926	ACAGAGATTCTCCTACTGCCTCACCCCTTTCGCCGACAAGAAGACGAGCCCGTTGCTGTTCGGCGCAATGGCCGACCTGTCCAGGCACAAGACGACGAGGCCGATCCAAACCACCGCGATAGTGAGCAATCCGGTGGAGACCGTCT	29.4	0.968			Os08g0469100	Peptidase aspartic, catalytic domain containing protein.	exon (Os08g0469050, exon 1 of 1)	8:23069404-23070403(-)	550	Os08g0469100	4345800	Os.55778	NM_001068546	Os08g0469100	protein-coding	8	23069303	23070600	+		Os08g0469100 protein; Putative nucleoid DNA-binding protein [Source:UniProtKB/TrEMBL;Acc:Q6ZC29]	non-overlap						0.453565	2.85655	0.145368	0	0.425505	0.967258	5.87628	3.60283	2.08296			-	-0.0921309		1.22453	0.368328		2.6549
NAC9myc-a-Pol2-AR016_chr09-1105	chr09	18443322	18443468	GTACTACTACACCAACTCCAACAATAAAAAATTCCCACATATAGAAAAGTTGGAAGATCCAAAACTCTATCACTATGCGTTGTTCTCAGATAATGTGTTGGCTGCTGCAGTGGTTGTAAACTCCACTATTATTCATGCTAAGGTAC	44.1	0.983			Os09g0480466	Non-protein coding transcript.	exon (Os09g0480400, exon 5 of 7)	9:18443107-18443464(+)	1483	Os09g0480466												non-overlap						1.66307	1.42828	5.66936	0	1.56019	5.48113	11.1649	0	0.633945			-	-0.0921309		1.49407	0.0560756		-0.219574
NAC9myc-a-Pol2-AR016_chr10-1999	chr10	3869201	3869347	accctggtttccgtgcccaatgttttaccgtccgtcttatttgaaaaaattatgaaaaaaattaaaaagacaagtcacgcacaaagtattaatcatgttttatcatctaacaacaataaaaatacgaattataaaaaaattttata	24	0.942			Os10g0160600	Conserved hypothetical protein.	exon (Os10g0160600, exon 1 of 1)	10:3868506-3871155(+)	1034	Os10g0160600	4348155	Os.22675	NM_001070741	Os10g0160600	protein-coding	10	3868240	3871256	+		Expressed protein; Os10g0160600 protein; cDNA clone:J023083P20, full insert sequence; cDNA clone:J023087E24, full insert sequence [Source:UniProtKB/TrEMBL;Acc:Q33AW3]	non-overlap						1.36069	0	2.03515	2.17887	4.25505	2.90177	6.46391	0.750589	0			0.679241	1.64483		1.2455	0.0414782		-
NAC9myc-a-myc-AR007_chr10-297	chr10	15218725	15218905	tgtcgtcgtccgtgagatccgcaccgaggagacgaccgagatactccccgtcgaatcctttgtacccgtgcccccgtccgacatggaccagcagttcggcgacctgctggagaccgagaagggcgcggatgtggtgtttgaggtcggcggccagacgttcgccgcgcaccggtgcgtgct	38.7	0.737			Os10g0427700	Hypothetical protein.	exon (Os10g0427700, exon 1 of 1)	10:15218505-15219655(-)	1708	Os10g0427700	4348680	Os.46859	NM_001071186	Os10g0427700	protein-coding	10	15218050	15220523	-		Os10g0427700 protein [Source:UniProtKB/TrEMBL;Acc:Q0IXK0]	non-overlap						0.680347	2.72671	0	0	1.13468	8.54411	0.195876	0.300236	1.44902			-	0.737944		1.81076	0.0160392		2.00282
NAC9myc-a-myc-AR007_chr11-55	chr11	7106140	7106320	AACGACCTGTCCGGCGAGCTGCCCGACGCGGGCCAGCTCGGCTACCTCAACGCGACGGCGTTCGCCGGCAACCCGAGGCTGTGCGGGCCGTTGCTGGGCCGGCCGTGCGGCTACGGCGGCGGCGGCGCCGCCGCCGTGGGGGCGGGCGGGTCGTCGTCGGCGCCGGTGGTGACGACGCGG	22.6	0.763			Os11g0233800	Serine/threonine protein kinase-related domain containing protein.	exon (Os11g0233800, exon 1 of 2)	11:7104365-7107098(+)	1966	Os11g0233800	9268663	Os.72784	NM_001189516	Os11g0233800	protein-coding	11	7104264	7110745	+		Leucine Rich Repeat family protein, expressed; Similar to receptor-like protein kinase 3 [Source:UniProtKB/TrEMBL;Acc:Q53ME4]	non-overlap						0.604753	0.519373	0.290736	0.181573	0	4.83629	0	1.20094	0			-1.7358	-		1.36495	0.0976943		-0.219574
NAC5myc-a-Pol2-AR014_chr11-394	chr11	17284049	17284221	CGCACGCCACCGGACGAACACCTCGCCGACAACCTTTGCTCCGGCGACCGGAGGTCGGAGAGAGAGAAGAGAGATGAAGATGCCGGGGCGCCTGCTCGCCGCCGGAGCGGCGGCGCTGCTGGTGGCGGCGTCGGTGATGGTGGCGACGCTGCTGACGGCGCCGCTGCCGTTC	25.5	0.75			Os11g0490100	Protein of unknown function DUF579, plant family protein.	exon (Os11g0490100, exon 1 of 1)	11:17284129-17285304(+)	107	Os11g0490100	4350540	Os.100732	NM_001074455	Os11g0490100	protein-coding	11	17284028	17285405	+		Os11g0490100 protein; Uncharacterized plant-specific domain TIGR01627 family protein, expressed; cDNA clone:002-152-C10, full insert sequence [Source:UniProtKB/TrEMBL;Acc:Q2R441]	non-overlap						0.302376	2.72671	0	0	5.10606	1.28968	0	1.20094	1.63014			-	4.07779		1.09516	0.397392		3.17274
NAC6myc-a-myc-AR006_chr11-81	chr11	25400317	25400517	GTGGCTGCAGAAGCTGCGACGGTGGCGGAGGCGGCGCCGGTGAAGGAGGAGAAGAAGGTGAAGAAGACGGTGGCGATCAAGGAGGAATCCGGCGCGGCGGCGGCGGCGGGGTCGGCGTCGTCGGCGGTGAAGAGGTTGCTGTCCAAGAAGAGGCAGGCGTCGTCGAGCCAGCTCGGAGGGGATCACGACGGCGGCCAGCA	32.5	0.693			Os11g0641300	Conserved hypothetical protein.	exon (Os11g0641300, exon 1 of 1)	11:25400411-25400620(+)	460	Os11g0641300	4351004	Os.86114	NM_001074884	Os11g0641300	protein-coding	11	25399957	25400721	+		Os11g0641300 protein [Source:UniProtKB/TrEMBL;Acc:Q0IRF0]	non-overlap						1.96545	7.66076	0	0	0	8.22169	1.46907	3.00236	0.271691			-	-		1.19256	0.0587975		1.96263
NAC9myc-a-myc-AR007_chr11-224	chr11	28704434	28704614	GCTTTTGAGGACTCTTGCCATGCAGCTGCGATCATCATGAATGTCTCCTCCATCCATACTGATGATTGGCACAGTATCTAGGAGGCAGGATTGGTATACCAGTGACGACGAGGAGGACGAGGGTGACATGTCACCCCTTCTCTCCTGGGCTTTCTTCCTCATgtgtgtcctccagtagtt	35.5	0.846			Os11g0700500	Similar to Snapdragon myb protein 305 homolog.	exon (Os11g0700500, exon 3 of 3)	11:28704204-28704666(-)	782	Os11g0700500	4351184	Os.10174	NM_001075049	Os11g0700500	protein-coding	11	28703901	28705306	-		Myb-related protein MYBAS1 [Source:UniProtKB/Swiss-Prot;Acc:Q53NK6]	non-overlap						0.755941	0.649217	0	1.81573	0	8.06048	0	5.10401	0			1.2642	-		1.14231	0.0741458		-0.219574
NAC10myc-a-Pol2-AR018_chr11-5069	chr11	28704179	28704361	CTTTATCCTTCAATAGCATGGCCCTCATTTTCCATAACCAGATTGTGTAGCCAACATCCTTGTTTCTTCATTGTCAATCTTCCAGAATACCTCAGGGCAGCTGTAGTCTGACATGGTAGATGTCAGAAGTGGACATGGGAGATTGCTGCATGCTTTGTCTTTCCCTTCATCTATACCCAGCA	25.4	0.966			Os11g0700500	Similar to Snapdragon myb protein 305 homolog.	exon (Os11g0700500, exon 3 of 3)	11:28704204-28704666(-)	1036	Os11g0700500	4351184	Os.10174	NM_001075049	Os11g0700500	protein-coding	11	28703901	28705306	-		Myb-related protein MYBAS1 [Source:UniProtKB/Swiss-Prot;Acc:Q53NK6]	non-overlap						0.831535	0.908903	1.45368	0.907864	3.68771	1.93452	0	2.10165	5.07156			0.1267	2.14888		1.14231	0.0741458		0.12835
NAC10myc-a-myc-AR012_chr12-350	chr12	945356	945528	GCGTCGTGGATTCCAGGTCGGCGTCCTTATGGGCTCTGAAGGGTGGCGCCGTGGTGGTGTGGGTGGGGAGGATGCTGCCGCTGCCGTTGCCGGCGGCGGTGGCGGTGGTGGAGGCCATGTCTCTCGATCGATAGGGGATTGGGTGCGTGTGCGTGGCGTGGAAGGGAGACTA	25.5	0.878			Os12g0119800	Similar to Harpin-induced protein 1 containing protein, expressed.	exon (Os12g0119800, exon 1 of 1)	12:944990-945445(-)	104	Os12g0119800	4351350	Os.89133	NM_001072547	Os12g0119800	protein-coding	12	944441	945546	-		Harpin-induced protein 1 containing protein, expressed; cDNA clone:006-212-E05, full insert sequence; cDNA clone:006-307-F04, full insert sequence [Source:UniProtKB/TrEMBL;Acc:Q2QYH1]	non-overlap						0.982723	1.81781	0	0	0	3.06298	5.48453	5.40424	0			-	-		1.16966	0.323258		0.887341
NAC6myc-a-Pol2-AR015_chr12-689	chr12	20042590	20042746	GGCAACAGCACGAGTGTCCCTGTGTCTGGCTCCAGCTTCAATGGCACTGCCTTCCTCAGTGGCAACTATGCTAATGCACCTGCACCGGCTCGGCAGGTAAAAGAAAATACAGAGCGAATTCGTTCATTTGGGCCAATAATTTTCCATAAATTACTG	29.1	0.769			Os12g0515800	Hypothetical conserved gene.	exon (Os12g0515800, exon 2 of 3)	12:20042579-20042686(+)	375	Os12g0515800	9268392			Os12g0515800	protein-coding	12	20042293	20043043	+		Expressed protein; cDNA clone:J013098I09, full insert sequence [Source:UniProtKB/TrEMBL;Acc:Q2QPV9]	non-overlap						0.907129	0.908903	5.81473	2.54202	0.851011	1.93452	0.48969	0	1.9924			1.4866	-0.0921309		-1.20789	0.414257		0.00281869
NAC6myc-a-Pol2-AR015_chr12-400	chr12	26056678	26056834	CAGTCGTGCAAGGCGGCGCCGACAACGCCGCCGCCGCCGACGACGACGAAGCCGGCGAACGCCACCGCGCGGTTCGACCTCTTCTGAGCATATTGACCGTTGCTGTCTGCTACTACCTACCCGCGTCGTCGCCGACATCGCCGGCGGGAGACACGC	24	0.947			Os12g0614600	Serine/threonine protein kinase domain containing protein.	exon (Os12g0614600, exon 1 of 1)	12:26055322-26056879(+)	1535	Os12g0614600	4352785	Os.54625	NM_001073800	Os12g0614600	protein-coding	12	26055221	26056980	+	PID	Protein kinase PINOID [Source:UniProtKB/Swiss-Prot;Acc:Q2QM77]	non-overlap						0.529159	2.33718	5.23325	0	0	2.90177	0	0	0			-	-		1.24445	0.304419		2.143
NAC9myc-a-Pol2-AR016_chr12-1404	chr12	26055298	26055444	GTGCTCACGTTCATGGTGGCGGCGGTGCGCGCGCCGGTGAAGCCGGAGATGGTGGAGCTCTCGCCGGCGGCGATGGAGAGGTACTCCTCCGACGCCGACACGACGGCGCCGAACTCGAGCCTTAGCTCGGCGGCGAGCAGCACGGG	24.5	0.962			Os12g0614600	Serine/threonine protein kinase domain containing protein.	exon (Os12g0614600, exon 1 of 1)	12:26055322-26056879(+)	150	Os12g0614600	4352785	Os.54625	NM_001073800	Os12g0614600	protein-coding	12	26055221	26056980	+	PID	Protein kinase PINOID [Source:UniProtKB/Swiss-Prot;Acc:Q2QM77]	non-overlap						0.529159	1.29843	2.32589	0	0	1.12847	4.8969	0	0			-	-		1.24445	0.304419		1.295
NAC10myc-a-Pol2-AR018_chr01-5391	chr01	9881268	9881450	TGCAAAATGAAATAAAATATATAATTGAAAACATTCTTCTGGTGATGCCGTATTTTTAACTTTCACATTTAATATTTCATTCTTGAACGTCTGTATGCATCCTATTGGTTAGACATTAAAACCTTGCCTTCTGTGCGGTTCACAAAAGATGTTGGATTTTATTGTCTTGTGGGCTTGCCTAA	29.9	0.841			Os01g0279200	Similar to COP9 signalosome complex subunit 2.	intron (Os01g0279200, intron 3 of 11)	1:9881173-9882494(+)	2946	Os01g0279200	4326902	Os.25964	NM_001049281	Os01g0279200	protein-coding	1	9878384	9885517	+		proteasome family protein [Source:Projected from Arabidopsis thaliana (AT2G26990) TAIR;Acc:AT2G26990]	non-overlap						1.51188	2.9864	4.07031	0	2.26936	5.15871	15.9639	0.300236	6.7017			-	0.585941		1.32431	0.0308153		0.98206
NAC10myc-a-myc-AR012_chr01-187	chr01	36328029	36328201	AGTATAAGGGATAAAATTTGCACATGAGTAAGTGAGAGCAGTAAGCAGGGAATGGACAAAGCTAATAAGGAATGAGATAGATTGATCTGGACCAAACAGAGTCACCTGAAAGAATATCTTTCCTGTAAGCACGACCTCTGAGTTCATCAAAAGAAAGAACCTTGTAAGCATG	48	0.827			Os01g0845950	Conserved hypothetical protein.	intron (Os01g0846000, intron 12 of 20)	1:36328020-36328134(-)	4335	Os01g0845950												non-overlap						1.43629	1.42828	0	0	4.53872	5.80355	0	10.3581	0			-	1.65994		3.40712	0.00019424		-0.00806962
NAC9myc-a-Pol2-AR016_chr01-203	chr01	42038920	42039066	AGGCTCTCTCTCTCTCTCTCTCCTCTTCACCTTCTTCCCTATCTCTCTCTCTCAAGCAGCAGCAGCCGCCATGAGAGACCCAGAGAGAAAAAACAAAACAAAAACAAACCAAAAACTAAAGGAAAGAAAGGAAGAAAAGAGAAGAA	29.4	0.826			Os01g0954500	Protein of unknown function DUF702 family protein.	intron (Os01g0954500, intron 1 of 2)	1:42038843-42039134(-)	342	Os01g0954500	4325404	Os.9355	NM_001051968	Os01g0954500	protein-coding	1	42037177	42039335	-		Os01g0954500 protein; Putative LRP1; cDNA clone:J033093N15, full insert sequence [Source:UniProtKB/TrEMBL;Acc:Q941Y5]	non-overlap						1.81426	0.77906	1.30831	0.726292	0.28367	3.70782	7.44329	3.90306	1.26789			-1.32076	-2.67709		1.37187	0.158457		-1.21957
NAC5myc-a-Pol2-AR014_chr02-730	chr02	11594589	11594761	ATTTATTTCTTTTTCGTTCAAAGGGGACCAGAAAATTAACTCTCTGTGTGTGGGAGAAAAAAAGCCAAATCATTGGGAGTAAAAGCGAAAGGAAGAGCAGAGAAAGCAGCAGAAGATTTGGCACGACAGAGCGTGGGCTGCTCTAGCAGATAAAGAAAGGAATTAATGGCCA	31.2	0.776			Os02g0301100	RAG1-activating protein 1 homologue domain containing protein.	intron (Os02g0301100, intron 3 of 4)	2:11594412-11595108(-)	1774	Os02g0301100	4329093	Os.11346	NM_001053156	Os02g0301100	protein-coding	2	11592365	11596449	-	SWEET4	Bidirectional sugar transporter SWEET4 [Source:UniProtKB/Swiss-Prot;Acc:Q6K4V2]	non-overlap						1.2851	1.55812	0	3.26831	8.36827	3.54661	3.13402	1.6513	4.16592			1.34667	2.70305		-1.08791	0.553096		0.277926
NAC6myc-a-Pol2-AR015_chr03-354	chr03	2986086	2986242	GGCGGCCCGTGAGAGGCGGTCCGGCGACGATGGTTCACGTCAGCTTCTACCGCAACTGTGCGTAGCTCCTCCTCCTCCTCCTCTCCCTCTCTCTCGTCCAAGAACGGCGGGCCTTACCTGTTGTGTTCTTCGTCGTCGTCTTGGTTGGTGCTAGTG	29.1	0.952			Os03g0154700	Similar to 40S ribosomal protein S9.	intron (Os03g0154700, intron 1 of 2)	3:2986151-2986482(+)	114	Os03g0154700	4331662	Os.12189	NM_001055539	Os03g0154700	protein-coding	3	2986050	2989232	+		40S ribosomal protein S9, putative, expressed; Os03g0154700 protein; Os11g0602600 protein; cDNA clone:001-038-H02, full insert sequence; cDNA clone:006-202-G08, full insert sequence; cDNA clone:006-303-F09, full insert sequence; cDNA clone:006-310-G01, full insert sequence; cDNA clone:006-311-D11, full insert sequence; cDNA clone:J023134P20, full insert sequence [Source:UniProtKB/TrEMBL;Acc:Q2R1J…	non-overlap						1.58748	1.42828	5.81473	0	0	4.19145	2.15464	0.750589	1.9924			-	-		1.56438	0.22651		-0.15246
NAC10myc-a-Pol2-AR018_chr03-3613	chr03	15308854	15309036	TGATTCCTAGAGATCTGGATCTTGGCCAACTTGTACATACTGATTGATAGTGCAGCTAGCTATGCAGTCACGGGGTTAGTTAAGCTTGGCTTAAGTCACGGGAGCGTCCAAGCTGCTGCAACCTTACTACTAGTCAGCTAGCTAGGCAGCCAAAACGTAATGCGAATTCTCGACTAGATCTG	42.6	0.912			Os03g0385400	Bifunctional inhibitor/plant lipid transfer protein/seed storage domain containing protein.	intron (Os03g0385400, intron 1 of 1)	3:15308060-15309348(+)	1321	Os03g0385400	4332993	Os.9710	NM_001056787	Os03g0385400	protein-coding	3	15307624	15309776	+	LTPL1	Non-specific lipid transfer protein-like 1 [Source:UniProtKB/Swiss-Prot;Acc:Q6ASY2]	non-overlap						1.73866	2.9864	3.34347	2.54202	0	3.70782	1.07732	0.600471	8.51297			0.547996	-		1.46982	0.0260719		0.780426
NAC9myc-a-Pol2-AR016_chr03-5444	chr03	18580521	18580667	CGTGTTAGTATTGACATTAGCTTCAACATGCCTAAAAAGAAGCTTCAGCGGGTTTCTGTTTTCCTGCTGAAGCGTGTAGTTCATTATCCTTGTCGGTAACTGCTTGTTGGAGACTTGTGAGTGCGTAAGTGAGCTTTTTCCTACTC	16.6	0.791			Os03g0439800	Protein of unknown function DUF1909 domain containing protein.	intron (Os03g0439800, intron 2 of 2)	3:18580107-18580849(+)	826	Os03g0439800	4333210	Os.58534	NM_001056990	Os03g0439800	protein-coding	3	18579735	18598590	+		Os03g0439800 protein [Source:UniProtKB/TrEMBL;Acc:Q0DQW9]	non-overlap						0.982723	3.11624	0	0	2.12753	2.74056	4.01546	1.20094	0.452818			-	1.11432		1.68331	0.0859942		1.66495
NAC9myc-a-Pol2-AR016_chr03-232	chr03	24354901	24355047	ACGGTGAAGAATGTGATTTGCATGCAAATAGTCAAGGGCCATGAGGAGCTGCACAAGCCACTTGCAAAGCTTCTGCGAAATGAGATTAAAAAAAGAAGTTGGTGGTGAATTGAATGCCCTCTACCAAGGGACAAGTTAAAATTGTT	45.1	0.979			Os03g0636800	Similar to cDNA clone:J033073A22, full insert sequence.	intron (Os03g0636800, intron 6 of 14)		2310	Os03g0636800	4333522	Os.10813	NM_001057259	Os03g0636800	protein-coding	3	24351648	24357284	-	NEK1	Serine/threonine-protein kinase Nek1 [Source:UniProtKB/Swiss-Prot;Acc:Q10GB1]	non-overlap						1.43629	1.42828	0	0	2.8367	3.22419	9.0103	0.150118	3.9848			-	0.98187		1.88923	0.00701414		-0.00806962
NAC10myc-a-Pol2-AR018_chr03-445	chr03	28824202	28824384	TGCGGAGACGCCAACGACAGGGCCAATCTGGAACTCCCACTGCTCACAAAATCGCACATCAAACGCATGATCAGCTCATGGACAAAGTGTCGGGAAAAAAATGGCACAGAAACGCGAGGTGTGCAGAATTCAGAAATGTGTTCTACCTGCCCCGGCATGACTTCTGCGTTGATCCCGCTGAT	32.6	0.745			Os03g0712800	Similar to Glutamine synthetase root isozyme 2 (EC 6.3.1.2) (Glutamate--ammonia ligase).	intron (Os03g0712800, intron 7 of 12)	3:28824242-28824348(-)	2028	Os03g0712800	4333896	Os.48875	NM_001057602	Os03g0712800	protein-coding	3	28822424	28826321	-		Glutamine synthetase cytosolic isozyme 1-3 [Source:UniProtKB/Swiss-Prot;Acc:Q4W8D0]	non-overlap						0.982723	3.24608	0	0	5.38973	5.31992	0	0.150118	9.6903			-	2.45536		9.47563	0.021576		1.72384
NAC10myc-a-Pol2-AR018_chr04-273	chr04	25103093	25103275	ATTATTGTCCTTTTGGAGCGTAATTTCTGGATATGGCTTGGTTGACTGAACGAATGTCGAAGGTGATGATCGACTAGCGGCATCTGTAGAATGTTGAAAGATGTGCGAGTTTTTTAACTGTATGATTGACAACAACGCCGGTAGATATTTTCCTAGAATAAGCGTGAAACCAAATGTGGCAT	36.2	0.976			Os04g0502800	Similar to Nodulin-like protein.	intron (Os04g0502800, intron 1 of 2)	4:25102872-25104442(+)	616	Os04g0502800	4336318	Os.8504	NM_001059771	Os04g0502800	protein-coding	4	25102568	25107581	+		Os04g0502800 protein [Source:UniProtKB/TrEMBL;Acc:Q0JBY7]	non-overlap						1.13391	0.519373	0.581473	5.08404	0	3.70782	10.6752	4.2033	7.24508			2.16467	-		-1.04756	0.418846		-1.12646
NAC10myc-a-Pol2-AR018_chr04-742	chr04	29289682	29289864	TATAAGAATTTGCCTCACTGTAATTGAAGGTTTCCATGCCTGAAAAAATAAATCATGGATCAGGGAGGATAATATGATGGTGTATACATGTTGAAAAGAACATATTCACTCAGTTTCAGCTTACGGTACTCAAGATTGATAGGCATACTGCCCCAGAGTCATAGACATTGATGTGGAAGAAA	36.7	0.907			Os04g0580450	Non-protein coding transcript.	intron (Os04g0580400, intron 2 of 3)	4:29289722-29289795(-)	155	Os04g0580450												non-overlap						1.73866	0.38953	1.59905	2.17887	8.0846	6.28717	0	2.85224	7.87903			0.325604	2.2172		1.16459	0.234664		-2.15817
NAC9myc-a-Pol2-AR016_chr05-7060	chr05	20871711	20871857	tcctaaaatataataacttcaccaacgttttcttcccaaccaaccatcacccttcagcaatcacttttcgcacttacctacacttgtcaaccaatgacaatttaatagttgtatctactttcttaataaccgtgtccaactctaaa	30.4	0.971			Os05g0426000	MtN3 and saliva related transmembrane protein family protein.	intron (Os05g0426000, intron 3 of 5)	5:20871295-20872588(+)	1659	Os05g0426000	4338851	Os.10031	NM_001062134	Os05g0426000	protein-coding	5	20870125	20873731	+	SWEET1B	Bidirectional sugar transporter SWEET1b [Source:UniProtKB/Swiss-Prot;Acc:Q60EC2]	non-overlap						2.11663	2.33718	4.65178	0.181573	0	4.83629	6.65979	0	0			-3.54315	-		2.97355	0.018246		0.142996
NAC10myc-a-Pol2-AR018_chr06-4896	chr06	2297302	2297484	CTGTACGCAGGTTCATGGGTCGACATGCTTGCATCCCTGATCCCCACGCATTTCATACGTGTGGCTATTAATTGTGGTTCCCTTACTATTTTGGCGCCTAGCCATTTCTGCGGAACTTTCTATAAATAGTAATAGCAATTAACCCCCTGATTACCTTCTAATCACCACGCGATTAGCGAAGA	18.1	0.705			Os06g0143700	Similar to Sulfate transporter 2.	intron (Os06g0143700, intron 4 of 9)	6:2295556-2297562(-)	1409	Os06g0143700	4340095	Os.27076	NM_001063313	Os06g0143700	protein-coding	6	2292664	2298802	-		Os06g0143700 protein; Putative sulfate transporter Sultr3;4 [Source:UniProtKB/TrEMBL;Acc:Q5VQ79]	non-overlap						1.58748	2.07749	0.581473	0	0	10.4786	3.13402	4.50353	3.62254			-	-		1.19703	0.170903		0.388109
NAC9myc-a-myc-AR007_chr06-1135	chr06	2297262	2297442	AATATCTAGATTGTTCTATTAGGCGCAACATTTAAATAACCTGTACGCAGGTTCATGGGTCGACATGCTTGCATCCCTGATCCCCACGCATTTCATACGTGTGGCTATTAATTGTGGTTCCCTTACTATTTTGGCGCCTAGCCATTTCTGCGGAACTTTCTATAAATAGTAATAGCAATT	37.1	0.839			Os06g0143700	Similar to Sulfate transporter 2.	intron (Os06g0143700, intron 4 of 9)	6:2295556-2297562(-)	1450	Os06g0143700	4340095	Os.27076	NM_001063313	Os06g0143700	protein-coding	6	2292664	2298802	-		Os06g0143700 protein; Putative sulfate transporter Sultr3;4 [Source:UniProtKB/TrEMBL;Acc:Q5VQ79]	non-overlap						1.58748	1.42828	0.581473	0	0	8.70532	3.13402	4.50353	2.17352			-	-		1.19703	0.170903		-0.15246
NAC9myc-a-Pol2-AR016_chr06-4884	chr06	6152707	6152853	GCCGCGTCCTCCATCAGGGCCAGCAGTCGTCCCAGGCTCGTCGGCGCGCCGAACGGGTCGAGCACGTCTGCGACGAGGGAGAACGGACAAAAACATGATCAGTACCCCGGTTCACTTCACAGCCTCAAACAAACACGGGAAGAGAA	15.7	0.944			Os06g0219500	Similar to 26.2 kDa heat shock protein, mitochondrial.	intron (Os06g0219500, intron 2 of 2)	6:6152716-6152887(-)	722	Os06g0219500	4340508	Os.78803	NM_001063697	Os06g0219500	protein-coding	6	6152338	6153502	-			non-overlap						0.982723	1.16859	0	0	2.26936	3.3854	3.32989	1.80141	1.26789			-	1.20743		1.48077	0.299883		0.249912
NAC9myc-a-myc-AR007_chr07-1251	chr07	20367271	20367451	GCCGACGCGTAATTCAGGCCAATGCTGTACAGGTTTATCGTTCCGGCCATCCTGACAAATTTTCAGCAAAGGAGTTCTTATTCAGAAATCAGAACAACAGTCTGTTCTTCAGCTAGAACACACACTAGATGTTCTATTCATCAACATACCCATAGAATCCATGGACGAAGATCTTGGCAG	38.7	0.741			Os07g0524900	Protein of unknown function DUF6, transmembrane domain containing protein.	intron (Os07g0524900, intron 2 of 6)	7:20367323-20367420(-)	471	Os07g0524900	4343425	Os.53237	NM_001066358	Os07g0524900	protein-coding	7	20365632	20367832	-		Os07g0524900 protein; Putative MtN21; cDNA clone:J023098N15, full insert sequence [Source:UniProtKB/TrEMBL;Acc:Q69SA4]	non-overlap						1.51188	1.94765	0	0	0	7.73806	0.587628	1.80141	0			-	-		1.36935	0.0742017		0.365389
NAC9myc-a-Pol2-AR016_chr07-6768	chr07	21848941	21849087	TTTTAAGCGAATAATATCTGCTATACCTTAACTTTACTTATTATGGCCTATTTGGTTGCCACCATTTATCAACAAAAGCTACCAAACATGCTTAATATAAGGTAGGTGCTTAAAATCCTTGTCACACCATAGCAAGTCTAAAAATA	20.6	0.955			Os07g0550500	Hypothetical conserved gene.	intron (Os07g0550500, intron 1 of 5)	7:21848238-21849775(-)	2100	Os07g0550500	9272270	Os.58246	NM_001188322	Os07g0550500	protein-coding	7	21846328	21851114	-		Serine/threonine-protein kinase [Source:UniProtKB/TrEMBL;Acc:Q7XHV3]	non-overlap						0.982723	0	0.872209	4.53932	4.25505	5.15871	4.1134	1.95153	0			2.20762	2.11432		-1.44293	0.0620553		-
NAC10myc-a-Pol2-AR018_chr07-4849	chr07	25759688	25759870	TTCCCCTCTTGTGATTCTATAACTTCATCTAATGCCCGATAGCAATGTAATCCAGGGATTGATTTCGAACCAATTTTAAAAAGAAATCTCAAAGATAAAAAACGAAGCGGCCTAACCTTAATGTAATCCCAGAGGAAGCAGGAGGGCATAATGCAGGGTGGCCGCACGAATGTGAGCCTGAC	21.7	0.75			Os07g0622700	Alpha/beta hydrolase fold-1 domain containing protein.	intron (Os07g0622700, intron 1 of 4)	7:25754476-25759804(-)	840	Os07g0622700	4343950	Os.54930	NM_001066852	Os07g0622700	protein-coding	7	25753347	25760619	-		Hydrolase-like protein; Os07g0622700 protein; cDNA clone:002-124-B04, full insert sequence [Source:UniProtKB/TrEMBL;Acc:Q7XI46]	non-overlap						0.982723	1.03875	0.872209	0.363146	0	5.31992	0	2.25177	4.25649			-1.43624	-		1.5446	0.066346		0.0799866
NAC6myc-a-Pol2-AR015_chr07-118	chr07	28538336	28538492	TATAATTCTCCAGCTTTAATTCAGCTGCTGCTTGCTGGTGATACAGTTTGCGGTATTTCATCACTTGTATGAATTAGGACAGTCGCTTTTGCGTGGTAAATACTTAAGATTGAGACATAATTATGTCTGACGACTCTGATCCATGCATCTTATTGT	46.5	0.97			Os07g0674700	Similar to 60S ribosomal protein L18.	intron (Os07g0674700, intron 4 of 4)	7:28538336-28539692(+)	797	Os07g0674700	4344265	Os.39173	NM_001067152	Os07g0674700	protein-coding	7	28537617	28540104	+		60S ribosomal protein L18 [Source:UniProtKB/TrEMBL;Acc:Q6ZDW5]	non-overlap						1.13391	4.15499	9.30356	0	1.70202	5.80355	2.35051	1.20094	1.44902			-	0.585941		1.45008	0.0345328		1.87354
NAC9myc-a-Pol2-AR016_chr09-2898	chr09	16767010	16767156	AAGACAGATCTGGGTTTTACGTGGTTAGACACTACCCAGATTCTGCTAATCTTCTTCGTTACTGCTCTTGTTAACGTTGAGCCTTTACGTGATTAGTAGTAGGTGATTAGTTTACTATACTTGAGTAGGAGTAGATTATTAATAAG	33.8	0.975			Os09g0448500	Conserved hypothetical protein.	intron (Os09g0448500, intron 2 of 2)	9:16766709-16767183(+)	1232	Os09g0448500	9266552	Os.83228	NM_001188934	Os09g0448500	protein-coding	9	16765851	16767815	+			non-overlap						1.51188	0.77906	8.72209	0.363146	1.27652	4.19145	7.63917	0	6.52057			-2.05772	-0.244134		1.54928	0.0727341		-0.956539
NAC9myc-a-Pol2-AR016_chr09-664	chr09	16823923	16824069	CTCTCTCTCCCTGGTCTCGTTGTCTCGCTCGCCGTTGTTGGCTTCGTCGATGCGTTCTTTCCCGTTCGAGTTTGTGTACGTACTGATGTGCTGTTTGATTTGTTTGATGTGAGCAGGGTGGAGAGCTTCATCGAGCACCAGGACAC	31.3	0.97			Os09g0449400	Hypothetical conserved gene.	intron (Os09g0449400, intron 1 of 1)	9:16823342-16824039(+)	1571	Os09g0449400	4347215	Os.5733	NM_001069856	Os09g0449400	protein-coding	9	16822425	16825383	+			overlap peak	chr09:16823852-16824032	109	NAC9myc-a-myc-AR007_chr09-1236	chr09:16823852-16824069	AGTTTGGACCCCTGTGCAGGCAGCGACATAAATCGATTGAAATCTTCTCACATACAATAAAGTCTCTCTCTCTCTCTCTCCCTGGTCTCGTTGTCTCGCTCGCCGTTGTTGGCTTCGTCGATGCGTTCTTTCCCGTTCGAGTTTGTGTACGTACTGATGTGCTGTTTGATTTGTTTGATGTGAGCAGGGTGGAGAGCTTCATCGAGCACCAGGACAC	1.13391	3.63561	1.45368	2.90517	1.13468	7.57685	6.26803	0.600471	0.724508			1.35731	0.000978498		1.29617	0.114162		1.68089
NAC9myc-a-myc-AR007_chr09-1236	chr09	16823852	16824032	AGTTTGGACCCCTGTGCAGGCAGCGACATAAATCGATTGAAATCTTCTCACATACAATAAAGTCTCTCTCTCTCTCTCTCCCTGGTCTCGTTGTCTCGCTCGCCGTTGTTGGCTTCGTCGATGCGTTCTTTCCCGTTCGAGTTTGTGTACGTACTGATGTGCTGTTTGATTTGTTTGATG	35.5	0.914			Os09g0449400	Hypothetical conserved gene.	intron (Os09g0449400, intron 1 of 1)	9:16823342-16824039(+)	1517	Os09g0449400	4347215	Os.5733	NM_001069856	Os09g0449400	protein-coding	9	16822425	16825383	+			overlap peak	chr09:16823852-16824032	109	NAC9myc-a-Pol2-AR016_chr09-664	chr09:16823852-16824069	AGTTTGGACCCCTGTGCAGGCAGCGACATAAATCGATTGAAATCTTCTCACATACAATAAAGTCTCTCTCTCTCTCTCTCCCTGGTCTCGTTGTCTCGCTCGCCGTTGTTGGCTTCGTCGATGCGTTCTTTCCCGTTCGAGTTTGTGTACGTACTGATGTGCTGTTTGATTTGTTTGATGTGAGCAGGGTGGAGAGCTTCATCGAGCACCAGGACAC	1.2851	2.85655	1.45368	2.90517	1.13468	8.54411	6.26803	0.600471	0.724508			1.17674	-0.179594		1.29617	0.114162		1.1524
NAC9myc-a-myc-AR007_chr10-84	chr10	6599048	6599228	GTCCCCAGGTGCTGCGAACTCGAAGCTGTTGCTGGTTCTCTGAGAGGATGTTCATGCTGGCCGGAACGCGAATTCCAGATCTGGAGCTATGGTGACACCGGGCATGGAAGTGGCAGCTCCGGTGACGAACGCGGGCGGGTGAGCGCGTCAAAACGTGTTCCCGGATGAGAAGGTTCCATT	41.9	0.836			Os10g0195250	Conserved hypothetical protein.	intron (Os10g0195250, intron 1 of 1)	10:6597300-6599362(-)	419	Os10g0195250	9267697	Os.80897	NM_001189127	Os10g0195250	protein-coding	10	6597058	6599557	-		Putative uncharacterized protein [Source:UniProtKB/TrEMBL;Acc:B9G7W2]	non-overlap						1.58748	5.32358	0.145368	0	3.12037	9.83378	0	3.00236	3.71311			-	0.974983		1.57446	0.0123319		1.74566
NAC9myc-a-Pol2-AR016_chr10-4593	chr10	19231836	19231982	ACCAAGTCCATTGATAATTAATCCCTAAATGGTGCGGTAGAATTCAATTCTATCACCTAATTGATGTACAAACCAGCAAATTTTAAATAAAAAGGTACTCCATGATTGTAACCAGGTTGGACTGAAAAAGGCCTTCTGCATCAAAT	34.3	0.66			Os10g0503600	Tetraspanin domain containing protein.	intron (Os10g0503600, intron 4 of 10)	10:19231751-19232003(-)	1286	Os10g0503600	4349052	Os.2597	NM_001071534	Os10g0503600	protein-coding	10	19230267	19233195	-		Os10g0503600 protein; Putative senescence-associated protein; Senescence-associated family protein, putative, expressed; cDNA clone:J033148O13, full insert sequence [Source:UniProtKB/TrEMBL;Acc:Q9FVY6]	non-overlap						0.907129	1.29843	3.77957	1.27101	0	4.19145	6.85566	0	2.17352			0.486596	-		1.54119	0.0397586		0.517392
NAC9myc-a-Pol2-AR016_chr12-3986	chr12	24109389	24109535	CATATTTATCTGATTTTGGCAAAGAACCACCTTGACGAATTTTTTTTTTGGCACGCGGGGTATAATTTTCTTTTTCTTTTTAGAAGGGGGTCAGGGTAGAGAGGGATGCAGGGGAGTGCCAAAAGGATAAGATAATTAGGCAGAGC	12.7	0.929			Os12g0581400	Similar to Serine carboxypeptidase family protein.	intron (Os12g0581400, intron 5 of 8)	12:24109260-24109817(-)	5258	Os12g0581400												non-overlap						0.907129	2.46702	1.16295	1.08944	0.425505	6.60959	2.54639	4.50353	3.07916			0.264203	-1.09213		1.84669	0.0475716		1.44339
NAC6myc-a-myc-AR006_chr01-2496	chr01	17260520	17260720	CGAAGTCCGCTCTCGGCGACGATAGCGACGCGAGGGGGGAGAAGGAGGTGGAGGCGCTCGGAGACGGCAACAGCGGCGGCATAGGTGAAGGCGGAGGTGGCGGCGACGGCGGAGGCGCGAGGCGATGCGGACGACGATGGCAACGGCGCGAAGCGGAGGCGGCGGCGCGAGGGGAAAGCGGAGGCGGCGAGAGAGGGAGA	23.4	0.8			Os01g0500400	Conserved hypothetical protein.	promoter		-1502	Os01g0500400	4324543	Os.54306	NM_001049663	Os01g0500400	protein-coding	1	17262122	17263066	+		Os01g0500400 protein; Putative uncharacterized protein B1080D07.6 [Source:UniProtKB/TrEMBL;Acc:Q5QMW3]	non-overlap						0.302376	5.32358	0	0	1.41835	2.25693	1.37113	1.80141	0.724508			-	2.2298		1.37358	0.00839664		4.13798
NAC9myc-a-myc-AR007_chr04-292	chr04	18826281	18826461	gccctggactctgaccctggcgcagcggcttgctccgtcgctgccggccgctggacctcctctcccgcctcgccccggcaacctcctccccacccaccagccggcttgcccagagaggagaaaaagtgagagagagagagacaggaggaagggaaagagagagggtgatgaagtggcatc	30.6	0.667			Os04g0384000	Hypothetical conserved gene.	promoter-TSS	4:18826079-18827179(+)	-708	Os04g0384000	4335647	Os.51402	NM_001059149	Os04g0384000	protein-coding	4	18827079	18827529	+		Putative uncharacterized protein [Source:UniProtKB/TrEMBL;Acc:A3AT58]	non-overlap						0.226782	1.81781	0	0	0	6.44838	1.56701	1.95153	1.44902			-	-		1.77113	0.0537685		3.00282
NAC10myc-a-Pol2-AR018_chr07-2829	chr07	7312811	7312993	TGGGAAGTGGGAACGAAGGCATTGAGATGAGATGTATTTACTGCCTTTGTTGTTCAGGGTGTAATATATGTGATGCCAAGATCTAGGATTATGTGATAATGATCTTTTGTTGGTGTAAGTTATATGTATATTACCAGTGTCACGCAGTGACGCAATGGATCATGCTATCCAATCAATTTTCA	32.2	0.674			Os07g0231500	Cyclin-related 2 domain containing protein.	promoter-TSS	7:7312552-7313652(+)	-650	Os07g0231500	4342776	Os.27806	NM_001065769	Os07g0231500	protein-coding	7	7313552	7314685	+		Os07g0231500 protein; Putative uncharacterized protein OSJNBa0086N05.121; cDNA clone:002-188-B12, full insert sequence [Source:UniProtKB/TrEMBL;Acc:Q7EY29]	non-overlap						0.37797	3.50577	3.34347	0.544719	1.41835	1.93452	0	3.90306	7.6979			0.527238	1.90787		1.20429	0.259594		3.21339
NAC6myc-a-myc-AR006_chr11-3058	chr11	198457	198657	TCTCACCAAAATTCAAGCATCTTTGTGCTCTGGTTCCATCAGCAAGAGAAAGCTCAGTATTTCTGATGATCAGGAAAAGCTACAAGAGTCGCCAAGCAGTTCAAAGCGACTGCACAGAACATCGAGTGTACCATTCGACCTGAACCTCCCTGTTGATGAAGATGAACCCCTTGATGCTGATGACGACAGTAGTAGCCATG	22.7	0.771			Os11g0104350	Hypothetical conserved gene.	promoter-TSS	11:197854-198954(+)	-297	Os11g0104350												non-overlap						0.680347	4.67436	0.581473	0	4.25505	3.54661	0	10.5082	0			-	2.64483		1.32535	0.0339717		2.78043
NAC5myc-a-Pol2-AR014_chr04-109	chr04	22200324	22200496	CACGTCACCTACACAATCAACACTAATCGGATTATCATTAACCTAATTATGGGCCACTGTGCGTCTTCGTATTTGTTAACTCAAGATAGAGCCATGCATTATGTTGCTTTTTTTTTTTTTGCCCTTCTCCTTTTCTGTATGCTCCTCTCCTTATACGTAGAACGCACTTGAA	31.2	0.957			Os04g0445100	Similar to 22.7 kDa class IV heat shock protein precursor.	promoter-TSS	4:22199999-22201099(+)	-589	Os04g0445100	4335956	Os.7537	NM_001059434	Os04g0445100	protein-coding	4	22200999	22201929	+	HSP23.2	23.2 kDa heat shock protein [Source:UniProtKB/Swiss-Prot;Acc:Q7XUW5]	non-overlap						1.36069	3.37593	0.290736	0	6.24074	3.70782	0.097938	3.15247	1.08676			-	2.19738		1.34255	0.021273		1.31094
NAC10myc-a-myc-AR012_chr06-183	chr06	30315528	30315700	AGAAACGCTAGCTTGGTCGATCGATCTCTAGCTCCGACGACGAGCAAGAACGCGCCGCCGTTAGAGCGGCGGGATCTCCATGGCGGCCGGTGAGGTGGCCTCGCTAGCTTGATGGTTTCTTGGCTCGAGGAGGAGTTGGTGGAGGAGGAGAGCGTAGGGTGCGCGTGTATAT	25.5	0.932			Os06g0714300	Auxin responsive SAUR protein family protein (SAUR29)	promoter-TSS	6:30315568-30316668(-)	54	Os06g0714300	4342060	Os.8977	NM_001065108	Os06g0714300	protein-coding	6	30314770	30315668	-		Auxin-induced protein-like; Os06g0714300 protein; cDNA clone:002-121-C06, full insert sequence [Source:UniProtKB/TrEMBL;Acc:Q5Z7T1]	non-overlap						0.831535	2.07749	8.43135	0	0	1.6121	4.40721	6.00471	3.62254			-	-		1.53918	0.0157156		1.32099
NAC10myc-a-Pol2-AR018_chr11-452	chr11	1705562	1705744	AGAATGATGGTCCTGACTTtggctttgttcagctcagcgtaaagcttaaattttggttgaaattagagatgatgtgactgaaaagttatatgtgtatgacaatttgatgtgatggaaaaagactgaagtttggatctaaacttAGCCTTTGTGCAGTTTGTAGTTAGACCACCGACATATAG	48.9	0.652			Os11g0137000	Similar to PIN1-like auxin transport protein.	promoter-TSS	11:1705377-1706477(-)	-176	Os11g0137000	4349716	Os.50938	NM_001072225	Os11g0137000	protein-coding	11	1702228	1705477	-		Probable auxin efflux carrier component 1b [Source:UniProtKB/Swiss-Prot;Acc:P0C0X5]	non-overlap						0.529159	1.68796	0	0	4.25505	2.25693	0	1.80141	12.045			-	3.0074		1.26838	0.138431		1.67351
NAC9myc-a-Pol2-AR016_chr11-3547	chr11	18174551	18174697	CAGCTGCTGACATGCATGCCCTTATGGTGTGTGACCCTGGACACCAATAGGCAATATAGCTGCACACACAAACTATTCCTGATCAATCACAGCCATGGGATTGATTAAATTAGATACAAGATAATCATCAGCACCCATGCATGACA	20.6	0.84			Os11g0508600	Similar to MtN3 protein precursor.	promoter-TSS	11:18174378-18174674(-)	-146	Os11g0508600	4350572	Os.87752	NM_001074487	Os11g0508600	protein-coding	11	18171707	18174478	-	SWEET14	Bidirectional sugar transporter SWEET14 [Source:UniProtKB/Swiss-Prot;Acc:Q2R3P9]	non-overlap						1.66307	3.50577	3.1981	0.907864	1.41835	3.70782	4.1134	3.90306	3.89423			-0.8733	-0.229634		1.31484	0.0222441		1.07588
NAC6myc-a-myc-AR006_chr10-1143	chr10	18686437	18686637	GGTCTTGGGTTAGGGTTGGCATGGGTTGGAGATGGGGAAGGAGAAAGAGATGGAAGATCACCGGACTTAGAGGGATGGCTATGGGAGTTGGCGCCCCGACGATAGACGGTGGACATGAACAACGAGGCACCAACAAAAACACCAAAGCCACGGAAATGGGAAGGAAGGTAGGTCAGCGTTGCCGGTAGGGGCAAAGCGAA	23.4	0.735			Os10g0492200	Glycosyltransferase AER61, uncharacterized domain.	promoter		-1080	Os10g0492200	4348978	Os.2550	NM_001071465	Os10g0492200	protein-coding	10	18682981	18685457	-		Glycosyltransferase, putative, expressed; Os10g0492200 protein; Putative uncharacterized protein OSJNBa0051D19.6; cDNA clone:001-200-C03, full insert sequence [Source:UniProtKB/TrEMBL;Acc:Q9FWV3]	non-overlap						1.66307	5.06389	4.36105	0	0	3.86903	0	3.45271	2.80747			-	-		1.18112	0.0321399		1.6064
NAC5myc-a-Pol2-AR014_chr07-862	chr07	24805799	24805971	GCGGCGCCGGCCTCCTCATCTCCCGCATGGCCTTCGAGGCCAACCCGCAGCTCTACTACCACCTCCTCCACACCGCCGGCCGCGTCGCCGCCGCCGCCGCCTTCGCCGTGTGACGTGACGAATCGACGACCTTAATTATTACTTCCACTGttttatattataagaattttta	28.4	0.93			Os07g0605350	Similar to Protein EGG APPARATUS-1.	promoter-TSS	7:24805271-24806371(+)	314	Os07g0605350												non-overlap						0.604753	1.29843	1.45368	1.08944	5.6734	2.25693	0	2.10165	0.543381			0.849166	3.2298		-1.0867	0.535626		1.10235
NAC6myc-a-myc-AR006_chr06-509	chr06	29754186	29754386	TCTCTAATACGCCCAACGATAGAGCCCGCAGCACGAAACCACCCCACACACGCACACAAAAATGGCCATCAATTGCCGTGCCACGCGGTGCCGTGCCTCTGCCTCCCTCTCATCTCTACACCTGCAGCCCACGCGACCCACCACTGCGCCGCCCGGCCCAGCCCAGCCCGGCCCGACCCGTCTCAGCCCGCTAGCCCCTC	29.9	0.689			Os06g0704500	Leucine-rich repeat, plant specific containing protein.	promoter-TSS	6:29753932-29755032(+)	-646	Os06g0704500	4341996	Os.54530	NM_001065044	Os06g0704500	protein-coding	6	29754932	29756377	+		Os06g0704500 protein [Source:UniProtKB/TrEMBL;Acc:Q0D9Q0]	non-overlap						0.302376	6.23248	5.52399	0	0	1.93452	0	1.50118	0.724508			-	-		1.428	0.135811		4.36539
NAC6myc-a-myc-AR006_chr07-1969	chr07	25760480	25760680	ATTGCTCGCCGCCGACCGCCGGAGAGAGTTGCGCGGCTAAATTTGGCCGCCCAAGCGTGGTGGTGGTGGTGGTGCAGCGCGAGTGCGAGAAGAGAAGAGAATGGCACTTGCTTAGATGAGAATGAGATTAGTGCTCGTCATTGTCTGGGTGGTTAAGCTGCTTTATTACGGTTTTAACAGAGCCAATCACCGTGTGTATA	22.7	0.689			Os07g0622700	Alpha/beta hydrolase fold-1 domain containing protein.	promoter-TSS	7:25760519-25761619(-)	39	Os07g0622700	4343950	Os.54930	NM_001066852	Os07g0622700	protein-coding	7	25753347	25760619	-		Hydrolase-like protein; Os07g0622700 protein; cDNA clone:002-124-B04, full insert sequence [Source:UniProtKB/TrEMBL;Acc:Q7XI46]	non-overlap						0.529159	4.8042	1.45368	0	0.28367	2.09572	0.97938	2.25177	2.80747			-	-0.899486		1.5446	0.066346		3.18252
NAC6myc-a-Pol2-AR015_chr09-427	chr09	9322931	9323087	GACGCCACCCCACCAGCCACCGTAGCCACCGGATCCGCCGCAAGATCCATCGCTGGCGCCAACCCGCCCGCCACCGATGCCGCCGACACTGGATCTGCTGTGGGAGTCAACGTTGCGCCTGACGCAGCTTCGCCTGTTGTCACCATCTCTTGGCCA	37.8	0.867			Os09g0321500	Hypothetical conserved gene.	promoter-TSS	9:9321913-9323013(-)	-996	Os09g0321500	9271743			Os09g0321500	protein-coding	9	9320005	9322013	-			non-overlap						0.831535	2.33718	7.55914	0	0	1.77331	0	2.40189	0			-	-		1.05854	0.504282		1.49092
NAC6myc-a-Pol2-AR015_chr10-13	chr10	12015026	12015182	ATATATACACACACACACACACACACACACACACACACACACACACACACACACACACACACACACACACACACACACACACTTCTCATATGTACGCAGAAAATATACTGAAAACATCATATAAGATCGGTTGGTTGGTTGGTTCCACCGTACCCA	26.9	0.8			Os10g0376900	Helix-loop-helix DNA-binding domain containing protein.	promoter-TSS	10:12014873-12015973(+)	-769	Os10g0376900	4348490	Os.46600	NM_001071008	Os10g0376900	protein-coding	10	12015873	12017663	+		Helix-loop-helix DNA-binding domain containing protein, expressed; Os10g0376900 protein; Putative helix-loop-helix DNA-binding protein [Source:UniProtKB/TrEMBL;Acc:Q7XF89]	non-overlap						0.680347	1.68796	5.08789	0.907864	2.26936	3.06298	2.44845	2.552	1.26789			0.416206	1.73794		2.68413	0.014412		1.31094
NAC10myc-a-myc-AR012_chr10-142	chr10	21459762	21459934	GCCCATATTTATCCCTCGAGAAAAACCCTCGCCTCGCGTCCCAGCCCAAGTTTTAACGTGCGGCCCAGTAAGAAGATACAGCACGAGACGGCCCATTTTAAAGTGGGCCGCGAATCTGCGGCCCACGAGGAATTTTTTTTTTTTTGACGCTACTGGTTTGGGAGTTTGACAC	36.8	0.702			Os10g0548400	Similar to F25C20.9.	promoter-TSS	10:21459641-21460741(-)	-16	Os10g0548400	4349300	Os.102568	NM_001071836	Os10g0548400	protein-coding	10	21459864	21460642	+		Expressed protein; Putative uncharacterized protein OSJNBa0082M15.27 [Source:UniProtKB/TrEMBL;Acc:Q94LU4]	non-overlap						0.982723	2.59687	5.37862	0	1.98569	3.22419	0	7.50589	1.35845			-	1.01478		1.18633	0.29739		1.40191
NAC9myc-a-Pol2-AR016_chr01-993	chr01	7296127	7296273	CGTGGCTACATGTCTTCTGTAACGCCGGTGCATGTTGTTGTTGTATAACATGGTTAATTGGCCACGCCAACAAAAAGATTCAGATTTTAAAATAAAGTTTGAGGGGGACCTTTTTTTTAAAAAAAATATTAAAACAAAAGGGTTTA	40.6	0.978			Os01g0232000	Major intrinsic protein family protein.	promoter		-1581	Os01g0232000	4324276	Os.20516	NM_001049035	Os01g0232000	protein-coding	1	7297781	7298619	+	TIP4-3	Probable aquaporin TIP4-3 [Source:UniProtKB/Swiss-Prot;Acc:Q9LWR2]	non-overlap						0.831535	1.81781	0	0	0	1.6121	8.52061	3.15247	0			-	-		-1.43392	0.132571		1.12835
NAC10myc-a-Pol2-AR018_chr04-496	chr04	18760349	18760531	CTGTTGCTACGACCATGCACAATGCAAGCAGCTGGCTGGCCGGCCCGGCCGGCCGTAAAGTTCACCGATCGAGAGTGCGTGCGCGCGAGCGTATAGGCGCGTGGTTGGCTGGAAAGTTTGCATGCAGGCCGGCGACGATCTGAGGAGCACTTAAGGTATGCATATACCACAACCTACTATAG	24.9	0.75			Os04g0382400	Similar to OSIGBa0092E09.7 protein.	promoter		-1592	Os04g0382400	4335641	Os.49054	NM_001059143	Os04g0382400	protein-coding	4	18757823	18758848	-		OSJNBa0072D21.11 protein; Os04g0382400 protein [Source:UniProtKB/TrEMBL;Acc:Q7XVC1]	non-overlap						1.2851	4.54452	1.88979	1.08944	0.141835	10.1562	1.17526	5.40424	4.34705			-0.238297	-3.17959		1.39891	0.0163917		1.82225
NAC10myc-a-myc-AR012_chr01-464	chr01	14767238	14767410	GGTGCATGAGGCTGCAACGGCGGCGGAGGCGCAGAAGGGCCACGATGACGGCTGAGACCCGGGAGGCAGCGGCAGACGCAACGGCGGCGCACGGAGGCTGTGGATGGCTGGCAGGGATTGCGGCTGGCATGGCCAGCTCAGCGATGGCTCAGCCGGCAACCAGCATGATGAG	19.5	0.743			Os01g0362400	Conserved hypothetical protein.	promoter		-1947	Os01g0362400	4325813	Os.51354	NM_001049563	Os01g0362400	protein-coding	1	14769271	14769881	+		Os01g0362400 protein; Putative uncharacterized protein P0460H02.35 [Source:UniProtKB/TrEMBL;Acc:Q5ZC34]	non-overlap						0.226782	2.85655	0	0	0	6.93201	0	4.80377	0			-	-		1.03131	0.57709		3.6549
NAC6myc-a-myc-AR006_chr09-1013	chr09	20627909	20628109	gccctctgtcgcgtcgccagtcgcctgcatcgcgtgccgcgttgcgccgcacggtcatcgcgagccgcgccatcgagggagagagaggaagaagataggaagagaaagaggaataaggggcaatttggtaagtcatgtaaaaaagtggagccatctcgtctactcagcaccgaaatcattaatttaatgggtgcggtgtc	24.7	0.783			Os09g0527500	Similar to MEG5.	promoter		-1708	Os09g0527500	4347641	Os.56892	NM_001070265	Os09g0527500	protein-coding	9	20629717	20633528	+		Os09g0527500 protein; Putative RNA-binding protein [Source:UniProtKB/TrEMBL;Acc:Q652A3]	non-overlap						0.453565	4.93405	0	0.726292	2.26936	3.22419	4.70103	1.50118	4.61874			0.679241	2.32291		1.44446	0.106702		3.44339
NAC5myc-a-Pol2-AR014_chr01-612	chr01	25441238	25441410	CGGGAGGCTCGGTGCTCGAGACTGGAATGACCGGGAGAGTAACGCAGGGTTCAGGTGATGCGTGAAGGGAGCTGCGACGGCGACATCAGTGGAGGAAAGAACCGAGGCCGCGCCGGCTGCCGGCAGCTGGCGATGGAGCTTGTGCTCGACGGCGGCGTCGAAGCTAACGAAT	21.3	0.767			Os01g0634500	Similar to Laccase-2.	promoter-TSS	1:25440798-25441898(-)	-426	Os01g0634500												non-overlap						0.982723	2.59687	2.90736	0	6.52441	1.93452	0.587628	2.70212	1.44902			-	2.73099		1.3068	0.158717		1.40191
NAC9myc-a-myc-AR007_chr01-412	chr01	28755423	28755603	CCGACCCGCGTCCGCGTGCGGCAGGCAGAGCAGACGAGCGGCGAAGGACCGAGGAGCAGCGTGCGGCCCAGCCGTCCCGATGGCGACGACGAGACGGGGCAGGCGGCTTCCGTTGCGTTGCGTCCGGTGTGCGTGCGTGGCGCGCGCGCGCGCGGCCCAATCGATCTCGCGCGGTGGGGG	29	0.947			Os01g0695300	Similar to Farnesyl pyrophosphate synthetase (Farnesyl diphosphate synthetase)	promoter-TSS	1:28754924-28756024(-)	-489	Os01g0695300	4323892	Os.33696	NM_001050494	Os01g0695300	protein-coding	1	28752172	28755024	-		Os01g0695300 protein; Putative farnesyl-pyrophosphate synthetase fps2 [Source:UniProtKB/TrEMBL;Acc:Q5N9P6]	non-overlap						0.37797	2.20734	2.03515	0	0	5.80355	1.17526	2.40189	0			-	-		1.10574	0.46834		2.54596
NAC6myc-a-Pol2-AR015_chr02-312	chr02	763489	763645	TTGCTGCTGGTGGTCAGCAATGGCGGCAGCAGCAGAAGCTTCTTTTGCAGCAGCAATGGCTCTCTCCTGGCTCTTCCCCCACAGCACCAGGTACAGCCCTGCCACTATCAGCACCGCCCCAATGATCCTGCATGAACAGATTAACCATCCAATTAG	39.2	0.818			Os02g0114150	Hypothetical gene.	promoter-TSS	2:762935-764035(+)	-368	Os02g0114150												non-overlap						0.529159	1.03875	8.28599	0	1.13468	1.28968	0	1.80141	1.26789			-	1.10051		1.25329	0.09591		0.973071
NAC9myc-a-myc-AR007_chr03-470	chr03	7096562	7096742	ACCAACATTTGAGTTCAGTTGAGCTTGAATTGATCTAGCAGTGTCCCTTGCTCGATCACTTGCTACGCAGAGTAACCACATCGAAGCAGGAATTTTGTCAGGAAGCCATGGCTGCGAACGGAAGCAACGTCGTGTCGAGGGGAGCAGTCAGGTTCACCGAGGAGCAGGAGGCGCTGGTGC	33.9	0.933			Os03g0234000	Non-symbiotic hemoglobin 3 (rHb3) (ORYsa GLB1c).	promoter-TSS	3:7095670-7096770(+)	-18	Os03g0234000	4332167	Os.80093	NM_001056012	Os03g0234000	protein-coding	3	7096670	7097510	+		Non-symbiotic hemoglobin 3 [Source:UniProtKB/Swiss-Prot;Acc:Q94FT8]	non-overlap						1.20951	6.23248	4.94252	1.45258	3.68771	6.7708	0	3.30259	0			0.264203	1.60831		1.53283	0.0354857		2.36539
NAC6myc-a-myc-AR006_chr03-1457	chr03	17260415	17260615	CGCCTTCTCATTCAATTCCCTGCTCACCTCGATCGAGTAGCTGCTGCTGCTGTGCTAGCTTGCTCGCCGGCCGGTGAGGTCGACGATGGAGCTGCACAGATGCTCTCTCCTCGCTCTGCTCCTCGCCGTGACATGCTCGGTTGCAGGTTAATTACTTCTTCGATCTTCTTGCCCATTATTCCTAATTAAATTATACTTTT	28.6	0.688			Os03g0416200	BRITTLE CULM1.	promoter-TSS	3:17259437-17260537(+)	108	Os03g0416200	4333114	Os.37902	NM_001056901	Os03g0416200	protein-coding	3	17260407	17262436	+		COBRA-like protein 5 [Source:UniProtKB/Swiss-Prot;Acc:Q10JL1]	non-overlap						0.831535	6.23248	0	0.726292	2.26936	4.03024	2.35051	2.552	2.35465			-0.195228	1.44844		1.12607	0.166068		2.90596
NAC9myc-a-myc-AR007_chr04-481	chr04	20091677	20091857	GGTGTCTCCCTCGCCTTCCGGTAATCCGCTCGATGGGAAGCGCGCCTCCCGCAACCGACGGCCACCGCGCGCCCCGCACCTGATCGATCGATCGATCGGTTTCGGGCGGGCGCGCGAGCGAGAGGTAGCAGACGAGACGAGGGAGCGTTCGGCGCGCGGGCGGGGCCGGGGTATATGTAA	27.4	0.944			Os04g0404900	Similar to H0502B11.6 protein.	promoter-TSS	4:20091541-20092641(-)	-126	Os04g0404900	4335746	Os.9388	NM_001059241	Os04g0404900	protein-coding	4	20083925	20091641	-		Os04g0404900 protein [Source:UniProtKB/TrEMBL;Acc:Q0JDG7]	overlap peak	chr04:20091677-20091857	57	NAC9myc-a-Pol2-AR016_chr04-2403	chr04:20091677-20091946	GGTGTCTCCCTCGCCTTCCGGTAATCCGCTCGATGGGAAGCGCGCCTCCCGCAACCGACGGCCACCGCGCGCCCCGCACCTGATCGATCGATCGATCGGTTTCGGGCGGGCGCGCGAGCGAGAGGTAGCAGACGAGACGAGGGAGCGTTCGGCGCGCGGGCGGGGCCGGGGTATATGTAACGTCGCAGCGCGCGCGTGGCGCCTATCCGCAAATCCGTTTCGTCTCCAGTGTTTGTTTTTTTTTTCTCCTTTTTTCTCTCCTTGTTCCT	0.151188	4.54452	0	0	3.54588	5.48113	2.8402	1.50118	1.90183			-	4.55173		1.27141	0.0246232		4.90971
NAC9myc-a-Pol2-AR016_chr04-2403	chr04	20091800	20091946	GGTAGCAGACGAGACGAGGGAGCGTTCGGCGCGCGGGCGGGGCCGGGGTATATGTAACGTCGCAGCGCGCGCGTGGCGCCTATCCGCAAATCCGTTTCGTCTCCAGTGTTTGTTTTTTTTTTCTCCTTTTTTCTCTCCTTGTTCCT	14.7	0.789			Os04g0404900	Similar to H0502B11.6 protein.	promoter-TSS	4:20091541-20092641(-)	-232	Os04g0404900	4335746	Os.9388	NM_001059241	Os04g0404900	protein-coding	4	20083925	20091641	-		Os04g0404900 protein [Source:UniProtKB/TrEMBL;Acc:Q0JDG7]	overlap peak	chr04:20091677-20091857	57	NAC9myc-a-myc-AR007_chr04-481	chr04:20091677-20091946	GGTGTCTCCCTCGCCTTCCGGTAATCCGCTCGATGGGAAGCGCGCCTCCCGCAACCGACGGCCACCGCGCGCCCCGCACCTGATCGATCGATCGATCGGTTTCGGGCGGGCGCGCGAGCGAGAGGTAGCAGACGAGACGAGGGAGCGTTCGGCGCGCGGGCGGGGCCGGGGTATATGTAACGTCGCAGCGCGCGCGTGGCGCCTATCCGCAAATCCGTTTCGTCTCCAGTGTTTGTTTTTTTTTTCTCCTTTTTTCTCTCCTTGTTCCT	0.151188	3.50577	2.762	0	3.97138	4.83629	2.93814	1.50118	0			-	4.71522		1.27141	0.0246232		4.53531
NAC6myc-a-myc-AR006_chr04-1313	chr04	24723231	24723431	taaaataactataatcattatcataacattagtttttttttctttgcaacaCACAGGCTCTTTTTTAGCAATAAAAACTCCCCAAAATCAACCGGAACTTCACTGCATTTTCACATACATACATAGTAGAACACATGTACTCCCTCCGTCCTAAAAAATAGTTAACTCATTATGTTAGGCTTATCTACTTAAAAGTATAT	27.3	0.721			Os04g0494400	Similar to RR4 - Corn type-A response regulator.	promoter-TSS	4:24722606-24723706(-)	-625	Os04g0494400	4336266	Os.10085	NM_001059722	Os04g0494400	protein-coding	4	24719614	24722706	-			non-overlap						1.51188	5.71311	4.07031	0	0	7.41564	0	5.40424	0.905635			-	-		1.09552	0.32236		1.91793
NAC6myc-a-myc-AR006_chr04-727	chr04	26900202	26900402	TTATCTCCACGAATCTAGCTCTCTCGGTTGGCACTTGGCAGGGGGTAAATCTTCCCAAAACAAATTCGCTTATTACACTTCTGGAAGCTACACGTTCGCTACCACGTTAGTTTGTGTGCAGCAAAGGACCCCTTCATGTCAACTTTAGGGTTGCGAGCTTGTTGGCTGGAATACAGAATTACAAAGGTATCATCCGTACC	26.6	0.683			Os04g0537800	Protein of unknown function DUF26 domain containing protein.	promoter-TSS	4:26899944-26901044(+)	-642	Os04g0537800	4336522	Os.49436	NM_001059962	Os04g0537800	protein-coding	4	26900944	26903966	+		Os04g0537800 protein; cDNA clone:J033135E09, full insert sequence [Source:UniProtKB/TrEMBL;Acc:Q0JBE6]	non-overlap						1.66307	6.36232	0	0.907864	1.98569	3.22419	1.95876	3.90306	2.08296			-0.8733	0.255792		1.36816	0.0221076		1.9357
NAC9myc-a-Pol2-AR016_chr05-856	chr05	6606697	6606843	AGCTCCGCGAACTCGTCGAAGAGCCGCCGCCGGTCGTAGGAGCTCCGGTCGTGGAGGGCGCTCAGGCCGAAGTCCCTCCGGTGGAAGCCGTCGAACATCTTGAGCGCGACGAACGACTCGAGCGCGAACTTGGCGTCGCCCGGGTG	42.1	0.967			Os05g0206600	Non-protein coding transcript.	promoter-TSS	5:6606162-6607262(-)	-508	Os05g0206600	4338075	Os.10432	NM_001061432	Os05g0206600	protein-coding	5	6606005	6606262	-			non-overlap						0.302376	0.908903	0	0	0	2.25693	8.52061	0.900707	1.26789			-	-		2.20691	0.138196		1.58778
NAC5myc-a-Pol2-AR014_chr05-273	chr05	23799355	23799527	GCTCGCCGGCGACGCCGGCTGTCGCGTCGCCGGCCGCCACCGCCGGACCTCCCCGTGACCCCGTGGGCCGTGGCGCCTGGAGGCTGGAGAGAGGAGGAGAGAGAGTTagagagaggggagagggagagggaggaggaagaagatgagggacatgtggagcccacgtgggtcc	36.9	0.765			Os05g0483801	Similar to Cyclin-dependent kinase B2-1.	promoter-TSS	5:23799013-23800113(-)	-328	Os05g0483801												non-overlap						0.453565	1.81781	0	0	9.21928	1.93452	0	2.10165	4.34705			-	4.34527		1.10054	0.643125		2.00282
NAC10myc-a-Pol2-AR018_chr11-971	chr11	11342147	11342329	catatataatatccgatgtgacacgcccgaaactttatacctgtatatcaagcaccccctCGGCCATGGAAGTTTTTCAAGATGTGGCGGTCAAGATCGTTCTGGTTGGAGAGGTGACGATACCACCACGAGCACTCGCTGCCACCCACCCACCACACAACACCACTCACCACCCCACGCAC	18.1	0.815			Os11g0302500	Similar to cycloeucalenol cycloisomerase.	promoter-TSS	11:11341349-11342449(+)	-111	Os11g0302500	9270960	Os.9986	NM_001189560	Os11g0302500	protein-coding	11	11342349	11348424	+			non-overlap						0.907129	3.11624	2.18052	0	0.56734	3.86903	0	2.85224	3.62254			-	-0.677093		1.21728	0.0704076		1.78043
NAC10myc-a-Pol2-AR018_chr12-3331	chr12	258374	258556	AAGAAAGACAACATGTACAAGGATTGCATGGAGACATGCTCACAGTCTGGTGACCGCGAGCTGTCAGAAGATTTGCTTGTCTATTTCATTGAACAGGTTTGATTTAAGCCCATAAATTTCTATCTTATTTTTGTGTTGAATATTTAGCATGTAGTATGCTGCATTAACTTGTAACATTGCCA	25.4	0.966			Os12g0104800	Non-protein coding transcript.	promoter-TSS	12:258474-259562(+)	-391	Os12g0104800	4351255	Os.5886	NM_001072460	Os12g0104800	protein-coding	12	258856	259873	+		Os12g0104800 protein [Source:UniProtKB/TrEMBL;Acc:Q0IQR8]	non-overlap						0.680347	1.81781	0	0	2.12753	1.93452	3.72165	2.40189	5.07156			-	1.64483		1.0019	0.0143231		1.41786
NAC9myc-a-Pol2-AR016_chr08-5186	chr08	466825	466971	TCTGCAACTTCTCCAAATCTAACCAATTCATTATGCGTTTCAAGGTTGTTTGTAGAAACACGCACACAATTTCTCGAGTTGATTTTACCTCTGTGACTATCACCGAATGATCTGAATCTGAAAAACTCTCTGACAGAATGTGGTAG	37.2	0.974			Os08g0109400	AUX/IAA protein family protein.	promoter		-1253	Os08g0109400	4344471	Os.52594	NM_001067346	Os08g0109400	protein-coding	8	468151	473510	+	IAA25	Auxin-responsive protein IAA25 [Source:UniProtKB/Swiss-Prot;Acc:P0C128]	non-overlap						1.81426	4.15499	2.90736	2.17887	1.98569	3.86903	7.44329	3.30259	3.89423			0.264203	0.130262		1.41573	0.0173565		1.19546
NAC6myc-a-myc-AR006_chr02-4196	chr02	22988651	22988851	tactgtcatgattatggataaggcatacctcctatcttaggacttatggaatatatgaatacggtataccttcacgtatacgggttgtttccgtatgctctaagaaaattcatcagatattaaggaaaatatccttacgagtcgagagactgacaaagtcctactcggtagggatagggtccttaccatattgtacgggg	21.4	0.74			Os02g0593700	Similar to Ubiquitin-associated protein.	promoter		-1161	Os02g0593700	4329846	Os.10962	NM_001053837	Os02g0593700	protein-coding	2	22981859	22987590	-		Os02g0593700 protein; Putative ubiquitin-associated (UBA) protein; cDNA clone:J013072E12, full insert sequence [Source:UniProtKB/TrEMBL;Acc:Q6ZH84]	non-overlap						0.680347	4.93405	1.59905	0	1.13468	1.93452	0	0.900707	3.9848			-	0.737944		1.83727	0.0170134		2.85843
NAC10myc-a-Pol2-AR018_chr04-1205	chr04	22412534	22412716	aaggggctgtgggagttcgtgtgccccgacgcggcggacggcgcggacgacccaaggatgaacccgaccgcggcgggggcgccggggctagagaacctggcgtgcgagaaggtgatggtgtgcgtggccgagggagacacgctgcggtggcgcggccgcgcgtacgcggaggcggtggtgcg	19	0.742			Os04g0449900	Non-protein coding transcript.	promoter		-1874	Os04g0449900	4335992	Os.7792	NM_001059469	Os04g0449900	protein-coding	4	22414499	22419109	+		Os04g0449900 protein [Source:UniProtKB/TrEMBL;Acc:Q0JCT9]	non-overlap						0.453565	1.81781	0	0	0	1.12847	0	0.300236	4.25649			-	-		1.67533	0.0716454		2.00282
NAC6myc-a-myc-AR006_chr02-3143	chr02	35893315	35893515	ACGGTGCTAGCATCGGTGAGGTCCCATGTGACGTCCTTGAGCGGTGGAGACCTAGGGGCGTGGAGGACAGCGCCAGCGGTGGGTGGCCTGATGAAGATCCACAAATGCGAGCACAGAGAAGGTTGGGATAGTAGGCGAGGACGGCCTACCAATCTGTGCAGAGAGGTGCTAGGCAACAGGAAGAGCATCGAGCCCTAATG	23.4	0.74			Os02g0834300	Beta tubulin, autoregulation binding site domain containing protein.	promoter		-1970	Os02g0834300	4331274	Os.53630	NM_001055175	Os02g0834300	protein-coding	2	35890433	35891445	-		Ferredoxin-like; Os02g0834300 protein; cDNA clone:002-157-F01, full insert sequence [Source:UniProtKB/TrEMBL;Acc:Q6EP30]	non-overlap						0.604753	5.19373	1.30831	0	0	6.44838	0	0	0.362254			-	-		1.27738	0.0870747		3.10235
NAC9myc-a-myc-AR007_chr04-89	chr04	29084708	29084888	ATACCGGCAATGCTTGGCTCCCGCTTTGGCACCCCGTCAGTGTTTGCTTCCAACCCGAACCTGTGCGGTCCGCCATTGGAGAACGAATGCAGTGCGTACCGGCAGCATCGGAGGCGGCAGAGGCTGCAGCGCCTCGCTCTGCTGATTGGTGTGGTGGCTGCTACCGTGCTGCTGCTTGTG	46.8	0.746			Os04g0576900	Protein kinase, core domain containing protein.	promoter-TSS	4:29084550-29085650(+)	645	Os04g0576900	4336741	Os.18364	NM_001060163	Os04g0576900	protein-coding	4	29084153	29086526	+		Os04g0576900 protein [Source:UniProtKB/TrEMBL;Acc:Q0JAU5]	non-overlap						1.51188	6.36232	0	0	0	10.1562	0	0.900707	3.07916			-	-		1.32431	0.0874694		2.07321
NAC6myc-a-myc-AR006_chr04-1059	chr04	20446452	20446652	TCCAAGGCTCAAATCAGTGGCTTTGCACCTCATAATGGGCCGGCCTGGTTAGGAAATCTAACACAAGATCGGCCCACCACCGAGCCCACCTCACTCCCCACGGCGGCGGCGGCCGCCTCCGCTCCCCCGACTCCCCGTCTCCTCCGCTCCGCCCTCCCGCCGGGCAACGCTCGAGAGTCGTCGAGTGGAGTGAGAAGATC	24.7	0.655			Os04g0414000	Similar to OSIGBa0134P10.12 protein.	promoter-TSS	4:20445867-20446967(+)	-315	Os04g0414000	4335794	Os.73733	NM_001059286	Os04g0414000	protein-coding	4	20446867	20451616	+			non-overlap						1.13391	5.45342	1.45368	0.726292	0	8.3829	0.48969	1.05082	2.9886			-0.642687	-		1.85788	0.0169274		2.26585
NAC6myc-a-myc-AR006_chr04-893	chr04	33506978	33507178	GCATCGTCTCCTCTGCAGTGAGCTGAAGAACCCTCTCGGCTTGCACGCATATTCAGAGTAGCTACCATCCAAAGCTTTCTCACATGGTCTCGTTGCGTCCAGCTTGTGGCCAGCATGCACCTCACCTCCCTCCACCTCCATGGCATGGCAGCAATGCCGTCTCCCTTTCCCTGTCTCCGCTACCCAAGGCGCACCCCGGA	25.3	0.776			Os04g0656800	Similar to Peroxidase precursor (EC 1.11.1.7).	promoter-TSS	4:33506012-33507112(-)	-966	Os04g0656800	4337259	Os.89292	NM_001060655	Os04g0656800	protein-coding	4	33500008	33506112	-		Os04g0656800 protein [Source:UniProtKB/TrEMBL;Acc:Q0J9F3]	non-overlap						1.20951	6.36232	0	1.81573	7.80093	4.19145	0	1.35106	0.724508			0.586131	2.68923		1.25476	0.0711745		2.39514
NAC6myc-a-myc-AR006_chr06-3145	chr06	28825746	28825946	CAGCTAGTACTATTTCACTGTACCAACCATTTCACGCTCAAAACCCCTCGTTAAATACGTCCCCACAAAACCGCGCGATCGAACACACTGCAAGCTCACGCTCACCCTGTCACACTCACTCCAGTGTAGTGTACCGCAGCGCGAGCTTTGCAGGGAGCAATGGCGATGGCGGTGCGGGTCGCGGCGGGGCTCGTCGTCGC	23.4	0.685			Os06g0691200	Similar to Thaumatin-like protein precursor.	promoter-TSS	6:28824831-28825931(+)	15	Os06g0691200	4341906	Os.6291	NM_001064956	Os06g0691200	protein-coding	6	28825831	28826960	+		Os06g0691200 protein; Putative thaumatin-protein; cDNA clone:002-140-C02, full insert sequence [Source:UniProtKB/TrEMBL;Acc:Q654Y4]	non-overlap						0.907129	5.58326	2.32589	0	1.70202	3.70782	0.783504	0.150118	2.08296			-	0.907869		1.46491	0.195531		2.62173
NAC5myc-a-Pol2-AR014_chr08-445	chr08	21654083	21654255	ACTTCCTTGTCATCTCCCTCTCTCTCAACAATGTCTGCAACTACTACAATATGAGTTGTAGGCTTGTTGTATTGTGTGTGTGTGTGAGTGAGTGAGGTGTGAGGGTGTAAAGGGAGGGGGTGGTGTATTTATAGGGGAGAGCAAAGGCAAGAGATTTCACTTGGCCATGTGG	25.5	0.75			Os08g0444500	Conserved hypothetical protein.	promoter-TSS	8:21654082-21655182(-)	13	Os08g0444500	4345703	Os.11480	NM_001068458	Os08g0444500	protein-coding	8	21653443	21654182	-		Os08g0444500 protein; Putative uncharacterized protein P0479C12.4; Putative uncharacterized protein P0708B04.29 [Source:UniProtKB/TrEMBL;Acc:Q6Z8Q3]	non-overlap						1.36069	4.54452	0	0	4.53872	3.86903	4.1134	2.552	2.17352			-	1.73794		1.38093	0.0331578		1.73978
NAC9myc-a-myc-AR007_chr11-72	chr11	23183726	23183906	AGCTCCATGGATGCCCGTGATCTGGAAGAAGAAGTCGAGGCAGGGGTTGTCGGAGTCGGCATAGGTGGCGGATCGAGTCGTTCTCGGTGCAGGCCTTCCATGGCTTTTGGTTTCTATCCGGAGGTCCTCCCGCTCCTTCGCGGCCTGTCCGTCGCCGCCAAGAAGCTCGCTTAcggctgc	58	0.847			Os11g0602600	Similar to 40S ribosomal protein S9.	promoter-TSS	11:23183448-23184548(+)	-632	Os11g0602600	4350869	Os.12189	NM_001074765	Os11g0602600	protein-coding	11	23184448	23187520	+		40S ribosomal protein S9, putative, expressed; Os03g0154700 protein; Os11g0602600 protein; cDNA clone:001-038-H02, full insert sequence; cDNA clone:006-202-G08, full insert sequence; cDNA clone:006-303-F09, full insert sequence; cDNA clone:006-310-G01, full insert sequence; cDNA clone:006-311-D11, full insert sequence; cDNA clone:J023134P20, full insert sequence [Source:UniProtKB/TrEMBL;Acc:Q2R1J…	non-overlap						0.529159	1.29843	3.1981	0	0	11.6071	0.391752	0	1.90183			-	-		1.3738	0.21777		1.295
NAC9myc-a-Pol2-AR016_chr06-7163	chr06	17192268	17192414	atccccctGCAGGGTAAAGCGCGGTGCAGGggcaagcggcggcctgagtaagggcggagcgggcggcggaggacgcggagcgatggggtggaggggccgaccggcggagcggggcatgcggcgggtgaagcagcggcgacggtgga	14.7	0.909			Os06g0494400	Multi antimicrobial extrusion protein MatE family protein.	promoter		-1733	Os06g0494400	4341093	Os.17762	NM_001064222	Os06g0494400	protein-coding	6	17194074	17200567	+		Os06g0494400 protein; Putative ripening regulated protein; cDNA clone:J013109D22, full insert sequence [Source:UniProtKB/TrEMBL;Acc:Q651I6]	non-overlap						0.755941	2.72671	0	0	0.28367	4.03024	2.93814	0.900707	2.62634			-	-1.41406		1.16216	0.105087		1.85082
NAC10myc-a-Pol2-AR018_chr01-2419	chr01	4355612	4355794	GTTAGTTTACCTTGGGTGCTGGGTGTTCTTGACGACcttctggccgtacttgcgccacttgtagccgtcgtcgagcacgTCCACGTCGCTCATCGTCTTGAAGCAGAATCTCGGCTCCCGCACCTTCCGCCGCGCCTTCCCTCCTCCTCCTCCTCCTCCCCCAACCTTCTTCATCCTCACCG	27.6	0.884			Os01g0182700	Similar to WRKY12.	promoter-TSS	1:4355631-4355823(+)	765	Os01g0182700	4325330	Os.55762	NM_001048756	Os01g0182700	protein-coding	1	4347188	4356468	-		WRKY DNA-binding protein 13 [Source:Projected from Arabidopsis thaliana (AT4G39410) TAIR;Acc:AT4G39410]	non-overlap						0.755941	1.94765	0	0	0	2.57935	0	0.600471	5.52438			-	-		1.27406	0.0338704		1.36539
NAC9myc-a-Pol2-AR016_chr01-3018	chr01	1514991	1515137	CTGAGGAGTTCCGCAGCGTGCAGGGTGCAGCAGCCAGCAGACTTGACATCATTGACATGACATGACCAATTACTCCGTCCAGGGACCAGGGCTGCAGAGGGCATCAATAAACTAGGCATCGATTAGCGAGATGCGTCAGGCTAGTG	30.4	0.883			Os01g0127600	Similar to Bowman-Birk type proteinase inhibitor D-II precursor (IV).	promoter-TSS	1:1514837-1515937(+)	-773	Os01g0127600	4325989	Os.5045	NM_001048440	Os01g0127600	protein-coding	1	1515837	1516714	+		Os01g0127600 protein; Putative Bowman Birk trypsin inhibitor; Uncharacterized protein; cDNA clone:001-125-D07, full insert sequence; cDNA clone:J033085I16, full insert sequence [Source:UniProtKB/TrEMBL;Acc:Q9FTR9]	non-overlap						0.982723	2.07749	0	0	3.40404	6.7708	7.24742	0.900707	3.07916			-	1.79239		-1.09133	0.136124		1.07999
NAC9myc-a-Pol2-AR016_chr01-2899	chr01	32088916	32089062	ACTACGGTGGCTAGGGCTTTTGGCCTTGCGAGATGTGGTGGTGGCTACTGGTGAGTGGGGAAAGGGATGGAGGGGGAGAGAGAGCTTGGGGTTATCCCGGACTGATAAGGAGATTCGGCCTGCCGCCGCCTCCAGCCAAGGTTGTG	42.1	0.753			Os01g0762900	Similar to UPA24.	promoter-TSS	1:32088940-32090040(-)	51	Os01g0762900	4327029	Os.16746	NM_001050865	Os01g0762900	protein-coding	1	32088269	32089040	-		Os01g0762900 protein; Putative uncharacterized protein P0512C01.41; Uncharacterized protein; cDNA, clone: J075129E21, full insert sequence [Source:UniProtKB/TrEMBL;Acc:Q8LR47]	non-overlap						0.831535	2.46702	0.145368	0.363146	0	2.90177	7.14948	0.300236	0.181127			-1.19523	-		1.19223	0.123259		1.56892
NAC9myc-a-myc-AR007_chr01-1517	chr01	36485640	36485820	CCATTACTTCAGGATTAACTAGATCAATTGCCAAGGCTTTCTTTGCGCCAAACCCCCTGTTGCTGTAAGACCGTCTCCCTGCACCCAGTGGGCTCCTCTCTTTCTTTGATGGGCTTGCAAGCTGCGCCGGCGAGAAGCTGGGCGTCGCATATGCGGTCACAAACGGTGTGCCTGAGGCAG	37.1	0.736			Os01g0849000	Hypothetical protein.	promoter-TSS	1:36484718-36485818(-)	-912	Os01g0849000	4324858	Os.24240	NM_001051342	Os01g0849000	protein-coding	1	36484020	36484818	-		Os01g0849000 protein; Putative uncharacterized protein P0005H10.38; cDNA clone:001-108-H02, full insert sequence; cDNA clone:001-108-H09, full insert sequence [Source:UniProtKB/TrEMBL;Acc:Q5N781]	non-overlap						1.66307	3.63561	0.872209	1.45258	0	9.83378	2.35051	1.20094	1.63014			-0.195228	-		1.52	0.0720893		1.12835
NAC9myc-a-Pol2-AR016_chr02-2480	chr02	34585366	34585512	GAGCGTGAATCAACATCTGCATTGTACTACGTACTGCAGATGTATGATTGCACTCGCTAGGTGTGTGAGAAATTTACAATTGCTTCGAGTATTTACTTTTGTCGGTCGCGAGCTCGCAGGAAAAAGTTGATCATGGAGGACGGAGC	41.6	0.981			Os02g0809300	Conserved hypothetical protein.	promoter-TSS	2:34585123-34586223(-)	-216	Os02g0809300	4331087	Os.15769	NM_001054997	Os02g0809300	protein-coding	2	34584239	34585223	-		CLE family OsCLE205 protein; Os02g0809300 protein; Putative uncharacterized protein OJ1112_G06.21; Putative uncharacterized protein OJ1520_C09.33; cDNA clone:J033127D10, full insert sequence [Source:UniProtKB/TrEMBL;Acc:Q6K997]	non-overlap						1.51188	3.76546	0	0	1.70202	4.67508	9.98968	0.900707	0.362254			-	0.170903		1.21104	0.0171613		1.31648
NAC6myc-a-myc-AR006_chr05-1962	chr05	6823709	6823909	GGTATAGGAAGGCGTCAGTTCGCATGGCAGTAGTTAGTACTCGATTACACGATCGGAGATACGTTAGTTGTGGGCATGAATCGGATCGTGTAGGATGGGGATAGGGAGGGGGATGAACAAGATAAGATGAGATGGAAGATGGCCAAAATCTCAATAATTTCCCTCAGCAGCGCCTATCTGGGGCACATGTTAGTGTTAGT	27.3	0.784			Os05g0210100	Lipase, GDSL domain containing protein.	promoter-TSS	5:6823564-6824664(+)	-755	Os05g0210100	4338093	Os.47801	NM_001061448	Os05g0210100	protein-coding	5	6824564	6827293	+		Os05g0210100 protein; Putative uncharacterized protein OSJNBb0016G07.10 [Source:UniProtKB/TrEMBL;Acc:Q75IK2]	non-overlap						2.11663	5.84295	7.70451	0	0	6.44838	3.03608	0.300236	0			-	-		1.11575	0.218663		1.46492
NAC6myc-a-Pol2-AR015_chr06-266	chr06	1193112	1193268	AGCTCCGCCTTCTGCCACCAAGCCGTCCCACCGATTGCGCCTAGCGGGGTGAGGTCGGAATATGACTTCCTACGCCGTAAGTCTGACGTCCCCACCCACCTCTCACACCGCGTGCATCTGCTTGCGCTTTTATCGTGGACCTCCCACGATAAACCC	42.2	0.967			Os06g0122500	Conserved hypothetical protein.	promoter-TSS	6:1192369-1193469(-)	-721	Os06g0122500	4339953	Os.100742	NM_001187647	Os06g0122500	protein-coding	6	1191561	1192469	-		cDNA clone:002-141-H03, full insert sequence [Source:UniProtKB/TrEMBL;Acc:B7F173]	non-overlap						2.34342	7.14138	8.43135	2.90517	0.28367	5.80355	8.42267	1.80141	0.543381			0.310007	-3.04633		1.61893	0.17889		1.60759
NAC10myc-a-Pol2-AR018_chr07-523	chr07	25914492	25914674	CCGCGAAAGCGAAAGCGAGCACGCCTCCGTCTCCGCCTCCTCCGGGCTATAAAAAGGCGCCCCCCCATTTGGCTCGGACCACTCACCTATCAATCCGTCTCGTCTCGTCTCGTCTCGTGCCAGTGCCACTGCTTCACCGCGAGCGAAAGGAGAGTTGGGGTTTTGCGAGCGAGAGCGAGTGA	28.1	0.725			Os07g0625600	Fimbriata-associated protein (Fragment).	promoter-TSS	7:25913762-25914862(+)	-179	Os07g0625600												non-overlap						1.66307	4.8042	0.726841	0	2.55303	3.70782	0.391752	2.40189	6.52057			-	0.618362		1.25214	0.304433		1.53045
NAC6myc-a-myc-AR006_chr09-882	chr09	22332000	22332200	ccagagattgatctctccagaacgacggcgacgacgaaaagagaaaaaaaaacgggtggccgcccccgggagatcgctactcccgggggcagcggcggcggaagcgtgagagcggcgctagatcgcccactctgattaccatgttagttagatagtataggagagatatactgcgtaacgtgggacatattgtattgagc	26	0.769			Os09g0562200	Similar to J013006I17, full insert sequence.	promoter-TSS	9:22331691-22332791(+)	-591	Os09g0562200												non-overlap						0.982723	5.19373	1.16295	1.45258	0.56734	1.93452	0.97938	0	1.63014			0.563764	-0.792571		1.23327	0.120734		2.40191
NAC9myc-a-myc-AR007_chr10-202	chr10	9170683	9170863	CCGGCGGCCTCATCGCCGGCGGCGGGAGGGAGAGGGGTCGTCCCCCCTCCCCTAGTATAGCTAAGTAGCCGGGCTAGTCTCGTTAGGTCGGGTTCTTCCCGTTTTCTCCTCGTTGGTGTGGTATGGAAGTTGGAGATGGTGGTGGATTCGACGCGGATGCAGCTTGTGATGGCGAAGGCG	38.7	0.869			Os10g0328100	Conserved hypothetical protein.	promoter-TSS	10:9169819-9170919(+)	-46	Os10g0328100	4348328	Os.15896	NM_001070892	Os10g0328100	protein-coding	10	9170819	9171265	+		Os10g0328100 protein; Putative antifreeze glycoprotein [Source:UniProtKB/TrEMBL;Acc:Q8S5Z3]	non-overlap						1.20951	2.46702	4.36105	0	0	9.18895	3.91752	1.20094	0.181127			-	-		-1.03482	0.865473		1.02835
NAC9myc-a-Pol2-AR016_chr03-6871	chr03	31420692	31420838	TGCTTGCCTCGTAGTACAAAAATATAGAAATACACGTGAGGTAAATACAAAGACAGAAAGCAGTAAAATAATAGGCCCATGGATCACTCCGAGCCCACCTGGGGTTCGGCCCGATAGGTGGTGATAGAGAGAAAGAGAAAACGAAA	38.2	0.975			Os03g0759700	Similar to ER33 protein (bHLH).	promoter		-1284	Os03g0759700	4334181	Os.51847	NM_001057875	Os03g0759700	protein-coding	3	31422049	31426612	+		Helix-loop-helix DNA-binding domain containing protein, expressed; Os03g0759700 protein; Putative ethylene-responsive protein; cDNA clone:J023136C11, full insert sequence [Source:UniProtKB/TrEMBL;Acc:Q94HA7]	non-overlap						1.51188	5.45342	6.10546	0	1.27652	3.70782	7.63917	1.6513	0.543381			-	-0.244134		1.85081	0.017026		1.85082
NAC9myc-a-Pol2-AR016_chr02-3323	chr02	28499793	28499939	GTCCACCTCTAATTGTTAGTACCTCTTTGATTTGGTCAAGAGTAGCGGTGTAGTCGAGAGCAAAATTGGCTTGACACACAAATCTGCGGCTATGCAGTTGTTCGTACCCATATACCGTACTGTTATAGGTCACTTCTATTGAAAAA	26.9	0.596			Os02g0693700	Hypothetical conserved gene.	promoter		-1372	Os02g0693700	4330390	Os.31907	NM_001054338	Os02g0693700	protein-coding	2	28487586	28498618	-		Putative MDR-like ABC transporter [Source:UniProtKB/TrEMBL;Acc:Q6Z894]	non-overlap						1.43629	4.41467	2.03515	0	3.97138	4.83629	4.8969	1.05082	2.89803			-	1.4673		1.40589	0.16416		1.61996
NAC9myc-a-Pol2-AR016_chr01-8696	chr01	12700106	12700252	ATAGAGTTTAGTAAACAAGGGAGCGAAACGACCGATGATGTCCTCTCAGAAAAGAATGTTTCAAGGGATTGATTTCAGCTCCTATTATCTACAGCTTGAAAATACGAGCGAGGGAATTAGAGTTTATCCTTAGGATTCTATTCGAG	28.4	0.967			Os01g0329300	Pectin lyase fold domain containing protein.	promoter		-1565	Os01g0329300	4326983	Os.29464	NM_001049456	Os01g0329300	protein-coding	1	12701744	12704532	+		Os01g0329300 protein; Putative polygalacturonase PG2 [Source:UniProtKB/TrEMBL;Acc:Q5ZDR5]	non-overlap						1.66307	4.02514	3.6342	0	0	4.51387	5.68041	0	0			-	-		1.22832	0.0463162		1.27519
NAC9myc-a-Pol2-AR016_chr04-7896	chr04	30321581	30321727	ctctctccctcacacacacacacactctctctgtgcgcctctctctctctctctctcctctctgccgcttgcttgcgccctctctcttttaatgtgctgtgcttttgccttttacttggctggtctgtgtctccttccctctgtcc	32.3	0.892			Os04g0600900	Similar to B0403H10-OSIGBa0105A11.9 protein (GRF).	promoter		-1045	Os04g0600900	4336879	Os.59425	NM_001060298	Os04g0600900	protein-coding	4	30317735	30320609	-	GRF3	Growth-regulating factor 3 [Source:UniProtKB/Swiss-Prot;Acc:Q6AWY6]	non-overlap						1.13391	2.46702	3.1981	0	2.4112	2.57935	6.46391	0	4.25649			-	1.08844		1.07375	0.428651		1.12146
NAC10myc-a-Pol2-AR018_chr03-3413	chr03	2984494	2984676	GCCTAAGCACACATCCGACACTGCTTGAACCGAATAAGCATATTGGTTCTGAAGCTTAGAAACGACGTTTTGGATGTAAGTCGTTGAAGCGATGGTACAGTAACCTTTTGCATAGCTTACTACGATATTCTTTCATGTAGTCCTGCATAGATGACAAGAATGAGCAGTGTTAGATTTGTCAA	26.7	0.647			Os03g0154700	Similar to 40S ribosomal protein S9.	promoter		-1465	Os03g0154700	4331662	Os.12189	NM_001055539	Os03g0154700	protein-coding	3	2986050	2989232	+		40S ribosomal protein S9, putative, expressed; Os03g0154700 protein; Os11g0602600 protein; cDNA clone:001-038-H02, full insert sequence; cDNA clone:006-202-G08, full insert sequence; cDNA clone:006-303-F09, full insert sequence; cDNA clone:006-310-G01, full insert sequence; cDNA clone:006-311-D11, full insert sequence; cDNA clone:J023134P20, full insert sequence [Source:UniProtKB/TrEMBL;Acc:Q2R1J…	non-overlap						0.982723	2.07749	0	1.81573	2.26936	3.86903	0	0	6.61114			0.885692	1.20743		1.56438	0.22651		1.07999
NAC10myc-a-Pol2-AR018_chr04-5647	chr04	26591586	26591768	TGCTAACGAACTGTTGCGCGCATCAACAAATAAACTTGGTTCAGTTTTGCTTACAACAAAAAGGTTCTACGCTGGAGCCAATTCAGTAATTTTGGTGACGAACTGAATTCTGAAGGTAATTCACAATCACAATCCGGCCAAAACATGAATCATGCGTGAACCCACCTGTTCCTTGTTGGTAT	18.6	0.776			Os04g0531900	Short-chain dehydrogenase/reductase SDR domain.	promoter-TSS	4:26590586-26591686(-)	725	Os04g0531900	4336494	Os.58793	NM_001059936	Os04g0531900	protein-coding	4	26590627	26592402	-		OSJNBa0081C01.20 protein; OSJNBb0039L24.1 protein; Os04g0531900 protein; cDNA clone:J023081M12, full insert sequence [Source:UniProtKB/TrEMBL;Acc:Q7X8W6]	non-overlap						1.2851	3.76546	0	0.181573	0	3.06298	0.195876	0.600471	3.71311			-2.82326	-		1.45148	0.0651328		1.55094
NAC10myc-a-Pol2-AR018_chr05-405	chr05	18430805	18430987	agctttgctctctctcttcatttaataccttccaagtagaaaaatatgctgacatggatctcttgtagagagcttatagataaccattgtgggtgtccTTAGCGGCTAATTTAGGCTAAAGTGTGCGTGGTTTTACTTACTCTGGCGGGTGTGGCAGCAGGAGGCAGGGTTAGCTGCTTGCT	28.5	0.788			Os05g0381400	Similar to ABA induced plasma membrane protein PM 19.	promoter-TSS	5:18430551-18431651(+)	-606	Os05g0381400	4338635	Os.16538	NM_001061933	Os05g0381400	protein-coding	5	18429433	18430290	-		Os05g0381400 protein; Putative plasma membrane associated protein; cDNA clone:J033081F22, full insert sequence [Source:UniProtKB/TrEMBL;Acc:Q6L4D2]	non-overlap						1.2851	3.37593	1.16295	0.726292	2.55303	3.3854	2.15464	0.150118	5.07156			-0.82326	0.990331		1.88846	0.0429236		1.3934
NAC6myc-a-Pol2-AR015_chr01-908	chr01	31171079	31171235	ccacagttttttattatttttcagagctattattgccacgtaagcgccacgtcaatgccacgtgggatggagacctagtcaaaccagccacgtagacgccacgtcagccaaaaccgccttccaaaccgccaaaggacctcatttgtaccagttttg	36.3	0.705			Os01g0745400	Sec34-like protein family protein.	promoter-TSS	1:31170471-31171571(+)	-235	Os01g0745400	9271352	Os.55324	NM_001185636	Os01g0745400	protein-coding	1	31170449	31170922	-		Os01g0745400 protein; Putative uncharacterized protein OSJNBa0014K08.21; Uncharacterized protein [Source:UniProtKB/TrEMBL;Acc:Q5JLY0]	non-overlap						0.982723	2.9864	8.43135	0	0	2.25693	1.56701	1.6513	6.33945			-	-		1.31425	0.284438		1.60355
NAC9myc-a-myc-AR007_chr03-945	chr03	28798594	28798774	CGTTCCCGCCGATGGCGAGGCGGACGAGGCCCTGGAGCGCGAGGAACGCCCGCGGGAACTCGCCGGAGAGCCTGTTCCCGTTGAGGAACACGTTGCGGAGCGCCGCGGCGGAGGTGAGGTCGCCCGGGAGCGCGCCGGCGAGCGCGTTGAGGCGGAGGCTGAGCGTGTGCAGCGCCGTCA	37.1	0.833			Os03g0712500	Hypothetical protein.	promoter-TSS	3:28798080-28799180(-)	265	Os03g0712500												non-overlap						0.604753	1.42828	1.16295	0	0	7.41564	0.195876	0.300236	1.26789			-	-		1.11918	0.574436		1.23986
NAC9myc-a-Pol2-AR016_chr04-274	chr04	571026	571172	cagtgtcctcgggcagtttcatgttttctcggtgtcccttagctaattacgagttttttgcgtgtcctgtagcaaattttgccAAAAAAAAAATGTCAACCTGCAGGTGAAGCAACCAATGCATGCATGAGTGCGTTAGGTCGCTT	44.1	0.98			Os04g0109500	Legume lectin, beta domain containing protein.	promoter-TSS	4:570085-571185(-)	-914	Os04g0109500	4334923	Os.51154	NM_001058559	Os04g0109500	protein-coding	4	568849	570185	-		OSJNBa0027H06.11 protein; Os04g0109500 protein; cDNA clone:006-209-F07, full insert sequence [Source:UniProtKB/TrEMBL;Acc:Q7XXF4]	non-overlap						1.36069	2.85655	0.436105	1.63416	0	4.9975	9.7938	0	1.26789			0.264203	-		1.33643	0.123055		1.06993
NAC9myc-a-Pol2-AR016_chr05-6398	chr05	2246648	2246794	TCCGAAGCCAACGCGAACCTGCCTCCTCGTCGTCGTCGTGGTCTATATATTAGCTCGTCTACTCAGTGGGGGCGCCTCTCTTCTCGCGCCCATCCATCCATGGAGAAGACAAGGCTCTCGCTCTCACCTCGTTAGGTGCCGCGTCG	30.4	0.969			Os05g0139100	Helix-loop-helix DNA-binding domain containing protein (bHLH).	promoter-TSS	5:2245835-2246935(+)	-114	Os05g0139100	4337752	Os.61517	NM_001061128	Os05g0139100	protein-coding	5	2246835	2248876	+		Os05g0139100 protein; Putative uncharacterized protein OSJNBa0069I13.9; Putative uncharacterized protein OSJNBb0111O13.2 [Source:UniProtKB/TrEMBL;Acc:Q6AT90]	non-overlap						0.226782	0.519373	0	0	1.98569	1.28968	6.07216	0.300236	2.53578			-	3.13026		1.63192	0.0160444		1.19546
NAC9myc-a-Pol2-AR016_chr06-996	chr06	15611702	15611848	ACGCGTCGAGCCGCCTCGCACCCTCCGCACAGGGCCGTGCACCGCCTGAGTCATGCCACACAGTGCCGCATCATGTTGTGCTGCGCCGCGCCGCAACGAGGCTTGGATGAGCTCCCTTCCTTGCCCGAGAAGCCCCTCCACAGTAG	29.4	0.968			Os06g0470350	Hypothetical gene.	promoter-TSS	6:15611239-15612339(+)	-464	Os06g0470350	9270532			Os06g0470350	protein-coding	6	15612239	15613211	+			non-overlap						0.529159	1.03875	3.48884	0.363146	1.13468	5.15871	5.87628	0	0.543381			-0.543152	1.10051		1.37665	0.412284		0.973071
NAC9myc-a-Pol2-AR016_chr07-3552	chr07	27233698	27233844	ACCAGGTAGGAGGTGGTCGGGCGCCGGTggcgaagggaggaaaccggcggcgacggcggccgatgcgacggcgacgccgatgggcgtgaggaggccgcggctgggggcgctcgtcccggtgcagggacgcggccacgcaaaagggc	27.4	0.966			Os07g0652900	Hypothetical genes.	promoter-TSS	7:27233535-27234635(+)	-764	Os07g0652900												non-overlap						0.0755941	0.519373	0	0	1.13468	5.80355	5.48453	0	1.53958			-	3.90787		1.43844	0.279218		2.78043
NAC6myc-a-Pol2-AR015_chr09-484	chr09	18955416	18955572	TCTTTACCCCTCCCCTAACTTTTGACCGGCGGCGGTAAAAAACAAAGGGTAAAAAGGGTAAATTGTAAATGAGCGGTAAAATTCATTTTTACCTGGCTTTCGTGCAGCCGCTCGAGCAGGGGACCGAACCTGGCGGCGAACGTGTCGAGCAGCGCG	27.6	0.778			Os09g0491652	Hypothetical gene.	promoter-TSS	9:18954552-18955652(+)	-58	Os09g0491652												non-overlap						0.680347	1.42828	5.96009	0.907864	0	2.41814	0	1.20094	0.181127			0.416206	-		1.14807	0.515787		1.06993
NAC9myc-a-Pol2-AR016_chr11-443	chr11	1624709	1624855	TGATCAATGCTAGGACTACACGCATGGCCATGACAGTTGGTAGCTGCACCAAGCTGCGCCTGCCTACCTGCTGATGTATACAGCACCATCGATGCATCATCATCTTGCTCTTGTGTTCAGAAGCATGCATGAAGTGTGCCACCCAG	57.8	0.908			Os11g0134900	Similar to Major facilitator superfamily antiporter.	promoter-TSS	11:1623878-1624978(-)	-804	Os11g0134900	4349704	Os.18707	NM_001072213	Os11g0134900	protein-coding	11	1618494	1623978	-		Major facilitator superfamily antiporter, putative, expressed; Os11g0134900 protein [Source:UniProtKB/TrEMBL;Acc:Q2RAW8]	non-overlap						1.2851	4.54452	6.97767	0	0	2.57935	11.5567	0	0.362254			-	-		1.19847	0.114415		1.82225
NAC9myc-a-Pol2-AR016_chr05-1049	chr05	11465817	11465963	ACGCCTCTCCTCCCCTAACCCCTGGCCAATGCCTGCCATCTCCTCCCCCGACCAGCGCCTCTCCTCCCCCTGCCAGTCCCCACGTTGTTGGCAGCAGAGGACATTGAGGCGGGTCTTGGTGGCAGCATCCATGGAGTGGCCTCAGC	14.7	0.938			Os05g0277500	Similar to Germin-like protein subfamily 2 member 4 precursor.	promoter		-1271	Os05g0277500	4338282	Os.6727	NM_001061616	Os05g0277500	protein-coding	5	11467161	11468078	+		Germin-like protein 5-1 [Source:UniProtKB/Swiss-Prot;Acc:Q6I544]	non-overlap						0.529159	2.33718	2.32589	0	1.41835	0.967258	2.93814	1.50118	0			-	1.42244		1.42814	0.0699756		2.143
NAC9myc-a-Pol2-AR016_chr08-3058	chr08	28353862	28354008	TATATTATATTCCTTGACCACCTTCCTGCCCTCGCCCAGTCTTTCTGGCAAGTTTGGCCAATTGCCTTCCTAAGTTTGTTCGACGGTTTAGGGCTACAATAAGAACCACAATTTTCTAAGCTTCTTCTTGTTGACTGATGCTTAAG	49.9	0.981			Os08g0566250	Hypothetical protein.	promoter		-1551	Os08g0566250												non-overlap						0.907129	2.9864	0.726841	1.08944	4.53872	1.28968	9.98968	5.10401	0.543381			0.264203	2.32291		1.01576	0.710036		1.71903
NAC10myc-a-myc-AR012_chr01-301	chr01	32089889	32090061	ACTAAAAAGAAAAGGTTCTTGAAACACAAAGGGTTTATAATCAAGAACACCACTCGATCGCCGGAATAGTCACAGCTGGTCCATATCCAACCCGTGCCAACCACCGGTGGTGCGGGCAGTGTGCCGGCAACCAAAAAGGGTTCCAACTTTGGGGAGGGCATTTCGGGGAAAG	39	0.963			Os01g0762900	Similar to UPA24.	promoter-TSS	1:32088940-32090040(-)	-935	Os01g0762900	4327029	Os.16746	NM_001050865	Os01g0762900	protein-coding	1	32088269	32089040	-		Os01g0762900 protein; Putative uncharacterized protein P0512C01.41; Uncharacterized protein; cDNA, clone: J075129E21, full insert sequence [Source:UniProtKB/TrEMBL;Acc:Q8LR47]	non-overlap						1.20951	3.37593	1.16295	0	0	0	1.95876	7.80613	0			-	-		1.19223	0.123259		1.48087
NAC6myc-a-Pol2-AR015_chr02-415	chr02	765000	765156	CCGCCCGCCGCCGCGTCCCCCATGATTGTCGTAGCTGGGCTAGCTAGCTCGTCGAGCTACGAGAGGAGAGCTGAGCTGAAGCAGTGAGACTGAGACTGAGACTGTGAGTGAGTTCTGCTGCACATGGCGGGCAGCATTGGCTGCTGAATTTATAGC	42.2	0.795			Os02g0114100	Protein of unknown function DUF6, transmembrane domain.	promoter-TSS	2:765019-766119(-)	41	Os02g0114100	9270826			Os02g0114100	protein-coding	2	763409	765119	-		Os02g0114050 protein; Putative nodulin MtN21 [Source:UniProtKB/TrEMBL;Acc:Q6Z7C3]	non-overlap						0.680347	4.28483	9.5943	0	0.851011	0.644838	0	2.10165	0			-	0.322907		1.13911	0.247719		2.6549
NAC6myc-a-Pol2-AR015_chr05-444	chr05	20778555	20778711	GACATCAAACAACCACTAACTATACACATGGTTGCATTACCTTTTGTGAGTAAATACATTTAGTTCAGATATACTTGGATGTGCTTTGAATTTAAAACTTATTTTAAGAAAAAAAAAAGGTTGTTAGAGGTGTGTGCTAGTCACACAACTAGGTTT	63.2	0.707			Os05g0424000	Similar to Amino acid carrier (Fragment).	promoter-TSS	5:20778075-20779175(+)	-442	Os05g0424000	4338844	Os.11846	NM_001062127	Os05g0424000	protein-coding	5	20779075	20781283	+		Os05g0424000 protein; Putative amino acid transporter [Source:UniProtKB/TrEMBL;Acc:Q60EP1]	non-overlap						0.982723	3.50577	15.409	0	0	0	0	2.25177	0			-	-		1.38197	0.0343778		1.83487
NAC6myc-a-myc-AR006_chr12-1273	chr12	2995724	2995924	AACCATCACCACCGTGTTGTTCATCGTGCACTCGCCTCCGTCGCTTGCGAAAGTTGCCACTTGCCAGTTCAGGTGGATGCACCGTGGATCCTTATTCCTTTCCCTGCCTTGCACTCAGCTGAGCTGCTCAATACACACGCCAGCATGCTGCTTAATCATATCAGACATCAAACACTAAAGCTGATCCATCTTAATGTACA	27.9	0.797			Os12g0160100	Conserved hypothetical protein.	promoter-TSS	12:2995185-2996285(+)	-361	Os12g0160100												non-overlap						1.88985	5.58326	3.34347	3.63146	2.55303	0.322419	0	5.40424	5.25269			0.942275	0.433938		1.16777	0.278057		1.56283
NAC6myc-a-myc-AR006_chr12-501	chr12	4211368	4211568	AGGTCAGTAAGGAGCTGGCTCTGAAAATGTACAATGAAATGGCCACCCTCCAGGTCATGGATACAATCTTCTTTGAAGCTCAGAGGCAGGGAAGAATCTCATTCTATCTCACTTCACATGGTGAGGAAGCAATCAATATAGCCTCTGCTGCTGCACTTACTATTGATGACATTGTACTGCCTCAGGTATATATCAGTTAC	34.4	0.686			Os12g0183100	Similar to Branched-chain alpha keto-acid dehydrogenase E1 alpha subunit-like protein.	promoter-TSS	12:4208291-4209391(+)	-86	Os12g0183100	4351684	Os.20049	NM_001072856	Os12g0183100	protein-coding	12	4209290	4213112	+		2-oxoisovalerate dehydrogenase alpha subunit, mitochondrial, putative, expressed; Os12g0183100 protein [Source:UniProtKB/TrEMBL;Acc:Q2QWT8]	non-overlap						1.88985	7.40107	2.03515	0	4.53872	1.6121	1.37113	5.10401	3.26029			-	1.26401		-1.28874	0.0530594		1.96946
NAC9myc-a-Pol2-AR016_chr08-3000	chr08	25059623	25059769	GTTTTTTATTTTAATCAAAATTAAATTGCTTCAAATTTAACTAagagcaagtttaatagtgtagccaactatcagctccaattcatctataaccaatctaatagctcattcatacagtagttacatactacactattaattcatcc	45.1	0.881			Os08g0506400	Serine/threonine protein kinase domain containing protein.	promoter		-1098	Os08g0506400	4345982	Os.58602	NM_001068723	Os08g0506400	protein-coding	8	25060794	25063403	+		Putative leucine-rich repeat/receptor protein kinase; cDNA, clone: J090033G21, full insert sequence [Source:UniProtKB/TrEMBL;Acc:Q6Z3S1]	non-overlap						1.20951	2.33718	2.32589	0	1.27652	0	11.2629	4.05318	1.63014			-	0.0777941		1.17977	0.107248		0.950351
NAC10myc-a-Pol2-AR018_chr04-1721	chr04	31159861	31160043	TATAGTTTGGGCCGATCAGACGCGCTTGATCTGTAGTGTGAAGATTTAAGACGGAGGAATGAATAGTGGTATTGCTGGTGAAAAGTAACCTATACGCTGCACGCGCCTCTCGTTATCTTGTTTCGTTTTGGATGGATGGATGAATGGATTAACGGGTCCATCTTTACTCATATGATTATGTT	27.6	0.974			Os04g0614300	Hypothetical conserved gene.	promoter		-1682	Os04g0614300												non-overlap						1.13391	4.28483	1.74442	0	2.8367	1.6121	0	3.30259	6.7017			-	1.32291		1.35555	0.0749052		1.91793
NAC10myc-a-Pol2-AR018_chr03-240	chr03	30990064	30990246	GGCGGCTGCCGACTGAATCAAGGTGAGTGGTGTGTGTTGTGTGCCTTCCTCTCTGTAACTCTGTTCATCAGTCGGAGTTAAAAGACTTAATGAGTTTATGTGGTAGGATTGGGTATTAATTTTGATGGTGCTAGCTGGCGTTCTTGATGATTGCAGGAAGGTGACTGTCCTTCCAAGGATTA	44.8	0.911			Os03g0751600	Similar to Circumsporozoite protein.	promoter-TSS	3:30990088-30990554(+)	168	Os03g0751600	4334132	Os.59102	NM_001057828	Os03g0751600	protein-coding	3	30989898	30991596	+		Heavy metal-associated domain containing protein, expressed; Putative uncharacterized protein OJ1112_G08.2; Putative uncharacterized protein OSJNBa0032E21.09; cDNA clone:006-310-A12, full insert sequence; cDNA clone:006-311-G12, full insert sequence [Source:UniProtKB/TrEMBL;Acc:Q8LLM9]	non-overlap						1.13391	2.59687	3.48884	0.726292	1.41835	1.6121	0	3.75295	10.2337			-0.642687	0.322907		1.19339	0.3205		1.19546
NAC9myc-a-Pol2-AR016_chr01-6947	chr01	1870903	1871049	GTCCAGAGATGGAAATGCAGCGAGGCAGGCAGGCTGTGGCTCTGCACTGATCTGCATCGCCTGGGAAAAAGTTCTCCCGCCTTCATGCTGCACGACGTGGGCCTAGCGCCATTGGATTACTCGATGCTATAGCTATACTACTACTC	23.5	0.96			Os01g0133866	Hypothetical protein.	promoter-TSS	1:1869971-1871071(-)	-905	Os01g0133866												non-overlap						0.907129	1.94765	1.16295	0.726292	0	1.6121	4.70103	4.50353	0.905635			-0.320759	-		1.23302	0.299582		1.10235
NAC10myc-a-Pol2-AR018_chr01-9348	chr01	41535626	41535808	ATGCACACCCCTTTATATACAAGTTTCAGTGTCTAGCCAGTTAGGCACATTAATTTCCTCACATCCACGGCCCAAGTGCGTGCTTACAGCTAGCTGCTACGTTGCATTTGCAGCCTAACTAGCCATCTTCCTCCCATTTTTTCCACAGAAACAGCGGCTTGTTGGAGCTAAAAAATTCCACG	22.6	0.962			Os01g0944700	Similar to Beta-1,3-glucanase precursor.	promoter-TSS	1:41535515-41536615(-)	-102	Os01g0944700	4326063	Os.1385	NM_001051907	Os01g0944700	protein-coding	1	41533329	41535615	-		Beta 1,3-glucanase; Os01g0944700 protein; Putative beta 1,3-glucanase; Putative endo-1,3-beta-glucanase; cDNA clone:J023041A20, full insert sequence [Source:UniProtKB/TrEMBL;Acc:Q94CR1]	non-overlap						1.81426	4.15499	8.86746	0	4.25505	0.644838	0	5.8546	4.52818			-	1.2298		-1.52202	0.0343472		1.19546
NAC9myc-a-Pol2-AR016_chr04-4775	chr04	29083216	29083362	CCTGCATTACCTCTGGCTGGACGGGAACCTGCTTGAGGGCACCATCCCGTCGGCGCTGTCCAACTGCTCGGCGCTGCTCCACCTCAGCCTGCAGGGGAATGCGCTCCGCGGCATCTTGCCGCCCGCGGTGGCGGCGATTCCCTCGC	16.6	0.95			Os04g0576900	Protein kinase, core domain containing protein.	promoter-TSS	4:29083153-29084253(+)	-864	Os04g0576900	4336741	Os.18364	NM_001060163	Os04g0576900	protein-coding	4	29084153	29086526	+		Os04g0576900 protein [Source:UniProtKB/TrEMBL;Acc:Q0JAU5]	non-overlap						0.453565	1.55812	0	0.363146	3.26221	0.322419	3.72165	1.50118	4.16592			-0.320759	2.84647		1.32431	0.0874694		1.78043
NAC9myc-a-Pol2-AR016_chr05-6079	chr05	23020313	23020459	GCCTTGAATTTGTTAAAACCCACACGACACCCATCGCGTTTCGCACTCCGGTACACCACGGTGCTCGCGCTCGCGTCGCTCGCCACACCACACGCCACCACCGCGCGGGCACGCGCGCCACTTGCGCGCAGACGCGCCGAAGCTTC	30.4	0.955			Os05g0468900	Zinc finger, RING/FYVE/PHD-type domain containing protein.	promoter-TSS	5:23019500-23020600(+)	-114	Os05g0468900	9267076	Os.75895	NM_001187533	Os05g0468900	protein-coding	5	23020500	23021600	+		Os05g0468900 protein; Putative uncharacterized protein OJ1058_C01.11; cDNA, clone: J090078K01, full insert sequence [Source:UniProtKB/TrEMBL;Acc:Q6I5R4]	non-overlap						0.529159	2.59687	0.726841	0	0	0	6.26803	1.20094	2.53578			-	-		1.33298	0.0359827		2.295
NAC10myc-a-myc-AR012_chr12-330	chr12	20041532	20041704	ttattcatttatcgacggagccctccacagtctctttgcaagatatcaaaaaagagaactcaagaaagaagcacttaagaagccttcatagcaaatatgcagtactcagtattggtcataaaccatggaaaaactacaattcgactgtgaaggtctcggggacaaccgtaga	48	0.762			Os12g0515800	Hypothetical conserved gene.	promoter-TSS	12:20041293-20042393(+)	-675	Os12g0515800	9268392			Os12g0515800	protein-coding	12	20042293	20043043	+		Expressed protein; cDNA clone:J013098I09, full insert sequence [Source:UniProtKB/TrEMBL;Acc:Q2QPV9]	non-overlap						1.13391	4.02514	1.30831	1.27101	6.80808	0	0.195876	10.5082	1.08676			0.164668	2.58594		-1.20789	0.414257		1.82773
NAC9myc-a-Pol2-AR016_chr02-3884	chr02	27100012	27100158	AGTGGAGGTTGTGTGCTTTCGCAAGAATTCTAGATTTATTAAATTAGAAGTGTAACCCTTTATTTAAGCATTAATAAAGCTCTCTCTTTACCCTAAAAAAATTAACGTGACTCCTCTCCCTCCTTTCGGTCTGTACGTAATCACGA	48	0.96			Os02g0667300	Alcohol dehydrogenase superfamily, zinc-containing protein.	promoter		-1523	Os02g0667300	4330256	Os.5213	NM_001054215	Os02g0667300	protein-coding	2	27097794	27098562	-		Os02g0667300 protein; Putative uncharacterized protein OJ1486_E07.28; Putative uncharacterized protein OJ1725_H08.5; cDNA clone:001-010-H12, full insert sequence; cDNA clone:J013166I11, full insert sequence [Source:UniProtKB/TrEMBL;Acc:Q6ET96]	non-overlap						1.43629	3.63561	0.581473	0	0	0.967258	9.59793	3.45271	2.35465			-	-		1.46815	0.0304119		1.33985
NAC10myc-a-myc-AR012_chr01-241	chr01	36815958	36816130	AGTCAAACACCGGACAACAATTCATCAAGCTCTTCATCCGTATGGCCTGTTCGATCTAACGAACAGCTGGTACACATAACAGTGTGACAGTACAGGAGCCAGGCAGGCCGGCGCGCGCGACTTCCATTCGAGCGTGGCAACTGTTGGTCATGTGAGGAGAGTAGCTGAGATA	33.8	0.729			Os01g0854500	Homeobox domain containing protein (HB)	promoter		-1021	Os01g0854500	4324824	Os.32978	NM_001051372	Os01g0854500	protein-coding	1	36813736	36815023	-	WOX9	WUSCHEL-related homeobox 9 [Source:UniProtKB/Swiss-Prot;Acc:Q8W0F1]	non-overlap						1.73866	4.67436	6.3962	1.81573	0.851011	0.322419	2.74227	7.20566	1.9924			0.0625695	-1.03073		1.46878	0.0213322		1.42679
NAC10myc-a-myc-AR012_chr05-450	chr05	24786509	24786681	ggcttgttaggaaaaatcaaacgagccgagccaagcttgtcatgagccgagcgagctaacgagttacgagcttcctgtccacccctaCCCCTGAACCAACAAATTACCGATATATTATGGATGAAAAATTTTATGTACTACCTCCATTTTAAAATATTGGATTGGACCTATA	25.5	0.909			Os05g0503650	Non-protein coding transcript.	promoter		-1201	Os05g0503650												non-overlap						0.755941	2.07749	4.21568	0	5.6734	1.12847	0	6.00471	3.07916			-	2.90787		-1.17404	0.164054		1.4585
NAC10myc-a-Pol2-AR018_chr03-1771	chr03	33738453	33738635	ACTTTGGCCTCTTCTTCGGCCTCTGTGGGAGCTTGCATCCCTTCATTGCCATGAAGTCCTCTTCTTTCTCCTTGTTGGATAATGAAATGAAGAACCTTGGCAGTGCTGTGGTTCCCTTTTCTTCCATTCCACCACCAAAATCAAACCCATTTCCCTCGAATGGGAATGGAGAACCCCTAGTG	32.6	0.935			Os03g0807200	Non-protein coding transcript.	promoter-TSS	3:33738348-33739448(+)	-389	Os03g0807200	4334508	Os.5257	NM_001058176	Os03g0807200	protein-coding	3	33737458	33739497	-		Expressed protein; Os03g0807200 protein; Putative uncharacterized protein OSJNBa0059E14.14 [Source:UniProtKB/TrEMBL;Acc:Q84M39]	non-overlap						2.11663	4.93405	1.16295	0.544719	8.36827	2.57935	0.587628	6.7553	6.79227			-1.95819	1.98316		-1.15454	0.329672		1.221
NAC10myc-a-Pol2-AR018_chr01-360	chr01	31171090	31171272	tattatttttcagagctattattgccacgtaagcgccacgtcaatgccacgtgggatggagacctagtcaaaccagccacgtagacgccacgtcagccaaaaccgccttccaaaccgccaaaggacctcatttgtaccagttttgacaattcggggactggttgtatctggttttggggttt	31.7	0.92			Os01g0745400	Sec34-like protein family protein.	promoter-TSS	1:31170471-31171571(+)	-259	Os01g0745400	9271352	Os.55324	NM_001185636	Os01g0745400	protein-coding	1	31170449	31170922	-		Os01g0745400 protein; Putative uncharacterized protein OSJNBa0014K08.21; Uncharacterized protein [Source:UniProtKB/TrEMBL;Acc:Q5JLY0]	non-overlap						1.43629	3.63561	8.57672	0	0	2.25693	1.56701	3.90306	6.33945			-	-		1.31425	0.284438		1.33985
NAC9myc-a-Pol2-AR016_chr01-3707	chr01	8995308	8995454	CCTTCCATGGACAGGTACAGGGTCGCGCCGCGACCTGTCTACCTCTCCGCCGCCGCCGCCGCCGGCGGTGATCACGGCGATGGGCCCCGCCGCCTGCCACGCGGTGTCGCCGGCGGCGGTGGCGCCGAGCTCGACATCTTCTCCGC	14.7	0.625			Os01g0264600	Conserved hypothetical protein.	promoter-TSS	1:8995050-8995414(+)	67	Os01g0264600	9267758	Os.68155	NM_001185342	Os01g0264600	protein-coding	1	8995314	8996892	+		Os01g0264600 protein; Putative uncharacterized protein P0453A06.26; Putative uncharacterized protein P0499C11.8 [Source:UniProtKB/TrEMBL;Acc:Q9LDC2]	non-overlap						0.680347	2.59687	0	0	0	0.322419	2.93814	2.40189	0			-	-		1.40095	0.0695562		1.93243
NAC9myc-a-myc-AR007_chr12-304	chr12	9689071	9689251	CTTGCTATTGCTGCATGCAGTGCCTCTGCGCAGTTTGATGCTGTTACTCAAGTTTACAGGCAATATCAGCTGCAGCCGCATCTCATGCTGCAGCAACAGATGCTTAGCCCATGCGGTGAGTTCGTAAGGCAGCAGTGCAGCACAGTGGCAACCCCCTTCTTCCAATCACCCGTGTTTCAA	41.9	0.963			Os12g0269200	Similar to Prolamin precursor.	TTS (EPlOsAg00000012757)	12:9689089-9689582(-)	173	Os12g0269200	4351949	Os.13715	NM_001073076	Os12g0269200	protein-coding	12	9688988	9689683	+		Prolamin PPROL 17D [Source:UniProtKB/Swiss-Prot;Acc:P20698]	non-overlap						1.66307	2.85655	0.872209	0	0	8.3829	1.37113	2.40189	4.16592			-	-		-5.47	0.010087		0.780426
NAC9myc-a-Pol2-AR016_chr01-9966	chr01	6010317	6010463	ATTTACTGGGTAAAATAGCACGTGCAGTATCATACACTTCAATGTGGTTGGGGCTTGCTTCATTTACTGGGATTCGATTTTCCGTACAAATTAAGtactccttctgtcccaaaataagtgcagttttagcactattcatatccaac	21.1	0.966			Os01g0210500	Similar to SOUL-like protein.	TTS (Os01g0210600)	1:6010028-6010962(-)	-1363	Os01g0210500	4325558	Os.9306	NM_001048903	Os01g0210500	protein-coding	1	6007921	6009027	-		Os01g0210500 protein; Putative heme binding protein 2; Uncharacterized protein; cDNA clone:001-027-A02, full insert sequence; cDNA clone:J013136I24, full insert sequence; cDNA clone:J023108G02, full insert sequence [Source:UniProtKB/TrEMBL;Acc:Q9LD82]	non-overlap						1.13391	0.519373	0	7.26292	0	5.80355	5.48453	0.300236	5.34325			2.67924	-		1.55522	0.0687133		-1.12646
NAC6myc-a-Pol2-AR015_chr01-1176	chr01	24368932	24369088	GGATTCTTTCTTACTAAAGATCCAACTCAGCAGATAGTCATATCAAAATACAGGAGGTTTTCTAATAAATCTGCACGTATCTGCAGATGGTAACCATAAAAAAAAAATCCTGAAGTCATTCAGTAAAACTGCTGTTATATATAGCTATTACAAAAC	37.1	0.773			Os01g0614400	Conserved hypothetical protein.	TTS (Os01g0614500)	1:24368679-24369203(-)	-1350	Os01g0614400	4326640	Os.32223	NM_001050101	Os01g0614400	protein-coding	1	24366702	24367660	-		Os01g0614400 protein; Putative uncharacterized protein P0410E01.37 [Source:UniProtKB/TrEMBL;Acc:Q5ZDX9]	non-overlap						2.19223	0.649217	10.3211	0	0	6.28717	0	2.552	0			-	-		1.13776	0.479223		-1.75563
NAC5myc-a-Pol2-AR014_chr01-1470	chr01	31169583	31169755	AATTGTTGTTTTACATTCACGTCGAATTAGATACGAACaacttataaccaattcaaacacggttggcgtaccaaaattttaaccaatacaatttttttttgggagagataGGAATCCAGGTATTCAATTGACATGTATGGCTGTATATACAGACATGCAGTCCTGATATATG	38.3	0.747			Os01g0745400	Sec34-like protein family protein.	TTS (Os01g0745400)	1:31169449-31170470(-)	1253	Os01g0745400	9271352	Os.55324	NM_001185636	Os01g0745400	protein-coding	1	31170449	31170922	-		Os01g0745400 protein; Putative uncharacterized protein OSJNBa0014K08.21; Uncharacterized protein [Source:UniProtKB/TrEMBL;Acc:Q5JLY0]	non-overlap						1.73866	3.24608	2.90736	0	8.79378	5.15871	0	0	1.63014			-	2.3385		1.31425	0.284438		0.900721
NAC9myc-a-Pol2-AR016_chr01-8062	chr01	37157976	37158122	GGCCGTGAGACGGTGAGAGTGTAATTGGATCGCTGCTAGGCCTCTTTCGTATCGTGTCCATCGCAAAATCCTACTCGGGTTAAAAGCTTGGTGCCACTCAGCCCACATATAGGCACGAAAAAGTTGAGCTGCATCAACAATGGGAA	37.2	0.974			Os01g0859200	Conserved hypothetical protein.	TTS (Os01g0859200)	1:37157253-37158353(+)	3575	Os01g0859200	4325060	Os.6375	NM_001051400	Os01g0859200	protein-coding	1	37154448	37157448	+		Os01g0859200 protein; Putative hydrolase; cDNA clone:001-041-F10, full insert sequence; cDNA clone:J023038D03, full insert sequence; cDNA clone:J023147H18, full insert sequence [Source:UniProtKB/TrEMBL;Acc:Q94DD0]	non-overlap						1.43629	2.33718	0	0.726292	1.84386	3.54661	7.44329	1.20094	0.724508			-0.983724	0.360381		1.15379	0.500282		0.702424
NAC6myc-a-Pol2-AR015_chr01-354	chr01	41973746	41973902	ttaaactatgctctcttcttctaatatattgacgtgcaatttttttgcacgtttgcgaaaaAAAAATCAAATTTGGATGTGGCTCGTGACATGTTTGGTACGATTCAACTCTTTACCCGGTTAAAGTAAGAGCCAAACCTAAGCATAGTTCATGCT	26.2	0.923			Os01g0952800	Achaete-scute transcription factor related domain containing protein.	TTS (Os01g0952900)	1:41973677-41974019(+)	-1148	Os01g0952800	4325750	Os.21893	NM_001051959	Os01g0952800	protein-coding	1	41971444	41978093	-		Os01g0952800 protein [Source:UniProtKB/TrEMBL;Acc:Q0JFZ0]	non-overlap						1.43629	0	5.23325	1.27101	0.709175	4.35266	0	1.35106	4.07536			-0.176369	-1.01813		1.47104	0.0340161		-
NAC10myc-a-myc-AR012_chr02-22	chr02	8934270	8934442	caTCACGGCATCCTGCGGTGAGGGCATCCGACCCGCCCACCGCCGCTTGGCCCCCCATCGGCCATGGCCGGGGCGTCTAGACAGGCTGGAGTGGATGGGTCTGCTGCGGCAGGGATAGGGAGAGGCTGGCGGAAGGAACGCTGCTGATGTGCTGGAGGAGATCAGGAGTGAG	29.3	0.75			Os02g0258200	Similar to high mobility group family.	TTS (Os02g0258200)	2:8934193-8935293(-)	1867	Os02g0258200	4328927	Os.26082	NM_001053009	Os02g0258200	protein-coding	2	8935193	8936223	-		Os02g0258200 protein [Source:UniProtKB/TrEMBL;Acc:Q0E2A0]	non-overlap						0.907129	1.55812	0	0	1.13468	2.90177	2.64433	6.30495	2.35465			-	0.322907		1.30222	0.0762507		0.780426
NAC5myc-a-myc-AR005_chr02-244	chr02	20118869	20119025	TAGTTTTGTGGTGTTTGGCGTAATTGTAGATAAACAAGATTTGTATTAGAGGCGAACTTGTGAGTTACTTGCTTCTCTGGGTGTTCGGTCCATCGAATGGGTTATTCGAGTCTTCTCATTTCAACTCATGCATATGCATGGTTCTGTCTTTTAAGT	28.1	0.698			Os02g0541500	Similar to predicted protein.	TTS (Os02g0541500)	2:20118729-20119829(+)	764	Os02g0541500												non-overlap						1.43629	0.908903	0	7.98921	0	3.86903	0	1.05082	1.9924			2.47571	-		1.36998	0.0813137		-0.660146
NAC9myc-a-Pol2-AR016_chr02-1457	chr02	26199486	26199632	gcaaaatttgaatacaaattccttgactttaccagttggctttgatgaaattctgagtgaaatcatcgaaatttcaattggtaactagaaaaagaggtgaactgaaagtgcttttcttttttttaattcgttattcttttctctct	50.9	0.951			Os02g0650300	Similar to Iron-phytosiderophore transporter YSL15.	TTS (Os02g0650300)	2:26199335-26200435(-)	2545	Os02g0650300	9268232	Os.10018	NM_001186167	Os02g0650300	protein-coding	2	26200136	26204468	-	YSL15	Iron-phytosiderophore transporter YSL15 [Source:UniProtKB/Swiss-Prot;Acc:Q6H3Z3]	non-overlap						1.2851	1.81781	0	1.81573	0	3.3854	11.2629	2.10165	0			0.498669	-		1.37405	0.0737261		0.500318
NAC9myc-a-Pol2-AR016_chr02-7865	chr02	30632817	30632963	GGCGGAAAAGCAGTGGCATATAAGAACAACGTTTCAGTAACGGTGATGGCCTTTTCTGGCTTCCTCACACGAACAGTCTGGGCTTTGGATTAAGCCGTTTGTTGTTTCTCCCTGACTGGGAGATCAAGCACTAGTATAATGATTTC	28.4	0.967			Os02g0734400	Similar to ABA-induced protein.	TTS (Os02g0734400)	2:30632569-30633669(+)	1566	Os02g0734400	4330643	Os.39505	NM_001054574	Os02g0734400	protein-coding	2	30631324	30632669	+		Putative uncharacterized protein [Source:UniProtKB/TrEMBL;Acc:B9F2K6]	non-overlap						1.20951	0.129843	5.52399	0	5.53157	2.74056	5.68041	4.35342	2.89803			-	2.19327		1.24692	0.214994		-3.21957
NAC10myc-a-Pol2-AR018_chr02-5940	chr02	34826664	34826846	GGGTTATGCTAGCTAGGCTTTGTTTAAATACCACACTGTAAAAAAGATTCGATAAAATATCACTCTCAACCAGCGTTTTTATGTTGAAATACTATTTCGGACATTGCCCTTTGGGCTCCTCTTCTTCCTTCCTCCGGAATGTACACTGTCAAACCAACAAAATAACCCGTGACCTCCTTAAC	25.4	0.714			Os02g0813166	Cyclin-like F-box domain containing protein.	TTS (Os02g0813166)	2:34825720-34826820(+)	1990	Os02g0813166	9267808	Os.73808	NM_001186276	Os02g0813166	protein-coding	2	34824765	34825820	+		Os02g0813166 protein [Source:UniProtKB/TrEMBL;Acc:C7IZ90]	non-overlap						1.88985	4.8042	2.90736	0.363146	0.425505	4.19145	15.2783	2.10165	8.24128			-2.37965	-2.15102		-1.06719	0.551919		1.34602
NAC9myc-a-Pol2-AR016_chr03-8678	chr03	9903700	9903846	AGCTTTTGTCCCGCCAGCCGATGCCCACCATCCACTGCACTTCCCTCCGTCAGTCGTCGCTTCGagagaggcgagagatggggaagagagggcaagagtggagaggaggagagaggactaggaagaccgctgacatgtggggtcca	23.5	0.71			Os03g0287100	Similar to Phosphatidylinositol transfer protein, expressed.	TTS (Os03g0287100)	3:9903631-9904731(-)	3235	Os03g0287100	4332482	Os.53801	NM_001056312	Os03g0287100	protein-coding	3	9904631	9907008	-		Phosphatidylinositol transfer protein, expressed [Source:UniProtKB/TrEMBL;Acc:Q10N10]	overlap peak	chr03:9903543-9903723	23	NAC9myc-a-myc-AR007_chr03-141	chr03:9903543-9903846	AGCCCATCGCACTTCCAGTTTGCTGCTCATTCTTGTTCGCCACCCATCATGTTTCAACCCGGCGGTTGGTCTAGCTCGGTGATGCATTGCTGCCATTGCCCATCATGTTTCAACCCGGCGGTTGGTCTAGCTCGGTGATGCGTTGCTGCCATTGCCCAGCTTTTGTCCCGCCAGCCGATGCCCACCATCCACTGCACTTCCCTCCGTCAGTCGTCGCTTCGagagaggcgagagatggggaagagagggcaagagtggagaggaggagagaggactaggaagaccgctgacatgtggggtcca	1.2851	1.16859	0	1.08944	0	3.06298	6.46391	0.300236	0			-0.238297	-		1.59679	0.0216909		-0.137112
NAC6myc-a-myc-AR006_chr03-1004	chr03	16137634	16137834	AGCTCTCACCTCCTCCTTGGCATCTTCTTCTCCCATGGACCAAATGACCAATCCTGTCAGCCAATGCGAGTTACTTCCCCTTGCTCTCCGCAACTGTACAGTGACTCCGACCGACGCTCGTCGTTCTGAACATCGATACGCTGTTAGGCCGACCAAATTTCATTAAGATTTTGAACATTGACACGGTTCTGTGACATGCT	27.9	0.812			Os03g0398600	Hypothetical conserved gene.	TTS (Os03g0398600)	3:16137059-16138159(+)	1643	Os03g0398600	9266419	Os.98643	NM_001186536	Os03g0398600	protein-coding	3	16136091	16137159	+		Putative ring-H2 zinc finger protein; Zinc finger, C3HC4 type family protein, expressed [Source:UniProtKB/TrEMBL;Acc:Q84MU8]	non-overlap						2.11663	6.10264	0.726841	2.90517	0	4.83629	2.93814	2.40189	5.07156			0.456848	-		1.13918	0.603536		1.52766
NAC9myc-a-Pol2-AR016_chr03-512	chr03	18575117	18575263	ctccatggacagagtaagcacattcaagtgaagaatcatctagtctgggaggctgcggaaaatggcctgatcaatgtggagttcatcaagagcgaggaacagctgggcgacattctgacaaagccgctgggcaagaccaagttcca	70	0.883			Os03g0439700	Protein of unknown function DUF1230 family protein.	TTS (Os03g0439700)	3:18574450-18575550(-)	2364	Os03g0439700	4333209	Os.11150	NM_001056989	Os03g0439700	protein-coding	3	18575450	18577554	-		Expressed protein; Os03g0439700 protein [Source:UniProtKB/TrEMBL;Acc:Q10J01]	non-overlap						1.73866	2.46702	2.03515	0.181573	0	5.15871	14.0051	1.20094	2.44522			-3.25936	-		3.04904	0.000592336		0.504792
NAC9myc-a-Pol2-AR016_chr03-638	chr03	29975524	29975670	CCTCTAAAACCGTCCTCACCACCTTCTCTACCCCCTTTACGGCCTTCAACCCCAAAATGCTAATTCGAATATTCTCCGCTATATCGAGtcactacaagaggtgtgtggctttttgacattttattgtgtcataatatgtgaaattt	53.4	0.982			Os03g0732000	Similar to 4-hydroxy-3-methylbut-2-enyl diphosphate reductase.	TTS (Os03g0732200)	3:29975491-29976299(-)	-1107	Os03g0732000	4334004	Os.102631	NM_001057703	Os03g0732000	protein-coding	3	29957015	29974490	-		Os03g0732000 protein [Source:UniProtKB/TrEMBL;Acc:Q0DNV6]	non-overlap						2.79698	1.94765	0	0	0.28367	5.80355	10.6752	0.150118	0.905635			-	-3.30158		1.85861	0.00393779		-0.522136
NAC9myc-a-Pol2-AR016_chr04-5409	chr04	20566895	20567041	AAGGAAGATTCCACAACTATATATTATAGTGACAACTCACCAAACATGGTTGTGAGTTAATTGTGCTGCATGTCATGATATTTTTCCCTGAGAAAATGGAGACCCTCTGAAATAATGAAAAAAATTTCAGGGGTTATGACATTATG	27.4	0.97			Os04g0416500	Immunoglobulin/major histocompatibility complex, conserved site domain containing protein.	TTS (Os04g0416450)	4:20566848-20567654(-)	-1687	Os04g0416500	4335810	Os.56332	NM_001059300	Os04g0416500	protein-coding	4	20568655	20571227	+		Os04g0416500 protein [Source:UniProtKB/TrEMBL;Acc:Q0JDA8]	non-overlap						1.66307	0.129843	0	0	0.56734	3.54661	5.87628	0	1.17733			-	-1.55156		1.39387	0.000708766		-3.67901
NAC9myc-a-Pol2-AR016_chr04-5483	chr04	22415591	22415737	AATGATGCCTGTTAAGAGGATTATTGTGATGGAAACTGATGCGGTCAGGGACAGGGTTAATGAACAAAGACACAAAATGGACTGTAATTCTTGTTTCTGTACTTGTTGCAGGGATCTGTTTATTCTGTATTTGAAATACCAACATC	24.5	0.962			Os04g0449900	Non-protein coding transcript.	TTS (Os04g0449950)	4:22414897-22415997(-)	1165	Os04g0449900	4335992	Os.7792	NM_001059469	Os04g0449900	protein-coding	4	22414499	22419109	+		Os04g0449900 protein [Source:UniProtKB/TrEMBL;Acc:Q0JCT9]	non-overlap						1.13391	1.55812	4.94252	0	7.94277	2.90177	4.8969	0	1.35845			-	2.80833		1.67533	0.0716454		0.458498
NAC5myc-a-Pol2-AR014_chr04-699	chr04	23331391	23331563	CATTTTGAATGAATTTAACACGGCTACCACGACGAGCTCAGGGGCGCGACGCGAAGAGCTGATCTCAAAAAGAAAAGATATGCGGGAGCATGCAGATTCAGAATTTACAGCAGAGGATTCTATAACCCCAACCTCGGTCCCGTCTCAAGCGCCTGCGGTCCGCTTTCGCCAT	34	0.701			Os04g0467000	Conserved hypothetical protein.	TTS (Os04g0467000)	4:23330946-23332046(+)	1574	Os04g0467000	4336099	Os.18755	NM_001059569	Os04g0467000	protein-coding	4	23329903	23331046	+		OSJNBa0016O02.5 protein; Os04g0467000 protein; cDNA clone:J033011D19, full insert sequence [Source:UniProtKB/TrEMBL;Acc:Q7XJW5]	non-overlap						1.05832	1.68796	6.54157	1.81573	8.0846	4.19145	0	2.70212	1.63014			0.778777	2.9334		1.37471	0.0314103		0.673511
NAC6myc-a-myc-AR006_chr04-2277	chr04	23330521	23330721	CGGTGGAGATGCGCGCGTCGGCGTGGGCGAAGCACCACCGCGACGAGGTCGCCAGGATGCACGAGATGCTGAAGAGGGACTACGCGTCCAAGGCGCGCCGCCGCTCGCCGATCAACAACGGCGAGCCGTCGCTGGAGGAGGAGGACCTGCCCTAACTAAGCTTCAGCTGCATATTCGTAGTGTAGTGTAGCGTAGCTTAG	22.1	0.75			Os04g0467000	Conserved hypothetical protein.	TTS (Os04g0467100)	4:23330134-23330945(-)	718	Os04g0467000	4336099	Os.18755	NM_001059569	Os04g0467000	protein-coding	4	23329903	23331046	+		OSJNBa0016O02.5 protein; Os04g0467000 protein; cDNA clone:J033011D19, full insert sequence [Source:UniProtKB/TrEMBL;Acc:Q7XJW5]	non-overlap						0.755941	4.41467	0	0.544719	4.82239	1.6121	0	3.75295	0			-0.472762	2.6734		1.37471	0.0314103		2.54596
NAC9myc-a-Pol2-AR016_chr04-3385	chr04	24830001	24830147	CGCTCCCAATACTCATGCGAGGAAAGGGATCAGGAGGTTGGGAGCGAATTCTGTTTCTGTTTAGGGTGAAGAGACATTTTATCGTTAAAAGTTATTTTCTGATATTTATTGGAGAAGACTTCATTCACATCTACAAATCTAATTAA	22	0.971			Os04g0496300	Similar to H0306B06.4 protein.	TTS (Os04g0496300)	4:24829462-24830562(-)	1301	Os04g0496300	4336278	Os.11538	NM_001059734	Os04g0496300	protein-coding	4	24830462	24831375	-		OSJNBa0067K08.8 protein; Os04g0496300 protein; cDNA clone:001-107-D12, full insert sequence [Source:UniProtKB/TrEMBL;Acc:Q7XQI2]	non-overlap						1.73866	0.519373	0.581473	0	0.851011	3.54661	6.46391	0.150118	3.26029			-	-1.03073		1.4218	0.202045		-1.74314
NAC9myc-a-Pol2-AR016_chr05-603	chr05	8048408	8048554	ACTCTCACTACCTTTGACATTCATATTTGCTCCAGCAAGCAGCATGCGCTTCTTTGTTGTTGCACTTCCCATAAATGCTTAGTGCAGCTTGCATTGTTCTCTAGCAAAAAAAAAAAAAAACATAATACTATTATGCTTTGCGTGGG	31.3	0.97			Os05g0232700	Conserved hypothetical protein.	TTS (Os05g0232700)	5:8047487-8048587(+)	1692	Os05g0232700	4338169	Os.55319	NM_001061518	Os05g0232700	protein-coding	5	8046789	8047587	+		Os05g0232700 protein; Putative uncharacterized protein OSJNBa0042F15.16; Putative uncharacterized protein OSJNBa0060G17.5; cDNA clone:002-134-B11, full insert sequence [Source:UniProtKB/TrEMBL;Acc:Q75G99]	non-overlap						1.2851	1.29843	0.290736	0	0	4.19145	6.26803	0.600471	1.9924			-	-		1.14019	0.510291		0.0148915
NAC9myc-a-Pol2-AR016_chr05-4344	chr05	22735685	22735831	tgcgggcgccctaatcaagcaacccttctctatataaaccgacccgccgtcttcacgcaacacacgcgaaatcaatctagggtttgcctcctactctgtactacaccgtcgctcgtagactactccatcccgctcgccggcgtgca	15.7	0.941			Os05g0462700	Similar to Histone H4.	TTS (Os05g0462700)	5:22735693-22736793(-)	1524	Os05g0462700	4339029	Os.57674	NM_001062304	Os05g0462700	protein-coding	5	22736693	22737282	-		Histone H4 [Source:UniProtKB/TrEMBL;Acc:Q7XUC9]	non-overlap						0.755941	0.77906	2.03515	0	0	3.54661	3.13402	3.15247	0.362254			-	-		1.30357	0.0293215		0.0434607
NAC5myc-a-Pol2-AR014_chr05-276	chr05	24576249	24576421	agaaggagagagcgagcgcacacgcgcaacgcacgtgcgagggggaggaggaggagcggctgagaggagatgggccgagggaggcaaaatagactttttcggaggagattgattcgaagagaatttgaacttggaatttgacttagattttggaattgggatctggatgaga	26.9	0.806			Os05g0499100	26 kDa globulin (Alpha-globulin).	TTS (Os05g0499100)	5:24575939-24577039(-)	1390	Os05g0499100	4339221	Os.10338	NM_001062489	Os05g0499100	protein-coding	5	24576939	24577725	-		19 kDa globulin [Source:UniProtKB/Swiss-Prot;Acc:P29835]	non-overlap						0.604753	1.55812	0	0	8.93561	1.28968	0	1.80141	1.81127			-	3.88515		-4.11486	0.0391814		1.36539
NAC9myc-a-Pol2-AR016_chr06-2926	chr06	1467985	1468131	AATGTATATGATTCGATGTACAAAAGAATGAGCAGATAAAAACCAGATGATCTTGTTGTTCTTCCAAAGAATTTGGTCAGTAAATCAACAAAGAAAAAACTGAGAAAAAAAGAGAGAGAAATAATGTTTGTGAGATCAGATGGGGG	41.1	0.977			Os06g0127800	GAI-RGA-SCR (GRAS) family protein, Brassinosteroid signaling	TTS (Os06g0127825)	6:1467678-1468482(+)	525	Os06g0127800	4339980	Os.89110	NM_001063202	Os06g0127800	protein-coding	6	1465500	1468583	-		Os06g0127800 protein; Putative gibberellin response modulator [Source:UniProtKB/TrEMBL;Acc:Q9LWU9]	non-overlap						1.43629	2.46702	0.581473	0	3.97138	9.51137	8.2268	0	0			-	1.4673		1.29086	0.119989		0.780426
NAC10myc-a-Pol2-AR018_chr06-2738	chr06	6151228	6151410	ATTTTCCAGCCTGGTTCGCATACTTCTGGTGATCAAGTTTTACCTGTGTCCCTCAAAAAAAAAGTTTTACCTGTGTCTCGCGAAGTCACAGCCTCACAGGCACGGTACATTTCACGAACTGCGACGTAGGAGTACATTGCAATCATGGTTGACGCTAGAACACCGCAGCAGTTCCCTTGTGA	29.9	0.892			Os06g0219500	Similar to 26.2 kDa heat shock protein, mitochondrial.	TTS (Os06g0219400)	6:6150366-6151337(+)	2183	Os06g0219500	4340508	Os.78803	NM_001063697	Os06g0219500	protein-coding	6	6152338	6153502	-			non-overlap						1.36069	1.94765	3.92494	0	1.13468	4.03024	0	0	5.97719			-	-0.262056		1.48077	0.299883		0.517392
NAC6myc-a-myc-AR006_chr06-1991	chr06	9202346	9202546	CTGAGGCGAAAGCGAGGACCGGAAGAGGTGCTAGCCCTCTACCCGTGGCGAAGCAGTGCCATGCGAAGAAGGAGGCGCTGGACTGGATGCCGATGCAGCTAGCCCTGGTGGGGTCGCTCACCTGAAGTCGTTGCttgccctcatcctcgtctacgcatcatgtcacttgtctcctcatgccagctgcttggtttcggtgg	23.4	0.589			Os06g0272850	Domain of unknown function DUF231, plant domain containing protein.	TTS (Os06g0272800)	6:9201965-9203065(-)	4061	Os06g0272850												non-overlap						1.43629	4.67436	0	1.27101	1.13468	2.90177	0	1.80141	0.271691			-0.176369	-0.340058		1.30118	0.0487119		1.70242
NAC5myc-a-Pol2-AR014_chr06-751	chr06	30163360	30163532	CTGTACATTCAGCTGCTGCCTCATGCCTTGGGATGGATGAGCAATCAGCTTCTCCTACCTTAGCTTCTTTCTCTTCTTCCTGATCCAGATCAAGGGAAAGTACATAAATTCCATGCATTTTTTTTTGCTGGGATTGATGTAGGTTTTTTTTTTCTCTTTGGCTAATCTACTC	31.2	0.957			Os06g0712600	Similar to SHI.	TTS (Os06g0712600)	6:30162553-30163653(+)	1947	Os06g0712600	4342046	Os.86408	NM_001065094	Os06g0712600	protein-coding	6	30161499	30162653	+		Os06g0712600 protein; Putative LRP1 [Source:UniProtKB/TrEMBL;Acc:Q5Z5Y2]	non-overlap						2.11663	2.9864	4.94252	1.81573	6.24074	6.44838	2.8402	6.90542	1.08676			-0.221223	1.55995		1.46019	0.184203		0.496633
NAC10myc-a-Pol2-AR018_chr07-478	chr07	6415008	6415190	tttctctttttcctcatgaagtgtgtcatctcataagccactaaaatattatccgatataagccttcccgggacaaaagcgctctgagatggagaaatcgcatcgggcagaatacctttcaatctatttgccaaaaccttcgacacaatcttgtataacacattgcacaaactgatcggcct	29.9	0.713			Os07g0216600	Bifunctional trypsin/alpha-amylase inhibitor domain containing protein.	TTS (Os07g0216600)	7:6415024-6416124(-)	1608	Os07g0216600	4342729	Os.59096	NM_001065726	Os07g0216600	protein-coding	7	6416024	6416707	-		Os07g0216600 protein; Trypsin/amylase inhibitor pUP13-like protein; Trypsin/amylase inhibitor-like protein [Source:UniProtKB/TrEMBL;Acc:Q7X7E6]	non-overlap						1.73866	3.24608	0	7.80763	0.425505	4.19145	12.5361	0	7.60734			2.16691	-2.03073		1.00301	0.987414		0.900721
NAC9myc-a-Pol2-AR016_chr07-1691	chr07	12652367	12652513	aagctcaacgtgtccaataaaaacaatatcctttctccctatactattcaaTACATAGGAGTTATATACTGGAGACGGGGAGACTCCCGAGTGTCAAAAACACTTGCCAATGCATGAAAAACACTCCGTAACAGAGTTACCTAGTC	53.9	0.948			Os07g0407700	Hypothetical conserved gene.	TTS (Os07g0407700)	7:12651973-12653073(-)	2577	Os07g0407700	4342991	Os.33350	NM_001065968	Os07g0407700	protein-coding	7	12652916	12656448	-		Putative uncharacterized protein [Source:UniProtKB/TrEMBL;Acc:A3BIU9]	non-overlap						2.41901	1.16859	0	2.54202	1.98569	5.15871	10.7732	1.35106	0			0.0715583	-0.284776		1.57263	0.0619141		-1.04965
NAC9myc-a-Pol2-AR016_chr08-1185	chr08	6281494	6281640	AATCGTCAACACGATTCACCGCTAAGCAGACAGCAGGTCCTTTTGTAGTTTCTGTTTTTATGAAGAGTGCGGATGTGAAGAGTTCTATATCCAAACCTCCATCAAAACTAAGTGTGACGGTAATGTCCTTGACTTCATCCATGGTG	44.6	0.769			Os08g0207800	Peptidase aspartic, catalytic domain containing protein.	TTS (Os08g0207600)	8:6281322-6281917(+)	5096	Os08g0207800	4344940	Os.54821	NM_001067783	Os08g0207800	protein-coding	8	6281221	6286663	-		Os08g0207800 protein; Putative uncharacterized protein OJ1734_E04.14 [Source:UniProtKB/TrEMBL;Acc:Q6ZJ90]	non-overlap						2.26782	0.77906	2.762	0	7.09175	4.9975	8.42267	0.900707	4.34705			-	1.64483		1.71586	0.0844284		-1.5415
NAC6myc-a-Pol2-AR015_chr09-507	chr09	22283674	22283830	CCGGTCTGATGAAGTGTTGCGGCCGAGCCACAAAAATAAACGCCGGGTAATTGTCATTAAACTGTCACGGATTTATCCTAGGGAGACTTGAGACTATGAGAAGCTGAGAGTAGTTTAAGTACATAAGAACTGACCATATTCATCGCCTTCTGTTTC	37.8	0.974			Os09g0560800	Molybdenum cofactor sulfurase, C-terminal domain containing protein.	TTS (Os09g0560850)	9:22283198-22284298(-)	2261	Os09g0560800	4347854	Os.10545	NM_001070465	Os09g0560800	protein-coding	9	22281491	22284167	+		Molybdenum cofactor sulfurase protein-like; Molybdenum cofactor sulfurase-like protein 2; Os09g0560800 protein; cDNA clone:J033079H04, full insert sequence [Source:UniProtKB/TrEMBL;Acc:Q653D6]	non-overlap						2.49461	0.519373	11.048	0	3.54588	4.83629	5.38659	2.25177	2.89803			-	0.507331		1.25798	0.12679		-2.26397
NAC10myc-a-Pol2-AR018_chr10-714	chr10	1728274	1728456	TATATACTAGATCAGGGTTGGCTGGGCCCTAGGCCATCGCCCTTATGGCCCTGCTCCAGAGTGGACCCGATTCGTTCCAAAGGTCATGGGCTTTAATTTGGATGATGATGTGCAGTGAACGTTTTCGTTttagccaggatatacaacttttcgttttagccgttgtgttcattgcaattaaa	30.8	0.971			Os10g0127350	Glycosyl transferase, family 14 domain containing protein.	TTS (Os10g0127350)	10:1727683-1728783(+)	1870	Os10g0127350												non-overlap						1.73866	1.03875	1.59905	0	0	3.3854	3.91752	2.10165	6.15832			-	-		1.65194	0.0356366		-0.743136
NAC9myc-a-Pol2-AR016_chr10-1239	chr10	7616797	7616943	CTCTCATCATATCTTTGATGATTTTGTGATGATTTCGATTTGGGTTTGGATTGAGATTAGATTTTGTTTTTGGATTGGATTGGGATGATGTGGGATATCCGTTTCACATGCACGAGCGCCATGGCACGTACTACGATGGACGAAAT	42.1	0.977			Os10g0207400	Conserved hypothetical protein.	TTS (Os10g0207400)	10:7616677-7617777(+)	725	Os10g0207400	9268731	Os.46708	NM_001189140	Os10g0207400	protein-coding	10	7616145	7616777	+		Os10g0207400 protein [Source:UniProtKB/TrEMBL;Acc:B9G7Y8]	non-overlap						1.20951	0.908903	2.61663	1.08944	0.992846	2.90177	8.42267	3.60283	5.25269			-0.150834	-0.284776		1.50397	0.172244		-0.412219
NAC6myc-a-myc-AR006_chr10-1347	chr10	20181940	20182140	ACATGCAAAGCTGAAGATTAATGCAGCAGATGAAACCATTAGTGAGATGATACTATGCGTGTTCATGTGTTTGCTTTTGCAGGGAATAATGGGAGCCCGCCGGTGGCGCTTCTGGTGCTGATGGCGGCGGCGATGGTGGCCGGGTGGTTCGTGAACGCCGTCCGGCCGCCGCCGCCGACGCCGTGCGGGGCGGAGGGCGG	20.1	0.696			Os10g0521500	Esterase/lipase/thioesterase domain containing protein.	TTS (Os10g0521550)	10:20181773-20182112(-)	368	Os10g0521500	4349145	Os.5387	NM_001071626	Os10g0521500	protein-coding	10	20181672	20185391	+		Hydrolase, alpha/beta fold family protein, putative, expressed; Os10g0521500 protein; Putative alpha/beta hydrolase; Putative uncharacterized protein OSJNBb0028C01.45; cDNA clone:001-203-A03, full insert sequence [Source:UniProtKB/TrEMBL;Acc:Q9FWB5]	non-overlap						1.13391	5.58326	2.61663	0	4.96423	6.93201	0.587628	0	2.62634			-	2.13026		1.12759	0.511756		2.2998
NAC9myc-a-Pol2-AR016_chr11-4499	chr11	1828282	1828428	TGTTTTATTAGGAGCTGTTAATTCTGAGCATTTCCTTCTTTTGCAGATACTCTGTCCAATTTTATGGGTGGTTGGGTGTGGGGATATTCTCTAGGAGTTGTTAACTATGCACTTGTACTTCTTTTGTAGAGATGATTGTTCTGTTT	31.3	0.901			Os11g0139600	Similar to GRAS family transcription factor containing protein.	TTS (Os11g0139500)	11:1828176-1828912(+)	-1558	Os11g0139600	4349729	Os.82382	NM_001072238	Os11g0139600	protein-coding	11	1829913	1832347	+			non-overlap						2.11663	1.29843	0.290736	1.08944	0	5.15871	6.26803	3.60283	1.44902			-0.958189	-		1.57833	0.00203082		-0.705001
NAC9myc-a-myc-AR007_chr11-110	chr11	25400301	25400481	TCGTAATGATCCTCCGGTGGCTGCAGAAGCTGCGACGGTGGCGGAGGCGGCGCCGGTGAAGGAGGAGAAGAAGGTGAAGAAGACGGTGGCGATCAAGGAGGAATCCGGCGCGGCGGCGGCGGCGGGGTCGGCGTCGTCGGCGGTGAAGAGGTTGCTGTCCAAGAAGAGGCAGGCGTCGTC	36.3	0.672			Os11g0641300	Conserved hypothetical protein.	TTS (Os11g0641200)	11:25400058-25400410(+)	434	Os11g0641300	4351004	Os.86114	NM_001074884	Os11g0641300	protein-coding	11	25399957	25400721	+		Os11g0641300 protein [Source:UniProtKB/TrEMBL;Acc:Q0IRF0]	non-overlap						1.58748	7.7906	0	0	0	5.96475	2.25257	3.00236	0.452818			-	-		1.19256	0.0587975		2.295
NAC9myc-a-myc-AR007_chr12-564	chr12	1250520	1250700	gacttcaaagataagcatggctagtcccctacagtatctacggatactgataggagagacatagcgttgtctttgatctcgccggatgcggattcgagtaggaaggctaccctattgtcgactacgagtcagtacttcagaccgccaagtcgacaacagttagataggctaccccaaata	33.9	0.96			Os12g0126050	Hypothetical gene.	TTS (Os12g0126000)	12:1250405-1250983(-)	-1374	Os12g0126050												non-overlap						2.11663	2.33718	1.74442	1.45258	0	7.73806	0	0.900707	3.26029			-0.543152	-		1.12768	0.272492		0.142996
NAC9myc-a-Pol2-AR016_chr12-837	chr12	2985984	2986130	CACTGTTCTTGCATGCTTACCAAACACGCAGAATGGAATTTGGATGATGGCTCTAGTCCAGATTGTATATTGGCTCTTCCCAATTATTGAAGGCTCTCGTATAGTGCCAGGAACCCTTTTGGGTGGCAACATCAACAAGAGGGCAA	53.9	0.982			Os12g0159600	Harpin-induced 1 domain containing protein.	TTS (Os12g0159700)	12:2985925-2987025(-)	-5207	Os12g0159600	4351561	Os.9526	NM_001072743	Os12g0159600	protein-coding	12	2979707	2980850	-		Harpin-induced protein 1 containing protein, expressed; Os12g0159600 protein; cDNA clone:006-302-D07, full insert sequence; cDNA clone:J023048L05, full insert sequence [Source:UniProtKB/TrEMBL;Acc:Q2QXF1]	non-overlap						1.51188	1.55812	0	2.17887	1.27652	3.54661	10.7732	0.150118	1.35845			0.527238	-0.244134		1.86294	0.0326608		0.0434607
NAC9myc-a-myc-AR007_chr12-677	chr12	23556216	23556396	CTCCCGCTGCTGCTTCTCCTTGAACACCTCCCACCACTTGCCCAGCCGCTTCGCCGTCCGGCCGGGGACCTCGGCGGCGATCTTCTTCCACTTGTTGCCGTGCTTGGCCTGGAGGCGGATGACGAGGCGCTGCTCGTCGTCGGTGAGCGAACCTTTCTTGATCCCCGGGCGGAGGTAGTT	32.2	0.864			Os12g0572000	Similar to Protein rough sheath 2 homolog.	TTS (Os12g0572201)	12:23556247-23556491(-)	286	Os12g0572000	4352588	Os.12994	NM_001073621	Os12g0572000	protein-coding	12	23555080	23556592	-		myb-like HTH transcriptional regulator family protein [Source:Projected from Arabidopsis thaliana (AT2G37630) TAIR;Acc:AT2G37630]	non-overlap						1.20951	1.68796	1.30831	0	0	6.12596	2.35051	0	0			-	-		-1.00787	0.917384		0.480866
NAC9myc-a-Pol2-AR016_chr01-8461	chr01	5479551	5479697	TTGCTGAATTAAACCCGTGTGTTATCGATTAATTAAGCAGCTGGTCGCTTCGGCGACTATGCGTGTATCAACGTATGAATTTGTGTGATGTGATGTACCCGTGCTATTCTCAGTGAAATTAATCAATCGTGTATTCGTGTGGTTTG	35.3	0.791			Os01g0200700	Similar to Metallothionein-like protein type 3 (MT-3) (MWMT3).	3' UTR (Os01g0200700, exon 3 of 3)	1:5479450-5479648(+)	1079	Os01g0200700	4327065	Os.39671	NM_001048854	Os01g0200700	protein-coding	1	5478545	5479749	+	MT3A	Metallothionein-like protein 3A [Source:UniProtKB/Swiss-Prot;Acc:A1YTM8]	non-overlap						1.36069	1.81781	0.145368	0	1.13468	0	7.05154	3.00236	0			-	-0.262056		-1.82882	0.0343341		0.417856
NAC10myc-a-Pol2-AR018_chr03-6692	chr03	18111072	18111254	AATAACATGGCTAACTTGTAGAGCCATCGAGAGGCACTAAACGAACATAAGATCAAAGCATCCAAGAAGTGCCCCTGCGTAAAAAGTTGGTAAAAGATTAGCATTGACACCGGTCAACAATTTAAACCAAGAACGCCAACTTAGATCAGATGCAACGCAATGGTGACACGGCTCAGCAGGTC	30.8	0.907			Os03g0431500	Conserved hypothetical protein.	3' UTR (Os03g0431500, exon 4 of 5)	3:18110997-18111346(-)	1407	Os03g0431500	4333178	Os.27325	NM_001056962	Os03g0431500	protein-coding	3	18110451	18112570	-		Os03g0431500 protein [Source:UniProtKB/TrEMBL;Acc:Q0DQZ7]	non-overlap						1.58748	1.55812	1.45368	0	3.12037	2.57935	0	5.25412	6.15832			-	0.974983		1.15752	0.11538		-0.0269287
NAC9myc-a-Pol2-AR016_chr04-1116	chr04	4351616	4351762	GGATTTTGTATTACAAGAAGATTATCAACCCACGAAATTAGGTGAGGTTTGAGGCGAAGGGGGCATCTGTGAGACCAGAGGAGGAGCTCGTTGATGCAGCACTGTCGGAGACAGCGATCGAATTCGTCCGTGTTGTTGAAGGCTTT	41.1	0.824			Os04g0163800	Protein of unknown function DUF594 family protein.	3' UTR (Os04g0163700, exon 5 of 5)	4:4351370-4352129(+)	-1870	Os04g0163800	4335041	Os.23157	NM_001058663	Os04g0163800	protein-coding	4	4353559	4355594	+		Os04g0163800 protein [Source:UniProtKB/TrEMBL;Acc:Q0JF45]	non-overlap						1.36069	0.77906	3.1981	0.363146	1.56019	2.25693	8.2268	3.00236	3.62254			-1.90572	0.197376		1.08102	0.191338		-0.804536
NAC10myc-a-Pol2-AR018_chr05-4526	chr05	18848642	18848824	CTGATAGAACAGCTTTAGACCGAGTTTTCCACCTGTTTCTCAAACATGAGGGGAAGCATACAGTCCACAAATGAATGATTGAAGAGCAGGGACTAGAACAGAAATGGAAAATTGTTTACAGTCACAAAACGAAACTAGCACACTGATGCACCAATCCTTTGATAGTTTTATACTTTGTTCTT	26.3	0.806			Os05g0389500	Endonuclease/exonuclease/phosphatase domain containing protein.	3' UTR (Os05g0389500, exon 4 of 5)	5:18848675-18849162(-)	1167	Os05g0389500	4338672	Os.5673	NM_001061969	Os05g0389500	protein-coding	5	18845942	18849942	-		Os05g0389500 protein; Putative uncharacterized protein OJ1562_H01.2; cDNA clone:001-039-B12, full insert sequence; cDNA clone:006-201-H11, full insert sequence; cDNA clone:J013043C01, full insert sequence [Source:UniProtKB/TrEMBL;Acc:Q6I5Y3]	non-overlap						1.36069	0.77906	9.44893	7.98921	3.12037	5.48113	0.195876	3.00236	5.25269			2.55371	1.19738		1.2818	0.320452		-0.804536
NAC9myc-a-myc-AR007_chr06-223	chr06	1524233	1524413	AATCGACGCAGCCAGAATCTGGGGCTGCAACTGGCTTGAACACGTCCTCTCCCCCAAGTCGCATCTTCCGATCCCCAAGTTCCCTCCTTCCGGCTACCTCTCCCAGCCACTCCCCAGCCTCATCGCCATTGCAAGGTACTTTAACTGATCGCTGATCACCAATGCAATTCTGCAAATTCA	34.7	0.894			Os06g0128700	Ankyrin repeat domain containing protein.	3' UTR (Os06g0128700, exon 4 of 5)	6:1524273-1524623(+)	1033	Os06g0128700	4339988	Os.44806	NM_001063210	Os06g0128700	protein-coding	6	1523290	1526001	+			non-overlap						1.66307	1.55812	4.65178	0	0	6.93201	1.76288	4.2033	3.62254			-	-		-1.16821	0.216978		-0.0940428
NAC10myc-a-Pol2-AR018_chr06-3093	chr06	2358597	2358779	ATGGGCAACCTAAGTCATTACGGACCACTTGTCCATTAGCTCCATCTCGATCTAAGATGAAGTCCAAGCTCACAGCCTTCTCCTCCACCACAATACGTGTAGCTTTTGTTCGGAAGCCCTCCATAGATGCCATGACTGACAAGATCATCAAAAAAAATTAACACCATAGATCATTCATTGAT	28.5	0.808			Os06g0144600	Similar to Zinc carboxy peptidase.	3' UTR (Os06g0144600, exon 13 of 13)	6:2358411-2358732(-)	6827	Os06g0144600	4340100	Os.47859	NM_001063317	Os06g0144600	protein-coding	6	2358310	2365515	-			non-overlap						1.96545	0.259687	4.65178	0	3.12037	1.6121	4.8969	6.60518	6.88283			-	0.666861		1.09738	0.21968		-2.92001
NAC5myc-a-myc-AR005_chr09-242	chr09	10388748	10388904	gtgatgattggtcttcatctggaactctgacaaatacacagctaagaggttttataagctcactttctcgaatgtgcaattgccaaggccttttgtttggatctgGaaacactggtggagaaactatctttggttggtcggccaaattccacaata	54.5	0.935			Os09g0339601	Hypothetical gene.	3' UTR (Os09g0339601, exon 1 of 1)	9:10388217-10389329(-)	2574	Os09g0339601												non-overlap						1.88985	3.50577	0	10.8944	5.10606	2.25693	0	5.8546	4.34705			2.52724	1.43394		-1.04796	0.480288		0.891458
NAC9myc-a-Pol2-AR016_chr10-4502	chr10	17161746	17161892	ACAGTGTTTCTATCTTTCAAAACAAAACCGAGATTTCAAGTGCAAAGACTCTTAAATAATGCAAATCCCTGCCTCACTGGGGCTAGAGAATATGCAGTACTTTTGAAGAGTAGTGTCTCCCGGTAGCATGATAATTTTATGCTTCC	32.3	0.971			Os10g0465000	Conserved hypothetical protein.	3' UTR (Os10g0465000, exon 2 of 4)		703	Os10g0465000	4348836	Os.46667	NM_001071331	Os10g0465000	protein-coding	10	17158115	17163197	-		Putative WD domain containing protein [Source:UniProtKB/TrEMBL;Acc:Q8H925]	non-overlap						2.11663	0.519373	5.08789	0	6.38258	0.644838	6.46391	5.40424	2.26409			-	1.59237		1.00358	0.992445		-2.02693
NAC9myc-a-myc-AR007_chr11-1075	chr11	10612489	10612669	TCCTCGAGGTCATAGGCGGTGGCGTGCTTGCAACAGGCGGACGTTTGTAGAGTCCCTGGCGTGCTCCCCTGCAATCCCTTAACGAAGGCGACGGCATACTTGCTCGCCGTGGTGGGGTCCTCGCCTGGCGTCTCCTGGCCACGGCCCCACCTTGGGTCCCTGTAGATGTTCACGTTAGGA	23.4	0.861			Os11g0291450	Non-protein coding transcript.	3' UTR (Os11g0291475, exon 4 of 5)	11:10612451-10612723(+)	-2496	Os11g0291450												non-overlap						0.982723	0.38953	0	0	0.56734	5.15871	0	2.40189	0			-	-0.792571		1.37266	0.257206		-1.33505
NAC6myc-a-myc-AR006_chr01-4071	chr01	12724762	12724962	agatataagttatcccctataactagtcggataaccatgccgtatgggtatggggtacccataatatccacaATACGAAAGAGAGAAGATCGATGTCTCACTTACATGTGAATCCCACATGATTTTTTTATTTTTACTTATTGTTccatgtcggcaccacatcacccaaaaacgtcttcaatactgtcttaactacattt	24	0.702			Os01g0329800	Hypothetical conserved gene.	promoter-TSS	1:12728794-12729894(+)	-279	Os01g0329800	4326985	Os.1521	NM_001049458	Os01g0329800	protein-coding	1	12725141	12731526	+		Os01g0329800 protein; RNA-binding protein-like [Source:UniProtKB/TrEMBL;Acc:Q5ZDR1]	non-overlap						1.58748	4.93405	1.01758	0.726292	0	2.57935	0	3.60283	0.633945			-1.12811	-		1.34041	0.351235		1.63604
NAC10myc-a-Pol2-AR018_chr01-4862	chr01	26062559	26062741	tagcccatttggagttagagagttcaagaattttggcgggtaatagttatgagggtcatcctctgctcagtcaaaactatgatatgtcatcacatctcctctaaaccgctcaatcatcttcatgtttattcgatcgacgaactcattccgagtggacaatatggccctacatatgatgtagt	26.3	0.879			Os01g0646700	Hypothetical conserved gene.	promoter-TSS	1:26063102-26064202(-)	1760	Os01g0646700	9269692	Os.33218	NM_001185553	Os01g0646700	protein-coding	1	26060892	26064410	-			non-overlap						0.907129	2.33718	1.74442	0	0.851011	0.483629	0	5.10401	5.79607			-	-0.0921309		1.5935	0.164056		1.36539
NAC6myc-a-Pol2-AR015_chr01-181	chr01	35713963	35714119	CATGCCTAACCGGTGGCAGGTACGAGTACGACTACACCGGCTCGTACACAAGCCGTGACACGACACCTGTAGACCTGACCTCCCCCAAGTATACGTGGTCCACATGTAAAATATAGATAGGAGTCTAGTCCTTTGGGTCTGTTACGTGGGGGGGCG	21.8	0.789			Os01g0833800	Similar to cDNA clone:J013168C19, full insert sequence.	promoter-TSS	1:35713336-35714436(-)	-729	Os01g0833800	4327410	Os.12979	NM_001051251	Os01g0833800	protein-coding	1	35709533	35713436	-		cDNA clone:J013168C19, full insert sequence [Source:UniProtKB/TrEMBL;Acc:B7EKI0]	non-overlap						0.831535	2.59687	5.23325	0	2.69487	0.644838	0	2.85224	2.17352			-	1.69636		1.01915	0.857371		1.64292
NAC10myc-a-Pol2-AR018_chr02-1317	chr02	9419292	9419474	CCGAGTAGTATCATGTTTGGTGCAGGCCATGCGCTGAGATTCGTGCTCTCCACCTCCCTCTGTGCTGGGATGTAAGGTGCGTCACACTCACACGGAGGGTATTTTTCGTCAATTCAATTTTCGTGACACAGGGACAATTGGCTCCACTCCATCCAAAGGTAATCCGTATCGAGATGCTAAgt	34.4	0.817			Os02g0264800	Protein of unknown function DUF1070 family protein.	promoter-TSS	2:9418613-9419713(-)	-670	Os02g0264800	4328951	Os.12412	NM_001053031	Os02g0264800	protein-coding	2	9416888	9418713	-		Os02g0264800 protein; Putative uncharacterized protein P0006C08.11; cDNA clone:J023028A06, full insert sequence [Source:UniProtKB/TrEMBL;Acc:Q6ETY5]	non-overlap						1.13391	2.59687	0.290736	1.45258	0	0.322419	0	2.40189	7.15452			0.357313	-		1.18309	0.20407		1.19546
NAC9myc-a-Pol2-AR016_chr01-5822	chr01	360225	360371	CCCCTTTTAGGATCTTGTGCTGGCTCTTTCAAATGCTAGCAAGGAGAGCACAAAATACATCCATTCTACTGTTATCAAACTACAGGTACTGGCTTGTTATCTTACAATGATATACTTGTTGTGATACTTGGTATGAGGTACATTGT	40.2	0.796			Os01g0106750	Non-protein coding transcript.	exon (Os01g0106700, exon 41 of 66)	1:360236-360310(+)	-10563	Os01g0106750												non-overlap						2.19223	0.649217	1.59905	2.54202	3.12037	0	8.03092	4.65365	3.80367			0.213577	0.50932		1.26754	0.137756		-1.75563
NAC5myc-a-myc-AR005_chr01-552	chr01	495994	496150	ccgcccggcgggtggggagaggtcgtcggggcgaggcgggagaggaggaggcagcgggcgacgaggcggcgatggcggaagctgcgacgctggagggcaagccgcgccgacgctggagagcgaggacgatggtgacgcgttgccgccgtcgtccat	27.2	0.941			Os01g0109000	Similar to Late embryogenesis abundant protein, group 3.	exon (Os01g0109000, exon 2 of 2)	1:495959-496291(-)	1181	Os01g0109000	4326129	Os.49743	NM_001185196	Os01g0109000	protein-coding	1	495711	497253	-			non-overlap						1.13391	2.07749	0	5.81033	0	3.54661	1.17526	2.25177	0			2.35731	-		1.171	0.370163		0.873536
NAC10myc-a-myc-AR012_chr01-327	chr01	3924769	3924941	GAGCGCTCCGGGAGCCGCTCACGGCGAGGCTCCGTCAGCTATGCCCACCTCCAAGCTGCATCATATCTGACATGGTGCAGTGGTGGACCGGTGAAATTGCAAGGGAGCTCGGTATCCCAAGGCTAACATTTGATGGCTTCTGTACCTTCGCCTCCCTTGCCAGGTAAAAATC	37.5	0.746			Os01g0176200	UDP-glucuronosyl/UDP-glucosyltransferase family protein.	exon (Os01g0176200, exon 1 of 2)	1:3924528-3924932(+)	428	Os01g0176200	4326220	Os.551	NM_001048714	Os01g0176200	protein-coding	1	3924401	3926323	+		Glucosyl transferase; Os01g0176200 protein; Putative UDP-glucose: flavonoid 7-O-glucosyltransferase; cDNA clone:002-108-A07, full insert sequence; cDNA clone:J033091A13, full insert sequence [Source:UniProtKB/TrEMBL;Acc:Q9FU67]	non-overlap						0.453565	0.519373	0	1.08944	0	0.322419	0	8.85695	0.905635			1.2642	-		1.50374	0.379837		0.195464
NAC10myc-a-Pol2-AR018_chr01-922	chr01	12742409	12742591	CCACCCCACCGGCCGGTTCTGCGACGGCCGCCTCACCATCGACTTCCTCTGTCAGTTAATCTTCACCTTCCTTCCTGTTCCTCCCTTCCTGCTCCTGTAGCTTTTGCATTCGTCGAGTTCTCTCTTCTCTTCGCCTTCTTCGATAACCATCTCTTTGCTTGAATGTAGTAGTAGCTGCGTTT	37.1	0.976			Os01g0330100	Similar to Alpha-L-fucosidase 2.	exon (Os01g0330100, exon 1 of 4)	1:12742313-12744323(+)	288	Os01g0330100	9271433	Os.1526	NM_001185381	Os01g0330100	protein-coding	1	12742212	12745509	+		Os01g0330100 protein [Source:UniProtKB/TrEMBL;Acc:C7IWN0]	non-overlap						2.11663	7.40107	1.45368	1.45258	7.09175	4.67508	0	4.65365	7.42621			-0.543152	1.74437		1.16877	0.0573518		1.80596
NAC9myc-a-Pol2-AR016_chr01-2776	chr01	18052878	18053024	CTGGTATCGGACTTTGATTGGTATGTCTCACTCCTCACAGATATGGGTAGGAACCTTCATTGTGCACAGGGGGATGAGATTGGTCGGCAGCTTGTTGATGTGGGACTGAGGGTGCAGGATGCACGGCCAGAGCTTGTTCATTCATC	15.7	0.711			Os01g0512200	Clathrin/coatomer adaptor, adaptin-like, N-terminal domain containing protein.	exon (Os01g0512200, exon 1 of 1)	1:18051898-18053704(+)	1154	Os01g0512200	4324036	Os.100338	NM_001049712	Os01g0512200	protein-coding	1	18051553	18054687	+		Os01g0512200 protein [Source:UniProtKB/TrEMBL;Acc:Q0JMD7]	non-overlap						1.05832	0.908903	0	5.08404	0.56734	0	1.76288	2.10165	0.181127			2.2642	-0.899486		1.46896	0.508525		-0.219574
NAC9myc-a-Pol2-AR016_chr01-7476	chr01	18833386	18833532	TGTGGGGAGCGAGAGGAGGCAGAGGGGAGGAGGCTTCGGGAGGGCCATCAAGCAGCAGAGGGCGAGGCTCTACATCATCCAGCGCTGCGTCGTCATGCTCCTCCGCTGGCAAGACTGATCCCCACCAACTCGATCCTCCAAATCCA	32.3	0.917			Os01g0525700	Similar to DVL4/RTFL17 (ROTUNDIFOLIA LIKE 17).	exon (Os01g0525700, exon 1 of 1)	1:18833388-18833711(+)	172	Os01g0525700	9267300			Os01g0525700	protein-coding	1	18833287	18833812	+			non-overlap						0.982723	3.63561	0	1.63416	0	0	6.85566	7.05554	3.16972			0.733689	-		1.16193	0.127256		1.88734
NAC9myc-a-Pol2-AR016_chr01-4619	chr01	27760100	27760246	TCTGCCACTATCCACAGAAGAGGAGGCGGGACATCTTTTAATACATGAGCCAAACGATTTAAGTAATATGCCTGGTGTGGTCGAACAGAGGTTGTTGTAATAATTATCAGGTGCTTCCTCACAACAATGCCAGAATCATTAACAGA	32.3	0.971			Os01g0675500	Similar to galactosylgalactosylxylosylprotein 3-beta-glucuronosyltransferase 1.	exon (Os01g0675500, exon 2 of 4)	1:27759873-27760232(-)	160	Os01g0675500	4325514	Os.89200	NM_001050381	Os01g0675500	protein-coding	1	27757765	27761694	-		Probable glucuronosyltransferase Os01g0675500 [Source:UniProtKB/Swiss-Prot;Acc:Q5QM25]	non-overlap						0.907129	0.259687	0	0	5.10606	4.51387	6.46391	6.60518	1.44902			-	2.49283		-1.16138	0.0869046		-1.80454
NAC9myc-a-myc-AR007_chr01-195	chr01	27758780	27758960	CCTCTGCCACCTGAATGGACTATAATAGACTCTAAAGTGGGGCTGTTCCATCTCTGAGGATCCCAAAGTATAGTGCTGTTAAAAGCAAATCCAGAGAAACCAATTGGAAATCGACGTGATACACCCCTTCTCTGATTTGTATGCCATCCAGTGACTTGATTACCCTTACAAACGGGGCCT	42.7	0.906			Os01g0675500	Similar to galactosylgalactosylxylosylprotein 3-beta-glucuronosyltransferase 1.	exon (Os01g0675500, exon 3 of 4)	1:27758771-27759020(-)	1463	Os01g0675500	4325514	Os.89200	NM_001050381	Os01g0675500	protein-coding	1	27757765	27761694	-		Probable glucuronosyltransferase Os01g0675500 [Source:UniProtKB/Swiss-Prot;Acc:Q5QM25]	non-overlap						0.907129	0.77906	3.05273	2.17887	3.82955	9.99499	0	3.30259	0			1.2642	2.07779		-1.16138	0.0869046		-0.219574
NAC9myc-a-Pol2-AR016_chr01-2494	chr01	29051852	29051998	TGGCGGCGGCCTTGAGACGGTCGGTGAACTCCGGCAGGCTGAAGAAGATGGTGTTGAAGTCGTTGGTCGGGAGGTCGTTGAGGAGCACCGAGAACTCCGGCGGCGGCCGCGACGACCGGCAGCAGATGCGGCCGATGCTCCCGATG	29.4	0.968			Os01g0701700	SAM dependent carboxyl methyltransferase family protein.	exon (Os01g0701700, exon 3 of 5)	1:29051725-29052138(-)	1520	Os01g0701700	4326930	Os.30572	NM_001050525	Os01g0701700	protein-coding	1	29050777	29053445	-		Os01g0701700 protein; S-adenosyl-L-methionine:jasmonic acid carboxyl methyltransferase-like; cDNA clone:002-148-C09, full insert sequence [Source:UniProtKB/TrEMBL;Acc:Q5N8J5]	non-overlap						0.680347	1.16859	0	0	0.28367	1.6121	5.87628	2.10165	0.633945			-	-1.26206		1.49211	0.0139435		0.780426
NAC10myc-a-myc-AR012_chr01-737	chr01	35711918	35712090	CCACCTCAGCAGCGGCCTGGGCAGCGACGGCAGCAGCTTCTGCAGCAACAGCAGAGGCAAGTGCAACAGAGTACGCATGCTTGTTCTGTTCACTGTCAGTTTCAACAGCCTTGACATCTTTGATCTCCTCAGGCTGTGGCTGGATAGGGTGTGTTGGCGGTGGCGGTGGCGG	31.5	0.75			Os01g0833800	Similar to cDNA clone:J013168C19, full insert sequence.	exon (Os01g0833800, exon 4 of 7)	1:35711818-35712207(-)	1308	Os01g0833800	4327410	Os.12979	NM_001051251	Os01g0833800	protein-coding	1	35709533	35713436	-		cDNA clone:J013168C19, full insert sequence [Source:UniProtKB/TrEMBL;Acc:B7EKI0]	non-overlap						1.2851	1.16859	0	0.363146	2.55303	2.41814	0	6.30495	0.905635			-1.82326	0.990331		1.01915	0.857371		-0.137112
NAC10myc-a-myc-AR012_chr01-744	chr01	36626797	36626969	CGCAGTTCAACCGCACGCCGGGGGTGTACACCGCCGACTTCCCGGACGCCCCGCAGCCGAGCGGCACGCCGATGGTCGAGGGGACCAAGGTGCGGAGGCTCAAGTACAACTCGACGGTGGAGATCGTGCTGCAGAACCCGACCGCCTTCCCGTCGGAGAACCACCCGATCCA	33	0.958			Os01g0850700	Cupredoxin domain containing protein.	exon (Os01g0850700, exon 5 of 6)	1:36626207-36627127(+)	4054	Os01g0850700	4324802	Os.14830	NM_001051350	Os01g0850700	protein-coding	1	36622829	36627662	+	LAC7	Laccase-7 [Source:UniProtKB/Swiss-Prot;Acc:Q5N7B4]	non-overlap						0.831535	2.59687	4.21568	0	0.851011	0	0	6.90542	0.0905635			-	0.0334		1.23685	0.0437085		1.64292
NAC6myc-a-Pol2-AR015_chr02-36	chr02	3304706	3304862	AGGGCTCCGGCCTCTCCTCCCTCCCGCGATCCCCTTCCCCTCCGCCTCTCGCCGCCGCGCCGCGCCTCGCCGCGCCTCCAGCCATCGCCGTCGACCGCGCGCGCGCGCGAGAGGTTCGTCTCCGTCCTCCTCCATCCCATCTCTCTCCCCTTCCAT	39.2	0.964			Os02g0161251	Hypothetical gene.	exon (Os02g0161251, exon 1 of 1)	2:3304783-3306265(-)	1582	Os02g0161251												non-overlap						1.20951	1.94765	7.84988	0	0	0.644838	8.03092	4.50353	0			-	-		1.17091	0.0137308		0.687317
[truncated: 350 more rows]
[truncated: 11 more columns]

## Sheet: 460
PeakID	Chr	Start	End											Nearest PromoterID	Entrez ID	Nearest Unigene	Nearest Refseq	Gene Name	Gene Type	Chromosome Name	Gene start (bp)	Gene end (bp)	Gene Strand	Gene Symbol	Gene description	Overlap	Overlap_region	Overlap_length	Overlap_with	Merged_Peak_region	Merged_Peak_sequence	NT-total-input-AR002.rpm	NAC6myc-a-myc-AR006.rpm	NAC6myc-a-Pol2-AR015.rpm	NAC5myc-a-myc-AR005.rpm	NAC5myc-a-Pol2-AR014.rpm	NAC9myc-a-myc-AR007.rpm	NAC9myc-a-Pol2-AR016.rpm	NAC10myc-a-myc-AR012.rpm	NAC10myc-a-Pol2-AR018.rpm
[truncated: 978 more rows]
[truncated: 11 more columns]
