# Supplementary material for: Genome-wide analyses of direct target genes of four rice NAC-domain transcription factors involved in drought tolerance
Source: BMC Genomics. 2018 Jan 12;19:40. doi: 10.1186/s12864-017-4367-1 (PMC5767043; doi:10.1186/s12864-017-4367-1)
Supplement: Supplementary file 9 — Integration of RNA-Seq and chromatin immunoprecipitation (ChIP)-Seq data sets. (XLSX 36 kb) [file 12864_2017_4367_MOESM9_ESM.xlsx]

## Sheet: Table S7
	Additional file 8: Table S7. Integration of RNA-Seq and chromatin immunoprecipitation (ChIP)-Seq data sets.
					OsNAC5	OsNAC6	OsNAC9	OsNAC10		7Agro GO				8PANTHER
	Locus	Description	Symbol							1Vesicle	2Membrane	3Cell		4TM/TP	5CM	6BP
	Os03g0110500	KIP1-like domain containing protein.		ChIP	○	○	○	○
	Os05g0381400	AWPM-19-like protein, Stress tolerance through ABA-dependent patheway	AWPM-19, OsPM19L1	ChIP	○	○	○	○		V	M	C
	Os05g0409500	MtN21 protein.		ChIP	○	○	○	○			M	C		T*
	Os04g0556400	UDP-glycosyltransferase		ChIP	○	○	○	○							carbo.
	Os02g0834300	Beta tubulin		ChIP	○	○	○	○		V	M	C
	Os02g0219800	Tetraspanin domain containing protein.	OsTET2	ChIP	○	○	○	○		V	M	C
	Os12g0515800	Hypothetical conserved gene.		ChIP	○	○	○	○
	Os03g0724800	Conserved hypothetical protein.		ChIP	○	○	○	○			M	C
	Os01g0856600	Nsp1-like, C-terminal family protein.		ChIP	○	○	○	○			M	C		T
	Os05g0237100	Cyclin		ChIP	○	○	○	○			M	C
	Os02g0496900	Mitochondrial import receptor, TOM9-2 subunit, plant domain.		ChIP	○	○	○	○			M	C		T*
	Os09g0562200	Similar to J013006I17, full insert sequence.		ChIP	○	○	○	○
	Os07g0619400	EF-Hand type domain containing protein.		ChIP	○	○	○	○
	Os01g0500400	Conserved hypothetical protein.		ChIP	○	○	○	○
	Os05g0432200	Gibberellin-regulated protein 2 precursor.		ChIP	○	○	○	○		V	M	C
	Os01g0613500	Peptidase C1A, papain family protein.		ChIP	○	○	○	○
	Os03g0161450	Hypothetical protein.		ChIP	○	○	○	○
	Os04g0641700	OsbHLH154, OsILI1		ChIP	○	○	○	○								B
	Os09g0375600	OsRLCK269		ChIP	○	○	○	○			M	C
	Os01g0362400	Conserved hypothetical protein.		ChIP	○	○	○	○
	Os03g0161400	IQ calmodulin-binding motif family protein, expressed.		ChIP	○	○	○	○			M	C
	Os02g0114150	Hypothetical gene.		ChIP	○	○	○	○
	Os05g0503650	Non-protein coding transcript.		ChIP	○	○	○	○
	Os04g0277400	Membrane bound O-acyl transferase, MBOAT family protein.		ChIP	○	○	○	○				C
	Os03g0392050	Oligosaccaryltransferase domain containing protein.		ChIP	○	○	○	○
	Os12g0127650	Ulp1 protease family, C-terminal catalytic domain.		ChIP	○	○	○	○
	Os12g0512100	Sugar/inositol transporter domain containing protein.		ChIP	○	○	○					C			carbo.
	Os07g0480800	Cellulase (xyloglucan endotransglucosylase 21)	OsXTH21	ChIP	○	○	○			V	M	C			carbo.
	Os01g0859300	Similar to ABA response element binding factor (ABA insentive 5, bZIP-type TF ABI5)	OsABI5, OsbZIP1	ChIP	○	○	○				M	C				B
	Os02g0244850	Hypothetical protein.		ChIP	○	○	○
	Os03g0136900	Aconitate hydratase.		ChIP	○	○	○				M	C
	Os10g0439986	Hypothetical protein.		ChIP	○	○	○
	Os06g0634500	kinase.		ChIP	○	○	○			V	M	C
	Os06g0122500	Conserved hypothetical protein.		ChIP	○	○	○
	Os01g0537250	Protein of unknown function DUF3778 domain containing protein.		ChIP	○	○	○
	Os05g0389900	Hypothetical gene.		ChIP	○	○	○
	Os09g0419200	cinnamoyl CoA reductase 19 (CCR19)		ChIP	○	○	○				M	C
	Os09g0461500	α/β hydrolase fold-3 domain containing protein.		ChIP	○	○		○		V	M	C
	Os01g0239200	triose phosphate/phosphate translocator.	OsTPT1	ChIP	○	○		○				C		T*
	Os12g0160100	Conserved hypothetical protein.		ChIP	○	○		○
	Os07g0490100	UGT709A4		ChIP	○	○		○		V	M	C			carbo.
	Os07g0623501	Hypothetical gene.		ChIP	○	○		○
	Os01g0121800	xylosyltransferase 1.		ChIP	○	○		○		V	M	C
	Os01g0330100	OsGELP15, OsGELP15a, OsGELP15b, OsGELP15c		ChIP	○	○		○			M	C
	Os01g0668100	fasciclin-like AGP 7, fasciclin-like arabinogalactan protein 7 (OsFLA7)		ChIP	○	○		○		V	M	C
	Os02g0208500	OsCDT4 (sativa DcCDT1 homologue 4, cadmium tolerance 4)		ChIP	○	○		○
	Os02g0295700	Aldehyde dehydrogenase, conserved site domain containing protein.		ChIP	○	○		○
	Os02g0769100	OsSAUR12		ChIP	○	○		○			M	C				B
	Os03g0170600	Oshox21, OsHox21		ChIP	○	○		○			M	C				B
	Os04g0376400	Glycoside hydrolase, family 18		ChIP	○	○		○		V	M	C			carbo.
	Os05g0332300	OsCIPK18 (CALCINEURIN B-LIKE PROTEIN-INTERACTING PROTEIN KINASE 18 )		ChIP	○	○		○								B
	Os05g0575000	Similar to predicted protein.		ChIP	○	○		○
	Os06g0212300	glycosyltransferase family-37.		ChIP	○	○		○			M	C			carbo.
	Os07g0604433	glycosyltransferase family-37.		ChIP	○	○		○
	Os08g0545200	Alcohol dehydrogenase superfamily (OsDH1, DH1)		ChIP	○	○		○
	Os11g0195800	Conserved hypothetical protein.		ChIP	○	○		○
	Os11g0308266	Non-protein coding transcript.		ChIP	○	○		○
	Os12g0568900	Thaumatin, pathogenesis-related family protein.		ChIP	○	○		○		V	M	C
	Os12g0577600	Protein of unknown function DUF1336 domain containing protein.		ChIP	○	○		○			M	C
	Os06g0727200	OsCatB,		ChIP	○	○		○
	Os08g0237800	OsXTH8, OsSTA207		ChIP	○	○		○		V	M	C			carbo.
	Os08g0442700	commissural vein excessive1		ChIP	○	○		○		V	M	C
	Os11g0152500	RICE TERMINAL FLOWER 1/CENTRORADIALIS HOMOLOG 1 (Rcn1, FDR2, Fdr2, RCN1/FDR2)		ChIP	○	○		○
	Os03g0571900	Similar to transparent testa 12 protein (Phenolics efflux zero1, OsPEZ1)	OsPEZ1	ChIP	○	○						C		T*
	Os01g0881300	OsSWEET1a, SWEET1a	OsSWEET1a	ChIP	○	○				V	M	C		T*
	Os06g0364500	Conserved hypothetical protein.		ChIP	○	○				V	M	C
	Os08g0357700	Hypothetical conserved gene.		ChIP	○	○
	Os02g0575800	Aldose-1-epimerase domain containing protein.		ChIP	○	○				V	M	C			carbo.
	Os07g0274700	HvB12D protein (B12Dg1 protein).	B12D-like	ChIP	○	○				V	M	C
	Os02g0513100	OsSWEET15		ChIP	○	○						C		T*
	Os02g0638200	Similar to OSIGBa0115K01-H0319F09.22 protein.		ChIP	○	○
	Os02g0734400	ABA-induced protein.		ChIP	○	○					M	C
	Os03g0249900	Hypothetical conserved gene.		ChIP	○	○					M	C
	Os09g0466300	FIP1.		ChIP	○	○					M	C
	Os10g0579500	ribosomal protein L35 containing protein.		ChIP	○	○					M	C
	Os01g0866000	E3 ubiquitin ligase EL5 (EC 6.3.2.-).		ChIP	○	○					M	C
	Os07g0646800	Similar to Avr9/Cf-9 rapidly elicited protein 231.	OsSTA2	ChIP	○		○	○			M	C			carbo.
	Os06g0681200	OsENODL18, OsELA3, ELA3		ChIP	○		○	○		V	M	C
	Os07g0198300	Bifunctional inhibitor/plant lipid transfer protein/seed storage domain containing protein.	OsLTPG19	ChIP	○		○	○		V	M	C		t
	Os01g0871600	Proton-dependent oligopeptide transporter family protein.	OsPOT	ChIP	○		○	○				C		T
	Os03g0158800	P69C protein.		ChIP	○		○	○
	Os10g0340100	Conserved hypothetical protein.		ChIP	○		○	○
	Os11g0107700	Leucine Rich Repeat family protein, expressed.		ChIP	○		○	○			M	C
	Os10g0536700	class III peroxidase 128		ChIP	○		○	○		V	M	C
	Os03g0160502	Non-protein coding transcript.		ChIP	○		○	○
	Os03g0398600	Hypothetical conserved gene.		ChIP	○		○	○
	Os12g0613600	OsREM6.3		ChIP	○		○	○				C
	Os06g0269300	Six-bladed beta-propeller, TolB-like domain containing protein.		ChIP	○		○	○		V	M	C
	Os01g0618700	Lipase, class 3 family protein.		ChIP	○		○	○			M	C
	Os07g0601000	NADPH HC toxin reductase (Fragment).		ChIP	○		○	○			M	C
	Os05g0493800	nodulin-like protein.		ChIP	○		○	○				C		T*
	Os03g0796600	Non-protein coding transcript.		ChIP	○		○	○			M	C
	Os01g0606166	Conserved hypothetical protein.		ChIP	○		○
	Os02g0122100	Similar to JHL05D22.13 protein.		ChIP	○		○
	Os02g0462200	Conserved hypothetical protein.		ChIP	○		○
	Os02g0730000	Aldehyed dehydrogenase.	OsALDH2a	ChIP	○		○				M	C
	Os03g0146100	Tonoplast intrinsic protein.	OsTIP1;1	ChIP	○		○					C		T*
	Os03g0729600	Conserved hypothetical protein.		ChIP	○		○				M	C
	Os01g0924000	Chloroplast 50S ribosomal protein L27.		ChIP	○		○				M	C
	Os12g0480100	One helix protein.	OHP	ChIP	○		○				M	C
	Os01g0655500	protein kinase domain containing protein.		ChIP	○		○				M	C
	Os02g0227200	OsENOD93b		ChIP	○		○				M	C
	Os02g0240100	class III peroxidase 30		ChIP	○		○			V	M	C
	Os06g0703300	Protein of unknown function DUF594 family protein.		ChIP	○		○					C
	Os11g0121000	Hypothetical conserved gene.		ChIP	○		○
	Os02g0110600	protein kinase.		ChIP	○			○
	Os03g0261100	phospholipase A2-II	PLA2-II	ChIP	○			○		V	M	C		T
	Os03g0760800	GAST (GA-stimulated transcript) homolog 1	OsGASR1	ChIP	○			○		V	M	C
	Os04g0675400	DnaJ domain protein C45, rice DJC77 homolog	OsDjC45	ChIP	○			○			M	C
	Os05g0370300	src2-like protein.		ChIP	○			○			M	C
	Os07g0492000	Nucleoside diphosphate kinase I.	OsNDPK1	ChIP	○			○
	Os09g0518700	INOSITOL 1,3,4-TRISPHOSPHATE 5/6-KINASE 6	OsITP5/6K-6	ChIP	○			○			M	C
	Os11g0479000	Conserved hypothetical protein.		ChIP	○			○		V	M	C
	Os12g0188700	Thioredoxin M5, chloroplastic	OsTRX m5, Ostrxm	ChIP	○			○								B
	Os01g0188900	Ankyrin-like protein-like protein.		ChIP	○			○		V	M	C
	Os01g0547133	carboxyl-terminal proteinase.		ChIP	○			○
	Os02g0161251	Hypothetical gene.		ChIP	○			○
	Os02g0167600	OsSAUR6		ChIP	○			○
	Os02g0501350	Conserved hypothetical protein.		ChIP	○			○
	Os03g0115000	OsENODL10		ChIP	○			○		V	M	C
	Os03g0387500	Conserved hypothetical protein.		ChIP	○			○
	Os03g0421800	X8 domain containing protein.		ChIP	○			○		V	M	C
	Os03g0683833	Non-protein coding transcript.		ChIP	○			○
	Os03g0700800	Ethylene insensitive 2.		ChIP	○			○				C		T
	Os03g0737000	OsCBSX4		ChIP	○			○			M	C
	Os04g0693000	Ribophorin I		ChIP	○			○
	Os05g0180300	Leucine-rich repeat, plant specific containing protein.		ChIP	○			○		V	M	C
	Os06g0179200	Nodulin-like protein.		ChIP	○			○			M	C		T*
	Os06g0536200	Hypothetical gene.		ChIP	○			○			M	C
	Os08g0430700	UVB-resistance protein-like.		ChIP	○			○			M	C
	Os05g0247100	Glycosyl hydrolases family 18 (DIP3, XIP, OsHI-XIP (drought-induced protein 3, Xylanase inhibitor protein 2)		ChIP	○			○		V	M	C			carbo.
	Os08g0482300	Arabinogalactan protein 1 (OsAGP1)		ChIP	○			○
	Os05g0594500	Invasin/intimin cell-adhesion domain containing protein.		ChIP	○			○				C
	Os01g0210500	SOUL-like protein.		ChIP	○			○		V	M	C
	Os02g0131850	Hypothetical gene.		ChIP	○			○
	Os01g0262401	Hypothetical genes.		ChIP	○
	Os01g0800900	Conserved hypothetical protein.	Os_F743	ChIP	○
	Os02g0532500	Germin family protein.		ChIP	○					V	M	C
	Os03g0307300	OsNAS1	OsNAS1	ChIP	○
	Os03g0693700	OsOxO1	OsOxO1	ChIP	○					V	M	C
	Os03g0782500	OsbHLH152, OsPIL1 (phytochrome-interacting factor-like protein 1), OsPIL13,	OsbHLH152, OsPIL1	ChIP	○						M	C
	Os04g0429050	OsERF#100, OsERF100, AP2/EREBP#036, AP2/EREBP36	OsERF1, AP2/EREBP36	ChIP	○
	Os04g0510000	Similar to OSIGBa0157K09-H0214G12.6 protein.		ChIP	○						M	C
	Os05g0103800	Conserved hypothetical protein.		ChIP	○					V	M	C
	Os06g0294950	Conserved hypothetical protein.		ChIP	○
	Os06g0356800	Xylanase inhibitor protein I precursor.		ChIP	○					V	M	C			carbo.
	Os06g0556101	Hypothetical protein.		ChIP	○
	Os07g0118200	Protein of unknown function DUF538 domain containing protein.		ChIP	○						M	C
	Os07g0435400	Similar to WD40.	OsWD4-143	ChIP	○						M	C
	Os08g0170800	Conserved hypothetical protein.		ChIP	○
	Os09g0247500	Conserved hypothetical protein.		ChIP	○						M	C
	Os10g0159300	Conserved hypothetical protein.		ChIP	○					V	M	C
	Os10g0532300	Heavy metal transport/detoxification protein domain.		ChIP	○									T
	Os11g0139600	GRAS family transcription factor containing protein.		ChIP	○											B
	Os11g0184900	NAC DOMAIN-CONTAINING PROTEIN 5	OsNAC5	ChIP	○						M	C				B
	Os11g0706700	Hypothetical protein.		ChIP	○
	Os03g0243950	Hypothetical gene.		ChIP	○
	Os08g0496700	Myb/SANT-like domain domain containing protein.		ChIP	○
	Os01g0685800	ATP synthase beta chain, mitochondrial precursor.		ChIP		○	○	○			M	C		T*
	Os07g0511400	Hypothetical protein.		ChIP		○	○	○
	Os05g0277500	Germin-like protein subfamily 2 member 4 precursor.		ChIP		○	○	○		V	M	C		T		B
	Os02g0790500	TREHALOSE-6-PHOSPHATE SYNTHASE 5	OsTPS5	ChIP		○	○	○			M	C			carbo.
	Os04g0115900	Hypothetical conserved gene.		ChIP		○	○	○			M	C
	Os08g0444500	Conserved hypothetical protein.		ChIP		○	○	○			M	C
	Os04g0576900	LRR-RLK protein XIAO	XIAO	ChIP		○	○	○		V	M	C
	Os01g0106750	Non-protein coding transcript.		ChIP		○	○	○
	Os01g0699900	Plasma membrane associated protein-like.		ChIP		○	○	○		V	M	C
	Os02g0757100	OsPHI (phosphate-induced protein 1)	OsPHI-1	ChIP		○	○	○		V	M	C
	Os10g0453900	OsGRP7, GRP7	OsGRP7	ChIP		○	○	○		V	M	C
	Os01g0762900	UPA24.		ChIP		○	○	○
	Os04g0445100	Similar to 22.7 kDa class IV heat shock protein precursor.		ChIP		○	○	○		V	M	C
	Os06g0714300	OsSAUR29		ChIP		○	○	○			M	C				B
	Os11g0137000	PIN1B, OsPIN1B, OsPIN1b, OsPIN1c		ChIP		○	○	○				C		T*		B
	Os11g0508600	OsSWEET14		ChIP		○	○	○		V	M	C		T*
	Os04g0384000	Hypothetical conserved gene.		ChIP		○	○	○
	Os07g0231500	Cyclin-related 2 domain containing protein.		ChIP		○	○	○								B
	Os11g0104350	Hypothetical conserved gene.		ChIP		○	○	○
	Os01g0745400	Sec34-like protein family protein.		ChIP		○	○	○
	Os06g0704500	Leucine-rich repeat, plant specific containing protein.		ChIP		○	○	○
	Os07g0605350	Protein EGG APPARATUS-1.		ChIP		○	○	○
	Os07g0622700	Alpha/beta hydrolase fold-1 domain containing protein.		ChIP		○	○	○			M	C
	Os09g0321500	Hypothetical conserved gene.		ChIP		○	○	○
	Os10g0376900	OsbHLH045		ChIP		○	○	○			M	C
	Os10g0492200	Glycosyltransferase AER61		ChIP		○	○	○			M	C
	Os10g0548400	F25C20.9.		ChIP		○	○	○								B
	Os01g0232000	OsTIP4;3, TIP4.3, TIP4-3		ChIP		○	○	○			M	C		T*
	Os01g0634500	Laccase-2.		ChIP		○	○	○
	Os01g0695300	Farnesyl pyrophosphate synthetase (Farnesyl diphosphate synthetase)		ChIP		○	○	○
	Os03g0234000	HB3, OsNSHB3		ChIP		○	○	○						T
	Os03g0416200	COBRA-like protein 5, (bc1, bc-1, OsBC1, CWA1, FP1 (COBRA-like protein 5, Protein BRITTLE CULM1, Cell Wall Architecture 1,)		ChIP		○	○	○		V	M	C
	Os04g0382400	Similar to OSIGBa0092E09.7 protein.		ChIP		○	○	○			M	C
	Os04g0494400	RR4 - Corn type-A response regulator.		ChIP		○	○	○
	Os04g0537800	Protein of unknown function DUF26 domain containing protein.		ChIP		○	○	○		V	M	C
	Os05g0206600	Non-protein coding transcript.		ChIP		○	○	○
	Os05g0483801	Cyclin-dependent kinase B2-1.		ChIP		○	○	○
	Os11g0302500	cycloeucalenol cycloisomerase.		ChIP		○	○	○		V	M	C
	Os12g0104800	Clathrin heavy chain binding		ChIP		○	○	○		V	M	C		T
	Os04g0579200	Zinc finger, RING/FYVE/PHD-type domain containing protein.		ChIP		○	○	○		V	M	C
	Os09g0527500	MEG5.		ChIP		○	○	○			M	C
	Os04g0404900	Similar to H0502B11.6 protein.		ChIP		○	○	○				C
	Os02g0593700	Ubiquitin-associated protein.	Pbi and ZZ DBP	ChIP		○	○
	Os04g0414000	Similar to OSIGBa0134P10.12 protein.		ChIP		○	○				M	C
	Os04g0449900	Non-protein coding transcript.		ChIP		○	○				M	C
	Os06g0691200	Thaumatin-like protein precursor.		ChIP		○	○			V	M	C
	Os08g0109400	OsIAA25	OsIAA25	ChIP		○	○				M	C				B
	Os11g0602600	Ribosomal protein 1024	Ribosomal protein 124	ChIP		○	○			V	M	C				B
	Os04g0656800	class III peroxidase 58	class III peroxidase 58	ChIP		○	○				M	C
	Os01g0127600	Bowman-Birk type proteinase inhibitor D-II precursor (IV).		ChIP		○	○			V	M	C				B
	Os01g0182700	OsWRKY102		ChIP		○	○				M	C				B
	Os01g0849000	OsLTPd5, LTPd5 (non-specific lipid transfer protein d5, )		ChIP		○	○			V	M	C		t
	Os02g0809300	OsCLE205 (CLAVATA3/ENDOSPERM SURROUNDING REGION (ESR)-related (CLE) protein 205)		ChIP		○	○
	Os05g0210100	OsGELP64, (GDSL esterase/lipase protein 64)		ChIP		○	○			V	M	C
	Os06g0494400	Multi antimicrobial extrusion protein MatE family protein.		ChIP		○	○					C		T
	Os07g0625600	OSK19 (S-PHASE KINASE-ASSOCIATED PROTEIN1-LIKE PROTEIN 19,)		ChIP		○	○			V	M	C
	Os10g0328100	Conserved hypothetical protein.		ChIP		○	○
	Os01g0329300	Pectin lyase fold domain containing protein.		ChIP		○	○				M	C			carbo.
	Os03g0154700	Similar to 40S ribosomal protein S9.		ChIP		○	○			V	M	C
	Os03g0712500	Hypothetical protein.		ChIP		○	○
	Os03g0759700	OsbHLH066		ChIP		○	○				M	C				B
	Os04g0109500	Legume lectin, beta domain containing protein.		ChIP		○	○			V	M	C
	Os04g0531900	Short-chain dehydrogenase/reductase SDR domain.		ChIP		○	○					C
	Os04g0600900	OsGRF3 (growth-regulating factor3)		ChIP		○	○				M	C				B
	Os06g0470350	Hypothetical gene.		ChIP		○	○
	Os07g0652900	Hypothetical genes.		ChIP		○	○
	Os09g0491652	Hypothetical gene.		ChIP		○	○
	Os11g0134900	OsTOM1, ZIFL4, OsZIFL4 (TRANSPORTER OF MUGINEIC ACID 1)		ChIP		○	○					C		T*
	Os05g0139100	OsbHLH106 (APG, OsPIL16, )		ChIP		○	○				M	C				B
	Os02g0693700	OsABCB11, OsMDR11,		ChIP		○	○					C		T*
	Os01g0631500	Beta-1,3-glucanase-like protein.		ChIP		○	○			V	M	C
	Os02g0114100	Protein of unknown function DUF6, transmembrane domain.		ChIP		○		○				C
	Os05g0424000	amino acid permease (OsAAP11F, AAP11F, OsAAP7, AAP7 (11F)	OsAAP11F, OsAAP7	ChIP		○		○				C		T*
	Os08g0566250	Hypothetical protein.		ChIP		○		○
	Os09g0120033	Hypothetical protein.		ChIP		○		○
	Os12g0183100	branched chain alpha-keto acid dehydrogenase E1-alpha subunit, senescence-associated dehydrogenase		ChIP		○		○			M	C
	Os01g0133866	Hypothetical protein.		ChIP		○		○
	Os01g0944700	OsPR2, Gns4, OsGLN2 (beta-1, 3-glucanase, beta-1, 3-glucanase 4, endo-1, 3-beta-glucanase)		ChIP		○		○		V	M	C			carbo.
	Os03g0751600	Circumsporozoite protein.		ChIP		○		○						T
	Os04g0614300	Hypothetical conserved gene.		ChIP		○		○
	Os05g0468900	Zinc finger, RING/FYVE/PHD-type domain containing protein.		ChIP		○		○
	Os08g0506400	OsRLCK257		ChIP		○		○		V	M	C
	Os01g0264600	Conserved hypothetical protein.		ChIP		○		○
	Os01g0329800	incompatible strain of P. avenae-induced gene 1		ChIP		○		○
	Os01g0646700	Hypothetical conserved gene.		ChIP		○		○			M	C
	Os01g0833800	IQ calmodulin-binding region domain containing protein.		ChIP		○		○				C
	Os01g0854500	OsWOX9, WOX9, WOX5 (QUIESCENT-CENTER-SPECIFIC-HOMEOBOX (QHB) GENE)		ChIP		○		○			M	C				B
	Os02g0264800	Arabinogalactan protein 20 (OsAGP20)		ChIP		○		○		V	M	C
	Os02g0667300	Alcohol dehydrogenase superfamily, zinc-containing protein.		ChIP		○		○
	Os03g0103950	Hypothetical conserved gene.		ChIP		○		○
	Os03g0409100	Hypothetical conserved gene.		ChIP		○		○			M	C
	Os03g0807200	Non-protein coding transcript.		ChIP		○		○
	Os05g0202300	lachrymatory factor synthase.		ChIP		○		○
	Os05g0439000	RING-H2 finger protein ATL1O (RING-H2 finger protein ATL11).		ChIP		○		○			M	C
	Os11g0104400	OsFAD3 (OMEGA-3 FATTY ACID DESATURASE 3 )		ChIP		○		○				C
	Os11g0291450	Non-protein coding transcript.		ChIP		○		○
	Os04g0642000	OsABCB16, OsMDR12		ChIP		○		○				C		T*
	Os02g0773400	OsCNGC4, OsCNGC12		ChIP		○		○				C		T*
	Os03g0233251	Hypothetical protein.		ChIP		○		○
	Os02g0757800	Hypothetical protein.		ChIP		○		○			M	C
	Os01g0278900	Similar to 50S ribosomal protein L40.		ChIP		○					M	C
	Os01g0525800	DVL5.		ChIP		○
	Os01g0580150	OsRLCK38		ChIP		○
	Os01g0657400	OsERF#054, OsERF054, OsERF54, AP2/EREBP#162, AP2/EREBP162		ChIP		○					M	C
	Os01g0720200	Non-protein coding transcript.		ChIP		○
	Os01g0844300	OsFKBP20-1b		ChIP		○
	Os01g0976200	11-S plant seed storage protein family protein.		ChIP		○				V	M	C
	Os02g0459001	Conserved hypothetical protein.		ChIP		○
	Os02g0508100	Similar to OSIGBa0075F02.3 protein.		ChIP		○				V	M	C
	Os02g0700100	OsWD40-51, OsCDC20.1, WD40-51, CDC20.1 (cell division cycle protein 20.1)		ChIP		○					M	C				B
	Os02g0709701	Hypothetical protein.		ChIP		○
	Os02g0773800	Hypothetical conserved gene.		ChIP		○
	Os03g0333700	Conserved hypothetical protein.		ChIP		○
	Os03g0441601	Hypothetical conserved gene.		ChIP		○
	Os04g0529700	Glycosyltransferase sugar-binding region containing DXD motif domain.		ChIP		○					M	C
	Os04g0607400	Conserved hypothetical protein.		ChIP		○
	Os05g0328000	Hypothetical protein.		ChIP		○
	Os05g0502101	Non-protein coding transcript.		ChIP		○
	Os05g0541400	OsbHLH119		ChIP		○
	Os06g0252300	Similar to TF-like protein (Fragment).		ChIP		○					M	C				B
	Os07g0539400	Gns12 (beta-1, 3-glucanase 12)		ChIP		○				V	M	C			carbo.
	Os09g0260200	Conserved hypothetical protein.		ChIP		○
	Os11g0617800	Similar to OSIGBa0140A01.4 protein.		ChIP		○
	Os11g0703900	HSP70, hsp70, OsMed37_8		ChIP		○				V	M	C
	Os12g0611900	Glycosyl transferase, family 17		ChIP		○				V	M	C
	Os11g0706700	Hypothetical protein.		ChIP		○
	Os01g0977100	OsTET1 (tetraspanin 1)		ChIP			○	○
	Os07g0442800	Conserved hypothetical protein.		ChIP			○	○
	Os11g0446000	RICE SALT SENSITIVE3		ChIP			○	○			M	C				B
	Os02g0775600	Zinc finger, C2H2-like domain containing protein.		ChIP			○	○				C
	Os07g0214600	RA5B, OsEnS-99		ChIP			○	○		V	M	C				B
	Os10g0400200	Glua2*, Glua2, GLUA-2, GluA-2, Glu20, GluA2, OsEnS-137		ChIP			○	○		V	M	C
	Os12g0119800	Harpin-induced protein 1 containing protein, expressed.		ChIP			○	○			M	C
	Os01g0525700	DVL4/RTFL17 (ROTUNDIFOLIA LIKE 17).		ChIP			○	○
	Os01g0675500	OsIRX9L, OsGT43F/OsIRX9L, OsGT43F		ChIP			○	○				C			carbo.
	Os01g0834100	Aldehyde dehydrogenase, conserved site domain containing protein.		ChIP			○	○			M	C
	Os02g0184200	Vacuolar proton pyrophosphatase.		ChIP			○	○		V	M	C		T
	Os03g0647800	expp1 protein.		ChIP			○	○		V	M	C
	Os04g0182701	Non-protein coding transcript.		ChIP			○	○
	Os04g0528400	OsHUS1		ChIP			○	○								B
	Os06g0343200	Non-protein coding transcript.		ChIP			○	○
	Os06g0613500	OsbHLH095		ChIP			○	○			M	C
	Os07g0209000	Glycosyltransferase 48, OsDGL1 (dolichyl-diphosphooligosaccharide-protein ), glycosyltransferase 1,		ChIP			○	○		V	M	C
	Os07g0609550	Hypothetical conserved gene.		ChIP			○	○
	Os08g0561550	Hypothetical protein.		ChIP			○	○
	Os09g0307300	Targeting for Xklp2 family protein		ChIP			○	○			M	C				B
	Os10g0195000	OsSTA240		ChIP			○	○				C		T*
	Os11g0602900	OsCYP23, OsCYP-28,		ChIP			○	○		V	M	C
	Os12g0149100	Zinc finger, C3HC4 type family protein, expressed.		ChIP			○	○
	Os01g0164800	Breast cancer type 2 susceptibility protein domain containing protein.		ChIP			○	○			M	C				B
	Os01g0279200	COP9 signalosome complex subunit 2.		ChIP			○				M	C				B
	Os01g0647200	Hypothetical conserved gene.		ChIP			○
	Os01g0691400	seed maturation protein.		ChIP			○
	Os01g0748300	Protein of unknown function DUF584 domain containing protein.		ChIP			○				M	C
	Os01g0933950	Hypothetical gene.		ChIP			○
	Os02g0521100	OsERF#107, OsERF107, AP2/EREBP#015, AP2/EREBP15		ChIP			○
	Os02g0623400	OsG1L3		ChIP			○				M	C				B
	Os02g0764200	Xyloglucan fucosyltransferase-like.		ChIP			○				M	C			carbo.
	Os03g0105401	Hypothetical gene.		ChIP			○
	Os03g0192633	Conserved hypothetical protein.		ChIP			○
	Os03g0216700	OsFRDL1 (FRD3-like protein 1), Citrate transporter		ChIP			○					C		T*
	Os03g0237100	OsDMAS1 (DEOXYMUGINEIC ACID SYNTHASE 1)		ChIP			○
	Os03g0305600	Mitochondrial import inner membrane translocase, subunit Tim17/22 family protein.		ChIP			○				M	C		T*
	Os03g0629800	Conserved hypothetical protein.		ChIP			○
	Os04g0423600	OsSET18, SDG738		ChIP			○
	Os05g0142200	Conserved hypothetical protein.		ChIP			○
	Os06g0256800	Hypothetical conserved gene.		ChIP			○
	Os06g0530400	OsNAC7,		ChIP			○				M	C				B
	Os07g0165650	Hypothetical gene.		ChIP			○
	Os07g0227600	OsERF57, AP2/EREBP#145,		ChIP			○				M	C				B
	Os07g0242050	Non-protein coding transcript.		ChIP			○
	Os07g0475400	Expansin-like protein A (Fragment).		ChIP			○			V	M	C
	Os07g0580766	Protein of unknown function DUF2921 domain containing protein.		ChIP			○
	Os08g0403300	Heavy metal transport/detoxification protein domain containing protein.		ChIP			○				M	C		T
	Os08g0450200	OsPME26 (pectin methylesterase 26)		ChIP			○			V	M	C			carbo.
	Os08g0451500	Heavy metal transport/detoxification protein domain containing protein.		ChIP			○				M	C
	Os08g0547900	Flavonoid 3-monooxygenase.		ChIP			○				M	C
	Os09g0459200	OsSG1 (SHORT GRAIN1)		ChIP			○
	Os09g0518266	Hypothetical protein.		ChIP			○
	Os10g0572950	Hypothetical protein.		ChIP			○
	Os11g0158666	Hypothetical protein.		ChIP			○
	Os11g0581700	EPIDERMAL PATTERNING FACTOR-like protein 4.		ChIP			○
	Os12g0508266	Histone deacetylase superfamily protein.		ChIP			○
	Os12g0514550	Non-protein coding transcript.		ChIP			○
	Os05g0100100	Similar to cDNA clone:006-204-G09, full insert sequence.		ChIP			○
	Os05g0454200	OsRopGEF10 (BRIGHT GREEN LEAF)		ChIP			○				M	C
	Os07g0107800	Phytosulfokine receptor precursor		ChIP			○			V	M	C				B
	Os01g0226600	C4-dicarboxylate transporter/malic acid transport protein.		ChIP				○				C		T*
	Os01g0549100	Hypothetical protein.		ChIP				○			M	C
	Os01g0719100	OsRZFP34, OsRFP1 (RING zinc-finger protein 34)		ChIP				○			M	C
	Os01g0880400	Hypothetical gene.		ChIP				○			M	C
	Os01g0882200	octopine synthase binding factor3.		ChIP				○
	Os01g0913100	Protein of unknown function DUF538 family protein.		ChIP				○		V	M	C
	Os02g0435000	Translocation protein Sec62 family protein.		ChIP				○				C		T
	Os02g0473000	Riboflavin biosynthesis protein RibD family protein.		ChIP				○			M	C
	Os02g0510600	Heavy metal transport/detoxification protein domain containing protein.		ChIP				○		V	M	C		T
	Os02g0531600	RICE TERMINAL FLOWER 1/CENTRORADIALIS HOMOLOG 2 (Rcn2)		ChIP				○								B
	Os02g0658100	OsTIP2;1, TIP2-1, TIP2		ChIP				○		V	M	C		T*
	Os03g0263000	OsERF9, AP2/EREBP#135,		ChIP				○			M	C				B
	Os03g0278000	OsUXS3 (UDP-D-glucuronic acid decarboxylase)		ChIP				○		V	M	C
	Os03g0288051	Conserved hypothetical protein.		ChIP				○
	Os03g0320800	Leucine Rich Repeat family protein, expressed.		ChIP				○
	Os04g0407500	Similar to H0321H01.2 protein.		ChIP				○
	Os04g0481550	Hypothetical gene.		ChIP				○
	Os04g0486950	Malate synthase.		ChIP				○							carbo.
	Os05g0104100	Vps53-like, N-terminal domain containing protein.		ChIP				○						T
	Os05g0105550	Non-protein coding transcript.		ChIP				○
	Os05g0326700	Hypothetical protein.		ChIP				○			M	C
	Os05g0371600	OsRLCK184		ChIP				○		V	M	C
	Os05g0414501	Hypothetical conserved gene.		ChIP				○
	Os05g0506300	Conserved hypothetical protein.		ChIP				○
	Os05g0516800	OsRab11D3 (small GTP-binding protein OsRab11D3)		ChIP				○								B
	Os05g0531400	Pollen Ole e 1 allergen and extensin domain containing protein.		ChIP				○		V	M	C
	Os06g0222400	OsERF120, AP2/EREBP#105		ChIP				○			M	C
	Os06g0725700	Protein of unknown function DUF241, plant family protein.		ChIP				○			M	C
	Os06g0729800	OsIPT10 (adenosine phosphate isopentenyltransferase 10, )		ChIP				○			M	C
	Os07g0107300	Plant disease resistance response protein family protein.		ChIP				○		V	M	C
	Os07g0160400	GLYOXALASE I-9 (OsGLYI9, OsGLYI9.1, OsGLYI9.2)		ChIP				○			M	C
	Os07g0545400	CCAAT transcription factor, Histone H2A2		ChIP				○			M	C				B
	Os07g0659100	Conserved hypothetical protein.		ChIP				○
	Os07g0689900	Non-protein coding transcript.		ChIP				○				C
	Os08g0127300	Conserved hypothetical protein.		ChIP				○
	Os08g0386300	Cytochrome b5 domain containing protein.		ChIP				○
	Os09g0384900	Protein of unknown function DUF295 family protein.		ChIP				○
	Os09g0388000	Non-protein coding transcript.		ChIP				○		V	M	C
	Os09g0413500	Non-protein coding transcript.		ChIP				○			M	C
	Os09g0439700	Transmembrane receptor, eukaryota domain containing protein.		ChIP				○		V	M	C
	Os10g0178200	Ankyrin repeat containing protein.		ChIP				○				C
	Os11g0442380	Hypothetical gene.		ChIP				○
	Os11g0491600	Hypothetical conserved gene.		ChIP				○			M	C
	Os01g0276800	Mannose-6-phosphate receptor, binding domain containing protein.		ChIP				○		V	M	C			carbo.
	Os01g0626300	Mitochondrial import receptor subunit TOM7-1 (Translocase of outer membrane 7 kDa subunit 1).		ChIP				○			M	C		T*
	Os07g0591700	Conserved hypothetical protein.		ChIP				○		V	M	C
